# Supplementary material for: Comparative Analysis of Chemical Distribution Models for Quantitative In Vitro to In Vivo Extrapolation
Source: Toxics. 2025 May 26;13(6):439. doi: 10.3390/toxics13060439 (PMC12196727; doi:10.3390/toxics13060439)
Supplement: Supplementary file 1 [file toxics-13-00439-s001.zip]

Archive with 2 entries (2 files):
- Supporting Information-Supplemental Tables_rev.xlsx
- toxics-3597042-supplementary.pdf
