# Supplementary material for: Comparative Analysis of Chemical Distribution Models for Quantitative In Vitro to In Vivo Extrapolation
Source: Toxics. 2025 May 26;13(6):439. doi: 10.3390/toxics13060439 (PMC12196727; doi:10.3390/toxics13060439)
Supplement: Supplementary file 1 [file toxics-13-00439-s001.zip › Supporting Information-Supplemental Tables_rev.xlsx]

## Sheet: Table S1
Table S1. Datasets used for model performance comparisons.
Endpoint	Data set	Cell	Cell number	Nominal conc. (uM)	Labware	Working volume	% of Serum
Ratio of free to nominal concentration	Huchthausen et al., 2020 [24]	MCF7 (Used for ARE assay)	20000	See sheet "Nominal conc."	96-well plate	220 uL	10% FBS
		HEK293H (Used for PPARγ assay)	20000	See sheet "Nominal conc."	96-well plate	220 uL	2% FBS
	Tanneberger et al., 2013 [25]	Fish RTgill-W1	300000	See sheet "Nominal conc."	24-well plate	2 mL	0% FBS
	Schug et al., 2020 [26]	Fish RTgutGC	120000	See sheet "Nominal conc."	24-well plate	2 mL	0% FBS
	Nicol et al., 2024 [27]	No cell	1E-30 / 0	10	Rapid Equilibrium Dialysis (RED) plate	300 uL	HepG2 media - 9.7% FBS
		No cell	1E-30 / 0	10	Rapid Equilibrium Dialysis (RED) plate	300 uL	HepRG media - 0% FBS
		No cell	1E-30 / 0	10	Rapid Equilibrium Dialysis (RED) plate	300 uL	MCF7 media - 10.1% FBS
	Valdiviezo et al., 2021 [28]	No cell	1E-30 / 0	1 / 10 (single/ mixture)	4 mL Vials	300 uL	10% FBS
	Blanchette et al., 2019 [29]	No cell	1E-30 / 0	10	Rapid Equilibrium Dialysis (RED) plate	300 uL	5% FBS
	This study	No cell	1E-30 / 0	10 / 100	386-well plate	50 uL	10% FBS
Amount of chemicals in media and/or cells	Bellwon et al., 2015 [30]	Primary Rat Hepatocytes (PRH )	1500000	0.25 / 2.5	6-well plate	1.5 mL	0% FBS
		Primary Human hepatocytes (PHH )	2000000	0.7 / 7	6-well plate	2 mL	0% FBS
		HepaRG	250000	0.5 / 5	6-well plate	2 mL	2% FBS
	Broeders et al., 2013 [31]	Balb/c 3T3	15000	1.7	12-well plate	2 mL	5% NCS
		Caco-2	26000	5 / 15	12-well plate	2 mL	5% NCS
		HepaRG	100000	1.7 / 5 / 15	12-well plate	2 mL	0% FBS
	Broeders et al., 2015 [32]	PRH	1500000	2 / 20	6-well plate	2 mL	0.44 mg/ml BSA
		PHH	2000000	1	6-well plate	3 mL	0% FBS
		HepaRG	250000	1.5 / 15	6-well plate	4 mL	2% FBS
	Kodavanti et al., 2005 [33]	Rat cerebellar granule cell	10000	0.67 / 3.67 / 10.67 / 30.67	12-well plate	1 mL	0% FBS
	Pomponio et al., 2015 [34]	PHH	2000000	0.25 / 2.5	6-well plate	2 mL	0% FBS
		HepaRG	247000	1 / 5	6-well plate	2 mL	2% FBS
	Truisi et al., 2015 [35]	PRH	1500000	10 / 100	6-well plate	1.5 mL	0% FBS
		PHH	2000000	10 / 100	6-well plate	2 mL	0% FBS
		HepaRG	2000000	100 / 1000	6-well plate	2 mL	2% FBS

## Sheet: Nominal conc.
Data set	Chemicals	Nominal Conc. (uM)	Note
Huchthausen et al., 2020 [24]	Caffeine	3680	Used for ARE assay
	Lamotrigine	863	Used for ARE assay
	Diclofenac	89.4	Used for ARE assay
	2,4-Dichlorophenoxyacetic	316	Used for ARE assay
	(S)-Naproxen	411	Used for ARE assay
	Ibuprofen	263	Used for ARE assay
	Torasemide	1100	Used for ARE assay
	Warfarin	215	Used for ARE assay
	Caffeine	2440	Used for PPARγ assay
	Lamotrigine	439	Used for PPARγ assay
	Diclofenac	2.12	Used for PPARγ assay
	2,4-Dichlorophenoxyacetic	49.2	Used for PPARγ assay
	(S)-Naproxen	17.7	Used for PPARγ assay
	Ibuprofen	316	Used for PPARγ assay
	Torasemide	184	Used for PPARγ assay
	Warfarin	242	Used for PPARγ assay
Tanneberger et al., 2013 [25]	di-n-butylphthalate	0.835586
	hexachlorophene	0.0491521
	Caffeine	14037.1
	hexamethylenetetramine	98787.4
	Malathion	39.3462
	pentachlorophenol	0.0751033
	2,4-dinitrophenol	4.12819
	2,2,2-trichloroethanol	712.851
	parathion ethyl	2.88363
	diethylphthalate	310.531
	4-chlorophenol	93.3126
	permethrin	23.0003
	Aniline	4749.73
	disulfoton	9.11079
	4-fluoroaniline	1913.59
	246-trichlorophenol	10.1266
	Allyl alcohol	14359.7
	lindane	33.3563
	N-methylaniline	1509.33
	3,4-dichloroaniline	47.8395
	4-decylaniline	2.39931
	naphthalene	219.189
	1,2,4-trichlorobenzene	78.2369
	1,2-dichlorobenzene	182.993
	dichloromethane	17656.1
	tetrachloroethylene	195.416
	2,3-dimethyl-1,3-butadiene	1000
Schug et al., 2020 [26]	Eugenol F	6.09013	Low concentration exposure
	Methyl-antranilate	165.344	Low concentration exposure
	Lilyfore	11.3443	Low concentration exposure
	Damascone beta	5.20021	Low concentration exposure
	Veloutone	0.509424	Low concentration exposure
	Verdox	5.04286	Low concentration exposure
	Nirvanol	0.44964	Low concentration exposure
	Cetalox	1.05753	Low concentration exposure
	Tonalide	0.0386997	Low concentration exposure
	Eugenol F	1827.04	High concentration exposure
	Methyl-antranilate	5291.01	High concentration exposure
	Lilyfore	680.658	High concentration exposure
	Damascone beta	104.004	High concentration exposure
	Veloutone	61.1309	High concentration exposure
	Verdox	75.643	High concentration exposure
	Nirvanol	26.9784	High concentration exposure
	Cetalox	21.1506	High concentration exposure
	Tonalide	7.73994	High concentration exposure

## Sheet: Table S2
Table S2. Chemical-related parameters applied to the four in vitro mass balance model. This list includes 79 chemicals used for model comparisons and 15 chemicals for model application.
					Fischer et al. (2017)				Zaldivar-Comenges et al. (2017)			Fisher et al. (2019); Armitage et al. (2021); Zaldivar-Comenges et al. (2017)
ORDER	Dataset	Compound	CAS	SMILES	log DBSA/w [L/L], pH 7.4, 37 °Ca	REF - log DBSA/w	log Dlip/w [L/L], pH 7.4, 37 °Ca	REF - log Dlip/w	H37 (Pa×m3/mol)	vb	REF - H37 & vb	MW	MP (oC)	log KOW,N	log KAW,N	CSAT,W,N (mg/L)	Ksalt	REF - Column M to R	pKa	IOC type	REF - Column T to U
1	Huchthausen et al., 2020 [24]; Tanneberger et al., 2013 [25]	Caffeine	58-08-2	CN1C=NC2=C1C(=O)N(C)C(=O)N2C	0.065248	LSER Dataset for CompTox users (2017)	0.082216	LSER Dataset for CompTox users (2017)	0.157	133	EPA dashboard	194.19	238	-0.07	-9.95	21749.3	0.1112	Eas-E-Suite database		Neutral	Predicted by SMILES using website: https://xundrug.cn/molgpka, detailed see Sheet "pKa predictions"
2	Huchthausen et al., 2020 [24]; Blanchette et al., 2019 [29]	Lamotrigine	84057-84-1	NC1=NC(N)=C(N=N1)C1=CC=CC(Cl)=C1Cl	2.31	PP-LFER database	2.58	PP-LFER database	0.000113	163	EPA dashboard	256.09	207	2.57	-9.7	249.944	0.2168	Eas-E-Suite database	6.6	Base	Predicted by SMILES using website: https://xundrug.cn/molgpka, detailed see Sheet "pKa predictions"
3	Huchthausen et al., 2020 [24]	Diclofenac	15307-79-6	[Na+].[O-]C(=O)CC1=C(NC2=C(Cl)C=CC=C2Cl)C=CC=C1	4.4	Henneberger et al. 2019	2.64	Avdeef, A.; Box, K. J.; Comer, J. E. A.; Hibbert, C.; Tam, K. Y., pH-Metric logP 10. Determination of Liposomal Membrane-Water Partition Coefficients of lonizable Drugs. Pharm. Res. 15, (2), 209-215.	1.6e-05	207	EPA dashboard	296.15	284	0.7	-9.05	7.01875	0.142	Eas-E-Suite database	17.6	Base	Predicted by SMILES using website: https://xundrug.cn/molgpka, detailed see Sheet "pKa predictions"
4	Huchthausen et al., 2020 [24]	2,4-Dichlorophenoxyacetic	94-75-7	OC(=O)COC1=C(Cl)C=C(Cl)C=C1	-0.921906	Predicted based on log Kow-QSAR (Endo et al. 2011: 10.1021/tx200431b [38])	-1.78891	Predicted based on log Kow-QSAR (Endo et al. 2011: 10.1021/es200855w [39])	0.000299	148	EPA dashboard	221.04	140	2.81	-7.08	1644.54	0.2264	Eas-E-Suite database	2.7	Acid	Predicted by SMILES using website: https://xundrug.cn/molgpka, detailed see Sheet "pKa predictions"
5	Huchthausen et al., 2020 [24]	(S)-Naproxen	22204-53-1	COC1=CC2=CC=C(C=C2C=C1)[C@H](C)C(O)=O	0.547492	Predicted based on log Kow-QSAR (Endo et al. 2011: 10.1021/tx200431b [38])	0.301362	Predicted based on log Kow-QSAR (Endo et al. 2011: 10.1021/es200855w [39])	0.000108	192	EPA dashboard	230.26	153	3.18	-9.64	13.3551	0.2412	Eas-E-Suite database	4.4	Acid	Predicted by SMILES using website: https://xundrug.cn/molgpka, detailed see Sheet "pKa predictions"
6	Huchthausen et al., 2020 [24]; Truisi et al., 2015 [35]; Nicol et al., 2024 [27]	Ibuprofen	15687-27-1	CC(C)CC1=CC=C(C=C1)C(C)C(O)=O	1.64523	Predicted based on log Kow-QSAR (Endo et al. 2011: 10.1021/tx200431b [38])	1.86294	Predicted based on log Kow-QSAR (Endo et al. 2011: 10.1021/es200855w [39])	0.00824	200	EPA dashboard	206.28	89.1	3.73	-6.22	35.6864	0.2632	Eas-E-Suite database	5.4	Acid	Predicted by SMILES using website: https://xundrug.cn/molgpka, detailed see Sheet "pKa predictions"
7	Huchthausen et al., 2020 [24]	Torasemide	56211-40-6	CC(C)NC(=O)NS(=O)(=O)C1=C(NC2=CC(C)=CC=C2)C=CN=C1	0.398577	Predicted based on log Kow-QSAR (Endo et al. 2011: 10.1021/tx200431b [38])	0.0895254	Predicted based on log Kow-QSAR (Endo et al. 2011: 10.1021/es200855w [39])	1.84e-06	271	EPA dashboard	348.42	224	3.37	-15.3	79.7882	0.2488	Eas-E-Suite database	4	Acid	Predicted by SMILES using website: https://xundrug.cn/molgpka, detailed see Sheet "pKa predictions"
8	Huchthausen et al., 2020 [24]	Warfarin	81-81-2	CC(=O)CC(C1=CC=CC=C1)C1=C(O)C2=CC=CC=C2OC1=O	0.277612	Predicted based on log Kow-QSAR (Endo et al. 2011: 10.1021/tx200431b [38])	-0.0825519	Predicted based on log Kow-QSAR (Endo et al. 2011: 10.1021/es200855w [39])	0.000625	236	EPA dashboard	308.33	161	2.7	-11.6	29.6922	0.222	Eas-E-Suite database	4.5	Acid	Predicted by SMILES using website: https://xundrug.cn/molgpka, detailed see Sheet "pKa predictions"
9	Tanneberger et al., 2013 [25]	di-n-butylphthalate	84-74-2	CCCCOC(=O)C1=CC=CC=C1C(=O)OCCCC	3.44093	LSER Dataset for CompTox users (2017)	4.11607	LSER Dataset for CompTox users (2017)	0.183	264	EPA dashboard	278.34	-35	4.61	-5.26	11.1893	0.2984	Eas-E-Suite database		Neutral	Predicted by SMILES using website: https://xundrug.cn/molgpka, detailed see Sheet "pKa predictions"
10	Tanneberger et al., 2013 [25]	hexachlorophene	70-30-4	OC1=C(CC2=C(Cl)C(Cl)=CC(Cl)=C2O)C(Cl)=C(Cl)C=C1Cl	4.90253	Predicted based on log Kow-QSAR (Endo et al. 2011: 10.1021/tx200431b [38])	6.49656	Predicted based on log Kow-QSAR (Endo et al. 2011: 10.1021/es200855w [39])	3.68e-06	237	EPA dashboard	406.9	166	7.54	-9.21	140.787	0.4156	Eas-E-Suite database	6.2	Acid	Predicted by SMILES using website: https://xundrug.cn/molgpka, detailed see Sheet "pKa predictions"
11	Tanneberger et al., 2013 [25]	hexamethylenetetramine	100-97-0	C1N2CN3CN1CN(C2)C3	-0.511089	Predicted based on log Kow-QSAR (Endo et al. 2011: 10.1021/tx200431b [38])	-1.20451	Predicted based on log Kow-QSAR (Endo et al. 2011: 10.1021/es200855w [39])	0.0153	98.2	EPA dashboard	140.19	96.3	-1.27	-3.42	999555	0.0632	Eas-E-Suite database	6.4	Base	Predicted by SMILES using website: https://xundrug.cn/molgpka, detailed see Sheet "pKa predictions"
12	Tanneberger et al., 2013 [25]	Malathion	121-75-5	CCOC(=O)CC(SP(=S)(OC)OC)C(=O)OCC	2.34142	LSER Dataset for CompTox users (2017)	2.47673	LSER Dataset for CompTox users (2017)	0.000495	260	EPA dashboard	330.36	2.8	2.36	-9.87	144.698	0.2084	Eas-E-Suite database		Neutral	Predicted by SMILES using website: https://xundrug.cn/molgpka, detailed see Sheet "pKa predictions"
13	Tanneberger et al., 2013 [25]	pentachlorophenol	87-86-5	OC1=C(Cl)C(Cl)=C(Cl)C(Cl)=C1Cl	2.34997	Predicted based on log Kow-QSAR (Endo et al. 2011: 10.1021/tx200431b [38])	2.86546	Predicted based on log Kow-QSAR (Endo et al. 2011: 10.1021/es200855w [39])	0.00248	148	EPA dashboard	266.34	174	5.12	-5.02	40.4837	0.3188	Eas-E-Suite database	5	Acid	Predicted by SMILES using website: https://xundrug.cn/molgpka, detailed see Sheet "pKa predictions"
14	Tanneberger et al., 2013 [25]	2,2,2-trichloroethanol	115-20-8	OCC(Cl)(Cl)Cl	1.48543	LSER Dataset for CompTox users (2017)	1.50572	LSER Dataset for CompTox users (2017)	0.597	93.3	EPA dashboard	149.4	19	1.42	-3.34	83215.8	0.1708	Eas-E-Suite database		Neutral	Predicted by SMILES using website: https://xundrug.cn/molgpka, detailed see Sheet "pKa predictions"
15	Tanneberger et al., 2013 [25]	diethylphthalate	84-66-2	CCOC(=O)C1=CC=CC=C1C(=O)OCC	2.07582	LSER Dataset for CompTox users (2017)	2.4774	LSER Dataset for CompTox users (2017)	0.00237	198	EPA dashboard	222.24	-40.5	2.44	-5.26	1037.86	0.2116	Eas-E-Suite database		Neutral	Predicted by SMILES using website: https://xundrug.cn/molgpka, detailed see Sheet "pKa predictions"
16	Tanneberger et al., 2013 [25]	4-chlorophenol	106-48-9	OC1=CC=C(Cl)C=C1	2.3078	LSER Dataset for CompTox users (2017)	2.50992	LSER Dataset for CompTox users (2017)	0.0639	99.8	EPA dashboard	128.56	42.7	2.39	-4.8	24555	0.2096	Eas-E-Suite database		Neutral	Predicted by SMILES using website: https://xundrug.cn/molgpka, detailed see Sheet "pKa predictions"
17	Tanneberger et al., 2013 [25]	permethrin	52645-53-1	CC1(C)C(C=C(Cl)Cl)C1C(=O)OCC1=CC(OC2=CC=CC=C2)=CC=C1	5.67618	LSER Dataset for CompTox users (2017)	7.07081	LSER Dataset for CompTox users (2017)	0.00243	303	EPA dashboard	391.29	34	6.5	-6.61	0.0837361	0.374	Eas-E-Suite database		Neutral	Predicted by SMILES using website: https://xundrug.cn/molgpka, detailed see Sheet "pKa predictions"
18	Tanneberger et al., 2013 [25]	Aniline	62-53-3	NC1=CC=CC=C1	1.25993	LSER Dataset for CompTox users (2017)	1.39259	LSER Dataset for CompTox users (2017)	0.205	91.7	EPA dashboard	93.13	-6	0.9	-4.27	36041.3	0.15	Eas-E-Suite database		Neutral	Predicted by SMILES using website: https://xundrug.cn/molgpka, detailed see Sheet "pKa predictions"
19	Tanneberger et al., 2013 [25]	4-fluoroaniline	371-40-4	NC1=CC=C(F)C=C1	1.28894	LSER Dataset for CompTox users (2017)	1.37198	LSER Dataset for CompTox users (2017)	0.0611	95.9	EPA dashboard	111.12	-0.8	1.15	-3.98	14779	0.16	Eas-E-Suite database		Neutral	Predicted by SMILES using website: https://xundrug.cn/molgpka, detailed see Sheet "pKa predictions"
20	Tanneberger et al., 2013 [25]	2,4,6-trichlorophenol	88-06-2	OC1=C(Cl)C=C(Cl)C=C1Cl	2.5448	Predicted based on log Kow-QSAR (Endo et al. 2011: 10.1021/tx200431b [38])	3.1426	Predicted based on log Kow-QSAR (Endo et al. 2011: 10.1021/es200855w [39])	0.137	124	EPA dashboard	197.45	69	3.69	-3.46	833.239	0.2616	Eas-E-Suite database	6.8	Acid	Predicted by SMILES using website: https://xundrug.cn/molgpka, detailed see Sheet "pKa predictions"
21	Tanneberger et al., 2013 [25]	Allyl alcohol	107-18-6	OCC=C	0.29376	LSER Dataset for CompTox users (2017)	0.1814	LSER Dataset for CompTox users (2017)	0.506	70.7	EPA dashboard	58.08	-129	0.17	-3.52	998976	0.1208	Eas-E-Suite database		Neutral	Predicted by SMILES using website: https://xundrug.cn/molgpka, detailed see Sheet "pKa predictions"
22	Tanneberger et al., 2013 [25]	N-methylaniline	100-61-8	CNC1=CC=CC=C1	1.6175	LSER Dataset for CompTox users (2017)	1.8999	LSER Dataset for CompTox users (2017)	0.9	109	EPA dashboard	107.15	-57	1.66	-3.41	5625.38	0.1804	Eas-E-Suite database		Neutral	Predicted by SMILES using website: https://xundrug.cn/molgpka, detailed see Sheet "pKa predictions"
23	Tanneberger et al., 2013 [25]	3,4-dichloroaniline	95-76-1	NC1=CC(Cl)=C(Cl)C=C1	2.58984	LSER Dataset for CompTox users (2017)	2.96393	LSER Dataset for CompTox users (2017)	0.0176	116	EPA dashboard	162.02	72	2.69	-4.68	145.656	0.2216	Eas-E-Suite database		Neutral	Predicted by SMILES using website: https://xundrug.cn/molgpka, detailed see Sheet "pKa predictions"
24	Tanneberger et al., 2013 [25]	4-decylaniline	37529-30-9	CCCCCCCCCCC1=CC=C(N)C=C1	5.04877	LSER Dataset for CompTox users (2017)	6.0353	LSER Dataset for CompTox users (2017)	2.07	257	EPA dashboard	233.39	25	6.32	-3.09	0.203749	0.3668	Eas-E-Suite database		Neutral	Predicted by SMILES using website: https://xundrug.cn/molgpka, detailed see Sheet "pKa predictions"
25	Tanneberger et al., 2013 [25]	naphthalene	91-20-3	C1=CC2=CC=CC=C2C=C1	2.73302	LSER Dataset for CompTox users (2017)	3.33103	LSER Dataset for CompTox users (2017)	44.6	124	EPA dashboard	128.17	80.2	3.3	-2.41	31.658	0.246	Eas-E-Suite database		Neutral	Predicted by SMILES using website: https://xundrug.cn/molgpka, detailed see Sheet "pKa predictions"
26	Tanneberger et al., 2013 [25]	1,2,4-trichlorobenzene	120-82-1	ClC1=CC(Cl)=C(Cl)C=C1	3.44066	LSER Dataset for CompTox users (2017)	4.22285	LSER Dataset for CompTox users (2017)	144	125	EPA dashboard	181.45	17	3.99	-0.83	46.4512	0.2736	Eas-E-Suite database		Neutral	Predicted by SMILES using website: https://xundrug.cn/molgpka, detailed see Sheet "pKa predictions"
27	Tanneberger et al., 2013 [25]	1,2-dichlorobenzene	95-50-1	ClC1=C(Cl)C=CC=C1	2.89765	LSER Dataset for CompTox users (2017)	3.5313	LSER Dataset for CompTox users (2017)	195	113	EPA dashboard	147	-16.7	3.43	-0.98	143.325	0.2512	Eas-E-Suite database		Neutral	Predicted by SMILES using website: https://xundrug.cn/molgpka, detailed see Sheet "pKa predictions"
28	Tanneberger et al., 2013 [25]	dichloromethane	75-09-2	ClCCl	1.42363	LSER Dataset for CompTox users (2017)	1.63885	LSER Dataset for CompTox users (2017)	329	67.8	EPA dashboard	84.93	-95.1	1.25	-1.19	15117.5	0.164	Eas-E-Suite database		Neutral	Predicted by SMILES using website: https://xundrug.cn/molgpka, detailed see Sheet "pKa predictions"
29	Tanneberger et al., 2013 [25]	tetrachloroethylene	127-18-4	ClC(Cl)=C(Cl)Cl	2.6912	LSER Dataset for CompTox users (2017)	3.32497	LSER Dataset for CompTox users (2017)	1790	100	EPA dashboard	165.83	-22.3	3.4	-0.52	276.936	0.25	Eas-E-Suite database		Neutral	Predicted by SMILES using website: https://xundrug.cn/molgpka, detailed see Sheet "pKa predictions"
30	Tanneberger et al., 2013 [25]	2,3-dimethyl-1,3-butadiene	513-81-5	CC(=C)C(C)=C	2.14932	LSER Dataset for CompTox users (2017)	2.61084	LSER Dataset for CompTox users (2017)	4530	117	EPA dashboard	82.14	-76	3.07	0.95	326.917	0.2368	Eas-E-Suite database		Neutral	Predicted by SMILES using website: https://xundrug.cn/molgpka, detailed see Sheet "pKa predictions"
31	Schug et al., 2020 [26]	Eugenol F	97-53-0	COC1=C(O)C=CC(CC=C)=C1	2.0185	LSER Dataset for CompTox users (2017)	2.35126	LSER Dataset for CompTox users (2017)	0.0222	156	EPA dashboard	164.2	-9.1	2.27	-4.85	840.704	0.2048	Eas-E-Suite database		Neutral	Predicted by SMILES using website: https://xundrug.cn/molgpka, detailed see Sheet "pKa predictions"
32	Schug et al., 2020 [26]	Methyl-antranilate	134-20-3	COC(=O)C1=C(N)C=CC=C1	1.46654	LSER Dataset for CompTox users (2017)	1.85221	LSER Dataset for CompTox users (2017)	0.00111	130	EPA dashboard	151.16	24.5	1.88	-6.32	2872.04	0.1892	Eas-E-Suite database		Neutral	Predicted by SMILES using website: https://xundrug.cn/molgpka, detailed see Sheet "pKa predictions"
33	Schug et al., 2020 [26]	Lilyfore	285977-85-7	CC1=CC2=C(CC(C)(CO)C2)C=C1	2.7204	Predicted based on log Kow-QSAR (Endo et al. 2011: 10.1021/tx200431b [38])	3.3924	Predicted based on log Kow-QSAR (Endo et al. 2011: 10.1021/es200855w [39])	0.0717	172	EPA dashboard	176.25	50.8	3.24	-5.78	222.075	0.2436	Eas-E-Suite database		Neutral	Predicted by SMILES using website: https://xundrug.cn/molgpka, detailed see Sheet "pKa predictions"
34	Schug et al., 2020 [26]	Damascone beta	23726-91-2	C\C=C\C(=O)C1=C(C)CCCC1(C)C	3.4659	Predicted based on log Kow-QSAR (Endo et al. 2011: 10.1021/tx200431b [38])	4.4529	Predicted based on log Kow-QSAR (Endo et al. 2011: 10.1021/es200855w [39])	32.8	212	EPA dashboard	192.3	17.5	4.29	-2.6	7.98045	0.2856	Eas-E-Suite database		Neutral	Predicted by SMILES using website: https://xundrug.cn/molgpka, detailed see Sheet "pKa predictions"
35	Schug et al., 2020 [26]	Veloutone	14595-54-1	O=C1CCCCCCCCCC\C=C/CC1	4.1688	Predicted based on log Kow-QSAR (Endo et al. 2011: 10.1021/tx200431b [38])	5.4528	Predicted based on log Kow-QSAR (Endo et al. 2011: 10.1021/es200855w [39])	18.4	256	EPA dashboard	222.37	40.4	5.28	-3.52	0.938401	0.3252	Eas-E-Suite database		Neutral	Predicted by SMILES using website: https://xundrug.cn/molgpka, detailed see Sheet "pKa predictions"
36	Schug et al., 2020 [26]	Verdox	82356-51-2	O=C1CC(CC=CCCCCCCCCC1)C	4.9995	Predicted based on log Kow-QSAR (Endo et al. 2011: 10.1021/tx200431b [38])	6.6345	Predicted based on log Kow-QSAR (Endo et al. 2011: 10.1021/es200855w [39])			EPA dashboard	236.39	60.7	6.45	-1.88	0.152235	0.372	Eas-E-Suite database		Neutral	Predicted by SMILES using website: https://xundrug.cn/molgpka, detailed see Sheet "pKa predictions"
37	Schug et al., 2020 [26]	Nirvanol	1506-02-1	CC1CC(C2=C(C1(C)C)C=C(C(=C2)C(=O)C)C)(C)C	4.467	Predicted based on log Kow-QSAR (Endo et al. 2011: 10.1021/tx200431b [38])	5.877	Predicted based on log Kow-QSAR (Endo et al. 2011: 10.1021/es200855w [39])			EPA dashboard	258.4	54.5	5.7	-3.69	1.25066	0.342	Eas-E-Suite database		Neutral	Predicted by SMILES using website: https://xundrug.cn/molgpka, detailed see Sheet "pKa predictions"
38	Schug et al., 2020 [26]	Cetalox	3738-00-9	CC12CCC3C(C)(C)CCCC3(C)C1CCO2	4.254	Predicted based on log Kow-QSAR (Endo et al. 2011: 10.1021/tx200431b [38])	5.574	Predicted based on log Kow-QSAR (Endo et al. 2011: 10.1021/es200855w [39])	140	252	EPA dashboard	236.39	60.7	5.4	-1.56	2.43482	0.33	Eas-E-Suite database		Neutral	Predicted by SMILES using website: https://xundrug.cn/molgpka, detailed see Sheet "pKa predictions"
39	Schug et al., 2020 [26]	Tonalide	21145-77-7	CC1CC(C)(C)C2=C(C=C(C)C(=C2)C(C)=O)C1(C)C	4.467	Predicted based on log Kow-QSAR (Endo et al. 2011: 10.1021/tx200431b [38])	5.877	Predicted based on log Kow-QSAR (Endo et al. 2011: 10.1021/es200855w [39])	4.85347	281	EPA dashboard	258.4	54.5	5.7	-3.69	1.25066	0.342	Eas-E-Suite database		Neutral	Predicted by SMILES using website: https://xundrug.cn/molgpka, detailed see Sheet "pKa predictions"
40	Valdiviezo et al., 2021 [28]; Tanneberger et al., 2013 [25]	2,4-Dinitrophenol	51-28-5	OC1=C(C=C(C=C1)[N+]([O-])=O)[N+]([O-])=O	-0.737455	Predicted based on log Kow-QSAR (Endo et al. 2011: 10.1021/tx200431b [38])	-1.52652	Predicted based on log Kow-QSAR (Endo et al. 2011: 10.1021/es200855w [39])	0.00871	112	EPA dashboard	184.11	116	1.67	-6.32	1441.58	0.1808	Eas-E-Suite database	4.1	Acid	Predicted by SMILES using website: https://xundrug.cn/molgpka, detailed see Sheet "pKa predictions"
41	Valdiviezo et al., 2021 [28]	Aldrin	309-00-2	[H][C@]12C[C@]([H])(C=C1)[C@]1([H])[C@@]2([H])[C@]2(Cl)C(Cl)=C(Cl)[C@@]1(Cl)C2(Cl)Cl	4.73866	LSER Dataset for CompTox users (2017)	5.83558	LSER Dataset for CompTox users (2017)	4.46	211	EPA dashboard	364.91	129	6.5	-1.68	0.02631	0.374	Eas-E-Suite database		Neutral	Predicted by SMILES using website: https://xundrug.cn/molgpka, detailed see Sheet "pKa predictions"
42	Valdiviezo et al., 2021 [28]	Azinphos-methyl	86-50-0	COP(=S)(OC)SCN1N=NC2=C(C=CC=C2)C1=O	2.3725	Predicted based on log Kow-QSAR (Endo et al. 2011: 10.1021/tx200431b [38])	2.8975	Predicted based on log Kow-QSAR (Endo et al. 2011: 10.1021/es200855w [39])	0.0101	209	EPA dashboard	317.32	73	2.75	-13.3	23.1326	0.224	Eas-E-Suite database		Neutral	Predicted by SMILES using website: https://xundrug.cn/molgpka, detailed see Sheet "pKa predictions"
43	Valdiviezo et al., 2021 [28]; Nicol et al., 2024 [27]	Chlorpyrifos	2921-88-2	CCOP(=S)(OCC)OC1=NC(Cl)=C(Cl)C=C1Cl	3.35115	LSER Dataset for CompTox users (2017)	4.29622	LSER Dataset for CompTox users (2017)	0.297	237	EPA dashboard	350.59	42	4.96	-4.17	1.14994	0.3124	Eas-E-Suite database		Neutral	Predicted by SMILES using website: https://xundrug.cn/molgpka, detailed see Sheet "pKa predictions"
44	Valdiviezo et al., 2021 [28]	DDD-p,p'	50-29-3	ClC1=CC=C(C=C1)C(C1=CC=C(Cl)C=C1)C(Cl)(Cl)Cl	5.91832	LSER Dataset for CompTox users (2017)	7.04014	LSER Dataset for CompTox users (2017)	0.843	244	EPA dashboard	354.49	108	6.91	-3.82	0.00669986	0.3904	Eas-E-Suite database		Neutral	Predicted by SMILES using website: https://xundrug.cn/molgpka, detailed see Sheet "pKa predictions"
45	Valdiviezo et al., 2021 [28]	DDT-o,p'	789-02-6	ClC1=CC=C(C=C1)C(C1=CC=CC=C1Cl)C(Cl)(Cl)Cl	5.52952	LSER Dataset for CompTox users (2017)	6.53059	LSER Dataset for CompTox users (2017)	1.45	244	EPA dashboard	354.49	116	6.56	-3.95	0.0765698	0.3764	Eas-E-Suite database		Neutral	Predicted by SMILES using website: https://xundrug.cn/molgpka, detailed see Sheet "pKa predictions"
46	Valdiviezo et al., 2021 [28]	DDT-p,p'	72-54-8	ClC(Cl)C(C1=CC=C(Cl)C=C1)C1=CC=C(Cl)C=C1	5.4845	LSER Dataset for CompTox users (2017)	6.56789	LSER Dataset for CompTox users (2017)	0.669	233	EPA dashboard	320.04	110	6.12	-3.32	0.0902513	0.3588	Eas-E-Suite database		Neutral	Predicted by SMILES using website: https://xundrug.cn/molgpka, detailed see Sheet "pKa predictions"
47	Valdiviezo et al., 2021 [28]	Diazinon	333-41-5	CCOP(=S)(OCC)OC1=NC(=NC(C)=C1)C(C)C	2.71958	LSER Dataset for CompTox users (2017)	3.25008	LSER Dataset for CompTox users (2017)	0.0114	260	EPA dashboard	304.35	52.6	3.81	-5.17	47.4786	0.2664	Eas-E-Suite database		Neutral	Predicted by SMILES using website: https://xundrug.cn/molgpka, detailed see Sheet "pKa predictions"
48	Valdiviezo et al., 2021 [28]	Dicofol	115-32-2	OC(C1=CC=C(Cl)C=C1)(C1=CC=C(Cl)C=C1)C(Cl)(Cl)Cl	3.9842	Predicted based on log Kow-QSAR (Endo et al. 2011: 10.1021/tx200431b [38])	5.1902	Predicted based on log Kow-QSAR (Endo et al. 2011: 10.1021/es200855w [39])	0.000149	242	EPA dashboard	370.49	77.5	5.02	-6.03	0.863242	0.3148	Eas-E-Suite database		Neutral	Predicted by SMILES using website: https://xundrug.cn/molgpka, detailed see Sheet "pKa predictions"
49	Valdiviezo et al., 2021 [28]	Dieldrin	60-57-1	[H][C@]12O[C@@]1([H])[C@@]1([H])C[C@]2([H])[C@@]2([H])[C@]1([H])[C@@]1(Cl)C(Cl)=C(Cl)[C@]2(Cl)C1(Cl)Cl	4.10616	LSER Dataset for CompTox users (2017)	5.11084	LSER Dataset for CompTox users (2017)	0.829	206	EPA dashboard	380.91	202	5.12	-4.26	0.208358	0.3188	Eas-E-Suite database		Neutral	Predicted by SMILES using website: https://xundrug.cn/molgpka, detailed see Sheet "pKa predictions"
50	Valdiviezo et al., 2021 [28]; Tanneberger et al., 2013 [25]	Disulfoton	298-04-4	CCOP(=S)(OCC)SCCSCC	2.82955	LSER Dataset for CompTox users (2017)	3.5792	LSER Dataset for CompTox users (2017)	0.483	233	EPA dashboard	274.4	-25	4.02	-5.26	18.0555	0.2748	Eas-E-Suite database		Neutral	Predicted by SMILES using website: https://xundrug.cn/molgpka, detailed see Sheet "pKa predictions"
51	Valdiviezo et al., 2021 [28]	Endosulfan I	115-29-7	ClC1=C(Cl)C2(Cl)C3COS(=O)OCC3C1(Cl)C2(Cl)Cl	3.03	PP-LFER database	3.96	PP-LFER database	2.45	209	EPA dashboard	406.93	106	3.83	-4.96	0.405709	0.2672	Eas-E-Suite database		Neutral	Predicted by SMILES using website: https://xundrug.cn/molgpka, detailed see Sheet "pKa predictions"
52	Valdiviezo et al., 2021 [28]	Endrin	72-20-8	[H][C@]12O[C@@]1([H])[C@@]1([H])C[C@]2([H])[C@]2([H])[C@@]1([H])[C@]1(Cl)C(Cl)=C(Cl)[C@@]2(Cl)C1(Cl)Cl	3.23524	LSER Dataset for CompTox users (2017)	3.75448	LSER Dataset for CompTox users (2017)	0.829	206	EPA dashboard	380.91	144	5.43	-4.26	0.0518038	0.3312	Eas-E-Suite database		Neutral	Predicted by SMILES using website: https://xundrug.cn/molgpka, detailed see Sheet "pKa predictions"
53	Valdiviezo et al., 2021 [28]	Ethion	563-12-2	CCOP(=S)(OCC)SCSP(=S)(OCC)OCC	3.33033	LSER Dataset for CompTox users (2017)	3.82152	LSER Dataset for CompTox users (2017)	0.0457	295	EPA dashboard	384.48	-13	5.07	-7.25	1.734	0.3168	Eas-E-Suite database		Neutral	Predicted by SMILES using website: https://xundrug.cn/molgpka, detailed see Sheet "pKa predictions"
54	Valdiviezo et al., 2021 [28]	Heptachlor	76-44-8	ClC1C=CC2C1C1(Cl)C(Cl)=C(Cl)C2(Cl)C1(Cl)Cl	4.42026	LSER Dataset for CompTox users (2017)	5.63884	LSER Dataset for CompTox users (2017)	29.8	208	EPA dashboard	373.32	95.5	6.1	-2.92	0.142235	0.358	Eas-E-Suite database		Neutral	Predicted by SMILES using website: https://xundrug.cn/molgpka, detailed see Sheet "pKa predictions"
55	Valdiviezo et al., 2021 [28]	Heptachlor epoxide B	1024-57-3	[H][C@]12O[C@@]1([H])[C@@]1([H])[C@@]([H])([C@H]2Cl)[C@@]2(Cl)C(Cl)=C(Cl)[C@]1(Cl)C2(Cl)Cl	4.27529	LSER Dataset for CompTox users (2017)	5.30846	LSER Dataset for CompTox users (2017)	2.13	203	EPA dashboard	389.32	160	4.98	-4.75	0.22308	0.3132	Eas-E-Suite database		Neutral	Predicted by SMILES using website: https://xundrug.cn/molgpka, detailed see Sheet "pKa predictions"
56	Valdiviezo et al., 2021 [28]; Tanneberger et al., 2013 [25]	Lindane	58-89-9	Cl[C@H]1[C@H](Cl)[C@@H](Cl)[C@@H](Cl)[C@H](Cl)[C@H]1Cl	2.76659	LSER Dataset for CompTox users (2017)	3.52558	LSER Dataset for CompTox users (2017)	0.322	183	EPA dashboard	290.83	75.2	3.72	-3.77	4.4497	0.2628	Eas-E-Suite database		Neutral	Predicted by SMILES using website: https://xundrug.cn/molgpka, detailed see Sheet "pKa predictions"
57	Valdiviezo et al., 2021 [28]	Methoxychlor-o,p'	72-43-5	COC1=CC=C(C=C1)C(C1=CC=C(OC)C=C1)C(Cl)(Cl)Cl	4.46874	LSER Dataset for CompTox users (2017)	5.26661	LSER Dataset for CompTox users (2017)	0.0206	268	EPA dashboard	345.65	87	5.08	-6.7	0.0846843	0.3172	Eas-E-Suite database		Neutral	Predicted by SMILES using website: https://xundrug.cn/molgpka, detailed see Sheet "pKa predictions"
58	Valdiviezo et al., 2021 [28]; Tanneberger et al., 2013 [25]	Parathion	56-38-2	CCOP(=S)(OCC)OC1=CC=C(C=C1)[N+]([O-])=O	2.69726	LSER Dataset for CompTox users (2017)	3.43143	LSER Dataset for CompTox users (2017)	0.0302	220	EPA dashboard	291.26	6.1	3.83	-5.78	12.7281	0.2672	Eas-E-Suite database		Neutral	Predicted by SMILES using website: https://xundrug.cn/molgpka, detailed see Sheet "pKa predictions"
59	Valdiviezo et al., 2021 [28]	Trifluralin	1582-09-8	CCCN(CCC)C1=C(C=C(C=C1[N+]([O-])=O)C(F)(F)F)[N+]([O-])=O	3.85936	LSER Dataset for CompTox users (2017)	4.26142	LSER Dataset for CompTox users (2017)	10.4	251	EPA dashboard	335.28	49	5.34	-3.39	0.286329	0.3276	Eas-E-Suite database		Neutral	Predicted by SMILES using website: https://xundrug.cn/molgpka, detailed see Sheet "pKa predictions"
60	Blanchette et al., 2019 [29]	Cisapride	81098-60-4	CO[C@H]1CN(CCCOC2=CC=C(F)C=C2)CC[C@H]1NC(=O)C1=CC(Cl)=C(N)C=C1OC	2.51057	Predicted based on log Kow-QSAR (Endo et al. 2011: 10.1021/tx200431b [38])	3.0939	Predicted based on log Kow-QSAR (Endo et al. 2011: 10.1021/es200855w [39])	1.30709e-06	359	EPA dashboard	465.95	199.43	3.49	-14.415	33.2	0.2536	Eas-E-Suite database	7.8	Base	Predicted by SMILES using website: https://xundrug.cn/molgpka, detailed see Sheet "pKa predictions"
61	Blanchette et al., 2019 [29]	Citalopram hydrobromide	59729-33-8	CN(C)CCCC1(OCC2=CC(=CC=C12)C#N)C1=CC=C(F)C=C1	1.93	3D-QSAR (Fischer et al. 2017 [22])	1.25	COSMOmic (Fischer et al. 2017)	0.403274	273	EPA dashboard	324.39	153.367	3.2	-8.356	30	0.242	Eas-E-Suite database		Neutral	Predicted by SMILES using website: https://xundrug.cn/molgpka, detailed see Sheet "pKa predictions"
62	Blanchette et al., 2019 [29]	Dofetilide	115256-11-6	CN(CCOC1=CC=C(NS(C)(=O)=O)C=C1)CCC1=CC=C(NS(C)(=O)=O)C=C1	1.25894	Predicted based on log Kow-QSAR (Endo et al. 2011: 10.1021/tx200431b [38])	1.31342	Predicted based on log Kow-QSAR (Endo et al. 2011: 10.1021/es200855w [39])	0.00133749	328	EPA dashboard	441.56	230.64	2.223	-13.462	249	0.20292	Eas-E-Suite database	8.4	Base	Predicted by SMILES using website: https://xundrug.cn/molgpka, detailed see Sheet "pKa predictions"
63	Blanchette et al., 2019 [29]	Moxifloxacin hydrochloride	186826-86-8	Cl.COC1=C2N(C=C(C(O)=O)C(=O)C2=CC(F)=C1N1C[C@@H]2CCCN[C@@H]2C1)C1CC1	0.216262	Predicted based on log Kow-QSAR (Endo et al. 2011: 10.1021/tx200431b [38])	-0.169824	Predicted based on log Kow-QSAR (Endo et al. 2011: 10.1021/es200855w [39])	4.32658e-06	285	EPA dashboard	401.43	266.857	1.13	-14.842	724	0.1572	Eas-E-Suite database	6	Acid	Predicted by SMILES using website: https://xundrug.cn/molgpka, detailed see Sheet "pKa predictions"
64	Blanchette et al., 2019 [29]	N-acetylpro-cainamide	32795-44-1	CCN(CC)CCNC(=O)C1=CC=C(NC(C)=O)C=C1	-0.0246937	Predicted based on log Kow-QSAR (Endo et al. 2011: 10.1021/tx200431b [38])	-0.512592	Predicted based on log Kow-QSAR (Endo et al. 2011: 10.1021/es200855w [39])	1.80358e-06	253	EPA dashboard	277.36	174.123	1.1805	-12.236	8240	0.156	Eas-E-Suite database	9.2	Base	Predicted by SMILES using website: https://xundrug.cn/molgpka, detailed see Sheet "pKa predictions"
65	Blanchette et al., 2019 [29]	Quinidine sulfate	50-54-4	OS(O)(=O)=O.[H][C@@]1(C[C@@H]2CC[N@]1C[C@@H]2C=C)[C@@H](O)C1=C2C=C(OC)C=CC2=NC=C1.[H][C@@]1(C[C@@H]2CC[N@]1C[C@@H]2C=C)[C@@H](O)C1=C2C=C(OC)C=CC2=NC=C1	1.35831	Predicted based on log Kow-QSAR (Endo et al. 2011: 10.1021/tx200431b [38])	1.45478	Predicted based on log Kow-QSAR (Endo et al. 2011: 10.1021/es200855w [39])	0.000272564	266	EPA dashboard	324.42	180.1	3.227	-10.922	743	0.24308	Eas-E-Suite database	9.3	Base	Predicted by SMILES using website: https://xundrug.cn/molgpka, detailed see Sheet "pKa predictions"
66	Blanchette et al., 2019 [29]	Sematilide	101526-83-4	CCN(CC)CCNC(=O)C1=CC=C(NS(C)(=O)=O)C=C1	-0.0120918	Predicted based on log Kow-QSAR (Endo et al. 2011: 10.1021/tx200431b [38])	-0.494666	Predicted based on log Kow-QSAR (Endo et al. 2011: 10.1021/es200855w [39])	1.97584e-06	260	EPA dashboard	313.42	177.473	1.1	-12.441	11000	0.158	Eas-E-Suite database	9.1	Base	Predicted by SMILES using website: https://xundrug.cn/molgpka, detailed see Sheet "pKa predictions"
67	Blanchette et al., 2019 [29]	Sotalol hydrochloride	959-24-0	Cl.CC(C)NCC(O)C1=CC=C(NS(C)(=O)=O)C=C1	-0.55822	Predicted based on log Kow-QSAR (Endo et al. 2011: 10.1021/tx200431b [38])	-1.27155	Predicted based on log Kow-QSAR (Endo et al. 2011: 10.1021/es200855w [39])	0.000188465	220	EPA dashboard	272.36	165.84	0.233	-11.578	47100	0.12332	Eas-E-Suite database	9	Base	Predicted by SMILES using website: https://xundrug.cn/molgpka, detailed see Sheet "pKa predictions"
68	Blanchette et al., 2019 [29]	Mifepristone	84371-65-3	[H][C@@]12CC[C@@](O)(C#CC)[C@@]1(C)C[C@]([H])(C1=CC=C(C=C1)N(C)C)C1=C3CCC(=O)C=C3CC[C@@]21[H]	3.88267	Predicted based on log Kow-QSAR (Endo et al. 2011: 10.1021/tx200431b [38])	5.04577	Predicted based on log Kow-QSAR (Endo et al. 2011: 10.1021/es200855w [39])	0.00232034	362	EPA dashboard	429.59	241.967	4.877	-11.407	0.826	0.30908	Eas-E-Suite database		Neutral	Predicted by SMILES using website: https://xundrug.cn/molgpka, detailed see Sheet "pKa predictions"
69	This study	Perfluorobutanesulfonic_acid	375-73-5	OS(=O)(=O)C(F)(F)C(F)(F)C(F)(F)C(F)(F)F	-5.828	Predicted based on log Kow-QSAR (Endo et al. 2011: 10.1021/tx200431b [38])	-8.768	Predicted based on log Kow-QSAR (Endo et al. 2011: 10.1021/es200855w [39])	2.99031e-05	162.323	EPA dashboard	300.1	23.4	1.5	-4.63	510.17	0.174	Eas-E-Suite database	-2.9	Acid	Predicted by SMILES using website: https://xundrug.cn/molgpka, detailed see Sheet "pKa predictions"
70	This study	4_2_Fluorotelomer_sulfonic_acid	757124-72-4	OS(=O)(=O)CCC(F)(F)C(F)(F)C(F)(F)C(F)(F)F	˂1	Fischer et al. 2024	-4.1624	Predicted based on log Kow-QSAR (Endo et al. 2011: 10.1021/es200855w [39])	2.48723e-05	195.337	EPA dashboard	328.15	33.3	1.76	-4.26	1283.07	0.1844	Eas-E-Suite database	1.4	Acid	Predicted by SMILES using website: https://xundrug.cn/molgpka, detailed see Sheet "pKa predictions"
71	This study	Perfluorononanoic_acid	375-95-1	OC(=O)C(F)(F)C(F)(F)C(F)(F)C(F)(F)C(F)(F)C(F)(F)C(F)(F)C(F)(F)F	4.54	Fischer et al. 2024	4.25	Ebert et al. 2020	0.000119046	264.719	EPA dashboard	464.08	68.6	6.07	-2.47	1299.42	0.3568	Eas-E-Suite database	0.1	Acid	Predicted by SMILES using website: https://xundrug.cn/molgpka, detailed see Sheet "pKa predictions"
72	This study	Perfluorohexanoic_acid	307-24-4	OC(=O)C(F)(F)C(F)(F)C(F)(F)C(F)(F)C(F)(F)F	2.83	Fischer et al. 2024	2.32	Ebert et al. 2020	2.37529e-05	182.368	EPA dashboard	314.05	11.7	4.2	-3.31	29.3323	0.282	Eas-E-Suite database	0.1	Acid	Predicted by SMILES using website: https://xundrug.cn/molgpka, detailed see Sheet "pKa predictions"
73	This study	Perfluorobutanoic_acid	375-22-4	OC(=O)C(F)(F)C(F)(F)C(F)(F)F	˂1	Fischer et al. 2024	1.7	Ebert et al. 2020	5.07828	127.467	EPA dashboard	214.04	-17.9	1.72	-3.87	447.344	0.1828	Eas-E-Suite database	0.1	Acid	Predicted by SMILES using website: https://xundrug.cn/molgpka, detailed see Sheet "pKa predictions"
74	This study	Perfluorooctanoic_acid	335-67-1	OC(=O)C(F)(F)C(F)(F)C(F)(F)C(F)(F)C(F)(F)C(F)(F)C(F)(F)F	4.2	Fischer et al. 2024	3.52	Ebert et al. 2020	1.93071e-05	237.268	EPA dashboard	414.07	54.3	4.13	-2.75	5051.65	0.2792	Eas-E-Suite database	0.1	Acid	Predicted by SMILES using website: https://xundrug.cn/molgpka, detailed see Sheet "pKa predictions"
75	This study	6_2_Fluorotelomer_sulfonic_acid	27619-97-2	OS(=O)(=O)CCC(F)(F)C(F)(F)C(F)(F)C(F)(F)C(F)(F)C(F)(F)F	3.44	Fischer et al. 2024	-2.9403	Predicted based on log Kow-QSAR (Endo et al. 2011: 10.1021/es200855w [39])	1.84381e-05	250.238	EPA dashboard	428.17	32.1	2.97	-3.7	18.24	0.2328	Eas-E-Suite database	1.4	Acid	Predicted by SMILES using website: https://xundrug.cn/molgpka, detailed see Sheet "pKa predictions"
76	This study	8_2_Fluorotelomer_sulfonic_acid	39108-34-4	OS(=O)(=O)CCC(F)(F)C(F)(F)C(F)(F)C(F)(F)C(F)(F)C(F)(F)C(F)(F)C(F)(F)F	4.49	Fischer et al. 2024	-1.7182	Predicted based on log Kow-QSAR (Endo et al. 2011: 10.1021/es200855w [39])	1.80184e-06	305.138	EPA dashboard	528.18	32.4	4.18	-3.14	0.245604	0.2812	Eas-E-Suite database	1.4	Acid	Predicted by SMILES using website: https://xundrug.cn/molgpka, detailed see Sheet "pKa predictions"
77	This study	Perfluoroundecanoic_acid	2058-94-8	OC(=O)C(F)(F)C(F)(F)C(F)(F)C(F)(F)C(F)(F)C(F)(F)C(F)(F)C(F)(F)C(F)(F)C(F)(F)F	5.17	Fischer et al. 2024	4.54	Ebert et al. 2020	3.35519e-05	319.62	EPA dashboard	564.09	98.5	5.95	-1.91	91.9467	0.352	Eas-E-Suite database	0.1	Acid	Predicted by SMILES using website: https://xundrug.cn/molgpka, detailed see Sheet "pKa predictions"
78	This study	Perfluorooctanesulfonic_acid	1763-23-1	OS(=O)(=O)C(F)(F)C(F)(F)C(F)(F)C(F)(F)C(F)(F)C(F)(F)C(F)(F)C(F)(F)F	4.76	Fischer et al. 2024	4.89	Ebert et al. 2020	1.84381e-06	272.125	EPA dashboard	500.13	22.8	5.95	-3.51	570.148	0.352	Eas-E-Suite database	-2.9	Acid	Predicted by SMILES using website: https://xundrug.cn/molgpka, detailed see Sheet "pKa predictions"
79	This study	Perfluoroheptanoic_acid	375-85-9	OC(=O)C(F)(F)C(F)(F)C(F)(F)C(F)(F)C(F)(F)C(F)(F)F	3.93	Fischer et al. 2024	2.91	Ebert et al. 2020	2.11698e-05	209.818	EPA dashboard	364.06	35.4	3.53	-3.03	117955	0.2552	Eas-E-Suite database	0.1	Acid	Predicted by SMILES using website: https://xundrug.cn/molgpka, detailed see Sheet "pKa predictions"
80	This study	Perfluoropentanoic_acid	2706-90-3	OC(=O)C(F)(F)C(F)(F)C(F)(F)C(F)(F)F	˂1	Fischer et al. 2024	N/A		2.99031e-05	154.917	EPA dashboard	264.05	1.5	2.32	-3.59	119.879	0.2068	Eas-E-Suite database	0.1	Acid	Predicted by SMILES using website: https://xundrug.cn/molgpka, detailed see Sheet "pKa predictions"
81	This study	Perfluorohexanesulfonic_acid	355-46-4	OS(=O)(=O)C(F)(F)C(F)(F)C(F)(F)C(F)(F)C(F)(F)C(F)(F)F	4.61	Fischer et al. 2024	4.13	Ebert et al. 2020	1.97568e-05	217.224	EPA dashboard	400.11	190	2.71	-4.07	243.267	0.2224	Eas-E-Suite database	-2.9	Acid	Predicted by SMILES using website: https://xundrug.cn/molgpka, detailed see Sheet "pKa predictions"
82	This study	Perfluorodecanoic_acid	335-76-2	OC(=O)C(F)(F)C(F)(F)C(F)(F)C(F)(F)C(F)(F)C(F)(F)C(F)(F)C(F)(F)C(F)(F)F	4.81	Fischer et al. 2024	4.82	Ebert et al. 2020	1.53362e-05	292.169	EPA dashboard	514.08	90	6.4	-2.19	1156.68	0.37	Eas-E-Suite database	0.1	Acid	Predicted by SMILES using website: https://xundrug.cn/molgpka, detailed see Sheet "pKa predictions"
83	Bellwon et al., 2015 [30]	cyclosporine A	59865-13-3	[H][C@@]1([C@H](O)[C@H](C)C\C=C\C)N(C)C(=O)[C@H](C(C)C)N(C)C(=O)[C@H](CC(C)C)N(C)C(=O)[C@H](CC(C)C)N(C)C(=O)[C@@H](C)NC(=O)[C@H](C)NC(=O)[C@H](CC(C)C)N(C)C(=O)[C@@H](NC(=O)[C@H](CC(C)C)N(C)C(=O)CN(C)C(=O)[C@H](CC)NC1=O)C(C)C	3.19	PP-LFER database	1.4	PP-LFER database	2.27e-06	1180	EPA dashboard	1202.61	150	2.92	-45.2	0.677069	48.2184	Eas-E-Suite database		Neutral	Predicted by SMILES using website: https://xundrug.cn/molgpka, detailed see Sheet "pKa predictions"
84	Broeders et al., 2013 [31]; Broeders et al., 2015 [32]	chlorpromazine	50-53-3	CN(C)CCCN1C2=C(SC3=C1C=C(Cl)C=C3)C=CC=C2	2.83803	Predicted based on log Kow-QSAR (Endo et al. 2011: 10.1021/tx200431b [38])	3.55974	Predicted based on log Kow-QSAR (Endo et al. 2011: 10.1021/es200855w [39])	0.000883	263	EPA dashboard	318.86	151	5.41	-6.97	2.21289	0.3304	Eas-E-Suite database	9.4	Base	Predicted by SMILES using website: https://xundrug.cn/molgpka, detailed see Sheet "pKa predictions"
85	Kodavanti et al., 2005 [33]	PBDE 47	5436-43-1	BrC1=CC(Br)=C(OC2=CC=C(Br)C=C2Br)C=C1	5.41914	LSER Dataset for CompTox users (2017)	6.73332	LSER Dataset for CompTox users (2017)	37.7	225	EPA dashboard	485.79	152	6.81	-3.56	0.0442069	19.5456	Eas-E-Suite database		Neutral	Predicted by SMILES using website: https://xundrug.cn/molgpka, detailed see Sheet "pKa predictions"
86	Kodavanti et al., 2005 [33]	PBDE 99	60348-60-9	BrC1=CC(Br)=C(OC2=C(Br)C=C(Br)C(Br)=C2)C=C1	5.68954	LSER Dataset for CompTox users (2017)	7.11977	LSER Dataset for CompTox users (2017)	53.1956	241	EPA dashboard	564.69	177	7.32	-4.01	0.0143431	22.7016	Eas-E-Suite database		Neutral	Predicted by SMILES using website: https://xundrug.cn/molgpka, detailed see Sheet "pKa predictions"
87	Kodavanti et al., 2005 [33]	PBDE 153	68631-49-2	BrC1=CC(Br)=C(OC2=CC(Br)=C(Br)C=C2Br)C=C1Br	6.00654	LSER Dataset for CompTox users (2017)	7.55522	LSER Dataset for CompTox users (2017)	452.923	257	EPA dashboard	643.58	197	7.9	-4.37	0.00195005	25.8572	Eas-E-Suite database		Neutral	Predicted by SMILES using website: https://xundrug.cn/molgpka, detailed see Sheet "pKa predictions"
88	Pomponio et al., 2015 [34]	amiodarone	1951-25-3	CCCCC1=C(C(=O)C2=CC(I)=C(OCCN(CC)CC)C(I)=C2)C2=CC=CC=C2O1	4.65105	Predicted based on log Kow-QSAR (Endo et al. 2011: 10.1021/tx200431b [38])	6.13882	Predicted based on log Kow-QSAR (Endo et al. 2011: 10.1021/es200855w [39])	0.106	408	EPA dashboard	645.31	238	7.57	-10.7	0.4168	0.4168	Eas-E-Suite database	9	Base	Predicted by SMILES using website: https://xundrug.cn/molgpka, detailed see Sheet "pKa predictions"
89	Nicol et al., 2024 [27]	Azathioprine	446-86-6	CN1C=NC(=C1SC1=NC=NC2=C1NC=N2)[N+]([O-])=O	-0.122363	Predicted based on log Kow-QSAR (Endo et al. 2011: 10.1021/tx200431b [38])	-0.651531	Predicted based on log Kow-QSAR (Endo et al. 2011: 10.1021/es200855w [39])	0.00496268	145.378	EPA dashboard	277.26	244	0.1	-15.1	100.091	0.118	Eas-E-Suite database	8.2	Acid	Predicted by SMILES using website: https://xundrug.cn/molgpka, detailed see Sheet "pKa predictions"
90	Nicol et al., 2024 [27]	Benzocaine	94-09-7	CCOC(=O)C1=CC=C(N)C=C1	1.82535	LSER Dataset for CompTox users (2017)	2.07935	LSER Dataset for CompTox users (2017)	0.000299031	146.113	EPA dashboard	165.19	92	1.86	-6.33	834.21	0.1884	Eas-E-Suite database		Neutral	Predicted by SMILES using website: https://xundrug.cn/molgpka, detailed see Sheet "pKa predictions"
91	Nicol et al., 2024 [27]	Butylated hydroxyanisole	25013-16-5	COC1=CC=C(O)C=C1.CC(C)©	2.8482	Predicted based on log Kow-QSAR (Endo et al. 2011: 10.1021/tx200431b [38])	3.5742	Predicted based on log Kow-QSAR (Endo et al. 2011: 10.1021/es200855w [39])			EPA dashboard	180.24	64.9	3.42	-4.8	358.678	0.2508	Eas-E-Suite database		Neutral	Predicted by SMILES using website: https://xundrug.cn/molgpka, detailed see Sheet "pKa predictions"
92	Nicol et al., 2024 [27]	Cetirizine dihydrochloride	83881-52-1	Cl.Cl.OC(=O)COCCN1CCN(CC1)C(C1=CC=CC=C1)C1=CC=C(Cl)C=C1	-0.989965	Predicted based on log Kow-QSAR (Endo et al. 2011: 10.1021/tx200431b [38])	-1.88572	Predicted based on log Kow-QSAR (Endo et al. 2011: 10.1021/es200855w [39])	1.061e-05	314.245	EPA dashboard	388.89	249	0.715	-16.6	443.335	0.1426	Eas-E-Suite database	4.7	Acid	Predicted by SMILES using website: https://xundrug.cn/molgpka, detailed see Sheet "pKa predictions"
93	Nicol et al., 2024 [27]	Cyclamate	139-05-9	[Na+].[O-]S(=O)(=O)NC1CCCCC1	-7.23735	Predicted based on log Kow-QSAR (Endo et al. 2011: 10.1021/tx200431b [38])	-10.7729	Predicted based on log Kow-QSAR (Endo et al. 2011: 10.1021/es200855w [39])	0.00143125	135.301	EPA dashboard	179.24	107	-0.585	-9.77	874691	0.0906	Eas-E-Suite database	17.6	Base	Predicted by SMILES using website: https://xundrug.cn/molgpka, detailed see Sheet "pKa predictions"
94	Nicol et al., 2024 [27]	Cyclophosphamide	6055-19-2	O.ClCCN(CCCl)P1(=O)NCCCO1	0.898371	Predicted based on log Kow-QSAR (Endo et al. 2011: 10.1021/tx200431b [38])	0.800499	Predicted based on log Kow-QSAR (Endo et al. 2011: 10.1021/es200855w [39])	0.1061	195.697	EPA dashboard	261.09	61.5	0.695	-10.2	46212.9	0.1418	Eas-E-Suite database	6.1	Base	Predicted by SMILES using website: https://xundrug.cn/molgpka, detailed see Sheet "pKa predictions"
95	Nicol et al., 2024 [27]	Cypermethrin	67375-30-8	CC1(C)[C@H](C=C(Cl)Cl)[C@@H]1C(=O)O[C@@H](C#N)C1=CC=CC(OC2=CC=CC=C2)=C1	5.1202	Predicted based on log Kow-QSAR (Endo et al. 2011: 10.1021/tx200431b [38])	6.8062	Predicted based on log Kow-QSAR (Endo et al. 2011: 10.1021/es200855w [39])	0.000211698	313.142	EPA dashboard	416.3	102	6.62	-6.45	0.0147787	0.3788	Eas-E-Suite database		Neutral	Predicted by SMILES using website: https://xundrug.cn/molgpka, detailed see Sheet "pKa predictions"
96	Nicol et al., 2024 [27]	DEET	134-62-3	CCN(CC)C(=O)C1=CC=CC(C)=C1	1.64303	LSER Dataset for CompTox users (2017)	1.96993	LSER Dataset for CompTox users (2017)	0.0146459	194.013	EPA dashboard	191.27	-45	2.18	-6.57	916.183	0.2012	Eas-E-Suite database		Neutral	Predicted by SMILES using website: https://xundrug.cn/molgpka, detailed see Sheet "pKa predictions"
97	Nicol et al., 2024 [27]	Dexamethasone	50-02-2	[H][C@@]12C[C@@H](C)[C@](O)(C(=O)CO)[C@@]1(C)C[C@H](O)[C@@]1(F)[C@@]2([H])CCC2=CC(=O)C=C[C@]12C	1.98881	LSER Dataset for CompTox users (2017)	1.727	LSER Dataset for CompTox users (2017)	6.69448e-06	296.213	EPA dashboard	392.46	248	1.92	-18.8	78.492	0.1908	Eas-E-Suite database		Neutral	Predicted by SMILES using website: https://xundrug.cn/molgpka, detailed see Sheet "pKa predictions"
98	Nicol et al., 2024 [27]	Digoxin	20830-75-5	C[C@H]1O[C@H](C[C@H](O)[C@@H]1O)O[C@H]1[C@@H](O)C[C@H](O[C@H]2[C@@H](O)C[C@H](O[C@H]3CC[C@@]4(C)[C@H](CC[C@@H]5[C@@H]4C[C@@H](O)[C@]4(C)[C@H](CC[C@]54O)C4=CC(=O)OC4)C3)O[C@@H]2C)O[C@@H]1C	0.57692	LSER Dataset for CompTox users (2017)	0.135535	LSER Dataset for CompTox users (2017)	1.33572e-05	572.339	EPA dashboard	780.94	426	1.26	-30.7	59.1953	0.1644	Eas-E-Suite database		Neutral	Predicted by SMILES using website: https://xundrug.cn/molgpka, detailed see Sheet "pKa predictions"
99	Nicol et al., 2024 [27]	Fenazaquin	120928-09-8	CC(C)(C)C1=CC=C(CCOC2=NC=NC3=C2C=CC=C3)C=C1	4.3321	Predicted based on log Kow-QSAR (Endo et al. 2011: 10.1021/tx200431b [38])	5.6851	Predicted based on log Kow-QSAR (Endo et al. 2011: 10.1021/es200855w [39])	0.136684	277.895	EPA dashboard	306.4	78.5	5.51	-7.24	0.149523	0.3344	Eas-E-Suite database		Neutral	Predicted by SMILES using website: https://xundrug.cn/molgpka, detailed see Sheet "pKa predictions"
100	Nicol et al., 2024 [27]	Fenbuconazole	114369-43-6	ClC1=CC=C(CCC(CN2C=NC=N2)(C#N)C2=CC=CC=C2)C=C1	2.7133	Predicted based on log Kow-QSAR (Endo et al. 2011: 10.1021/tx200431b [38])	3.3823	Predicted based on log Kow-QSAR (Endo et al. 2011: 10.1021/es200855w [39])	0.3942	284.558	EPA dashboard	336.82	125	3.23	-10	0.37387	0.2432	Eas-E-Suite database		Neutral	Predicted by SMILES using website: https://xundrug.cn/molgpka, detailed see Sheet "pKa predictions"
101	Nicol et al., 2024 [27]	Fluazinam	79622-59-6	[O-][N+](=O)C1=CC(=C(Cl)C(=C1NC1=C(Cl)C=C(C=N1)C(F)(F)F)[N+]([O-])=O)C(F)(F)F	3.5987	LSER Dataset for CompTox users (2017)	4.31317	LSER Dataset for CompTox users (2017)	1.60589e-06	263.303	EPA dashboard	465.09	113	4.01	-4.7	0.488345	0.2744	Eas-E-Suite database		Neutral	Predicted by SMILES using website: https://xundrug.cn/molgpka, detailed see Sheet "pKa predictions"
102	Nicol et al., 2024 [27]	Furosemide	54-31-9	NS(=O)(=O)C1=C(Cl)C=C(NCC2=CC=CO2)C(=C1)C(O)=O	-1.26271	Predicted based on log Kow-QSAR (Endo et al. 2011: 10.1021/tx200431b [38])	-2.27372	Predicted based on log Kow-QSAR (Endo et al. 2011: 10.1021/es200855w [39])	2.54517e-05	205.814	EPA dashboard	330.74	261	2.03	-16.3	43.9884	0.1952	Eas-E-Suite database	3	Acid	Predicted by SMILES using website: https://xundrug.cn/molgpka, detailed see Sheet "pKa predictions"
103	Nicol et al., 2024 [27]	Glybenclamide	10238-21-8	COC1=C(C=C(Cl)C=C1)C(=O)NCCC1=CC=C(C=C1)S(=O)(=O)NC(=O)NC1CCCCC1	2.15827	Predicted based on log Kow-QSAR (Endo et al. 2011: 10.1021/tx200431b [38])	2.59276	Predicted based on log Kow-QSAR (Endo et al. 2011: 10.1021/es200855w [39])	1.93071e-05	362.912	EPA dashboard	494	169	4.85	-18	4.00634	0.308	Eas-E-Suite database	5	Acid	Predicted by SMILES using website: https://xundrug.cn/molgpka, detailed see Sheet "pKa predictions"
104	Nicol et al., 2024 [27]	HC Red 3	2871-01-4	NC1=CC(=C(NCCO)C=C1)[N+]([O-])=O	0.5123	Predicted based on log Kow-QSAR (Endo et al. 2011: 10.1021/tx200431b [38])	0.2513	Predicted based on log Kow-QSAR (Endo et al. 2011: 10.1021/es200855w [39])	0.0090306	137.024	EPA dashboard	197.19	152	0.13	-11.8	121075	0.1192	Eas-E-Suite database		Neutral	Predicted by SMILES using website: https://xundrug.cn/molgpka, detailed see Sheet "pKa predictions"
105	Nicol et al., 2024 [27]	Hydralazine hydrochloride	304-20-1	Cl.NNC1=NN=CC2=CC=CC=C12	0.922712	Predicted based on log Kow-QSAR (Endo et al. 2011: 10.1021/tx200431b [38])	0.835126	Predicted based on log Kow-QSAR (Endo et al. 2011: 10.1021/es200855w [39])	0.004423	116.624	EPA dashboard	160.18	163	0.725	-11.6	211438	0.143	Eas-E-Suite database	6	Base	Predicted by SMILES using website: https://xundrug.cn/molgpka, detailed see Sheet "pKa predictions"
106	Nicol et al., 2024 [27]	Ketoconazole	65277-42-1	CC(=O)N1CCN(CC1)C1=CC=C(OC[C@H]2CO[C@@](CN3C=CN=C3)(O2)C2=CC=C(Cl)C=C2Cl)C=C1	2.89514	Predicted based on log Kow-QSAR (Endo et al. 2011: 10.1021/tx200431b [38])	3.64097	Predicted based on log Kow-QSAR (Endo et al. 2011: 10.1021/es200855w [39])	0.00452602	384.99	EPA dashboard	531.43	146	4.35	-20	83.9659	0.288	Eas-E-Suite database	6.6	Base	Predicted by SMILES using website: https://xundrug.cn/molgpka, detailed see Sheet "pKa predictions"
107	Nicol et al., 2024 [27]	Metformin	1115-70-4	Cl.CN(C)C(=N)NC(N)=N	-1.76164	Predicted based on log Kow-QSAR (Endo et al. 2011: 10.1021/tx200431b [38])	-2.98346	Predicted based on log Kow-QSAR (Endo et al. 2011: 10.1021/es200855w [39])	0.000359515	100.793	EPA dashboard	129.16	74.3	-0.87	-9.13	1.01649e+06	0.0792	Eas-E-Suite database	9.6	Base	Predicted by SMILES using website: https://xundrug.cn/molgpka, detailed see Sheet "pKa predictions"
108	Nicol et al., 2024 [27]	Metoclopramide	364-62-5	CCN(CC)CCNC(=O)C1=CC(Cl)=C(N)C=C1OC	1.13655	Predicted based on log Kow-QSAR (Endo et al. 2011: 10.1021/tx200431b [38])	1.13932	Predicted based on log Kow-QSAR (Endo et al. 2011: 10.1021/es200855w [39])	2.0217e-05	257.8	EPA dashboard	299.8	147	2.62	-12.3	174.783	0.2188	Eas-E-Suite database	9	Base	Predicted by SMILES using website: https://xundrug.cn/molgpka, detailed see Sheet "pKa predictions"
109	Nicol et al., 2024 [27]	Nitrofurantoin	67-20-9	[O-][N+](=O)C1=CC=C(O1)C=NN1CC(=O)NC1=O	-0.16497	Predicted based on log Kow-QSAR (Endo et al. 2011: 10.1021/tx200431b [38])	-0.712141	Predicted based on log Kow-QSAR (Endo et al. 2011: 10.1021/es200855w [39])	0.00146459	131.072	EPA dashboard	238.16	263	-0.47	-12.7	96.2166	0.0952	Eas-E-Suite database	7.3	Acid	Predicted by SMILES using website: https://xundrug.cn/molgpka, detailed see Sheet "pKa predictions"
110	Nicol et al., 2024 [27]	Oxytetracycline hydrochloride	2058-46-0	Cl.CN(C)[C@H]1[C@@H]2[C@@H](O)[C@H]3C(=C(O)[C@]2(O)C(=O)C(C(N)=O)=C1O)C(=O)C1=C(C=CC=C1O)[C@@]3(C)O	-2.72569	Predicted based on log Kow-QSAR (Endo et al. 2011: 10.1021/tx200431b [38])	-4.35485	Predicted based on log Kow-QSAR (Endo et al. 2011: 10.1021/es200855w [39])	1.36684e-06	268.172	EPA dashboard	460.43	460	-1.53	-28.9	501869	0.0528	Eas-E-Suite database	4.5	Acid	Predicted by SMILES using website: https://xundrug.cn/molgpka, detailed see Sheet "pKa predictions"
111	Nicol et al., 2024 [27]	Panthenol	16485-10-2	CC(C)(CO)C(O)C(=O)NCCCO	-0.21545	Predicted based on log Kow-QSAR (Endo et al. 2011: 10.1021/tx200431b [38])	-0.78395	Predicted based on log Kow-QSAR (Endo et al. 2011: 10.1021/es200855w [39])	0.00116337	175.975	EPA dashboard	205.25	164	-0.895	-15	1034460	0.0782	Eas-E-Suite database		Neutral	Predicted by SMILES using website: https://xundrug.cn/molgpka, detailed see Sheet "pKa predictions"
112	Nicol et al., 2024 [27]	Paracetamol	103-90-2	CC(=O)NC1=CC=C(O)C=C1	1.03102	LSER Dataset for CompTox users (2017)	0.780852	LSER Dataset for CompTox users (2017)	0.000583065	120.946	EPA dashboard	151.16	170	0.46	-10.9	14224.2	0.1324	Eas-E-Suite database		Neutral	Predicted by SMILES using website: https://xundrug.cn/molgpka, detailed see Sheet "pKa predictions"
113	Nicol et al., 2024 [27]	Topiramate	97240-79-4	CC1(C)O[C@@H]2CO[C@@]3(COS(N)(=O)=O)OC(C)(C)O[C@H]3[C@@H]2O1	-1.84975	Predicted based on log Kow-QSAR (Endo et al. 2011: 10.1021/tx200431b [38])	-3.1088	Predicted based on log Kow-QSAR (Endo et al. 2011: 10.1021/es200855w [39])	0.00094562	253.865	EPA dashboard	339.36	165	-1.39	-18	264022	0.0584	Eas-E-Suite database	9.2	Acid	Predicted by SMILES using website: https://xundrug.cn/molgpka, detailed see Sheet "pKa predictions"
114	Nicol et al., 2024 [27]	Trimellitic anhydride	552-30-7	OC(=O)C1=CC=C2C(=O)OC(=O)C2=C1	-1.45442	Predicted based on log Kow-QSAR (Endo et al. 2011: 10.1021/tx200431b [38])	-2.54643	Predicted based on log Kow-QSAR (Endo et al. 2011: 10.1021/es200855w [39])	2.26838e-06	115.092	EPA dashboard	192.13	162	1.46	-10.2	15754.7	0.1724	Eas-E-Suite database	3.3	Acid	Predicted by SMILES using website: https://xundrug.cn/molgpka, detailed see Sheet "pKa predictions"
115	Nicol et al., 2024 [27]	Verapamil hydrochloride	152-11-4	Cl.COC1=CC=C(CCN(C)CCCC(C#N)(C(C)C)C2=CC=C(OC)C(OC)=C2)C=C1OC	2.31795	Predicted based on log Kow-QSAR (Endo et al. 2011: 10.1021/tx200431b [38])	2.8199	Predicted based on log Kow-QSAR (Endo et al. 2011: 10.1021/es200855w [39])	0.0473933	429.392	EPA dashboard	454.6	200	4.48	-16.2	2.29573	0.2932	Eas-E-Suite database	9.2	Base	Predicted by SMILES using website: https://xundrug.cn/molgpka, detailed see Sheet "pKa predictions"
116	Nicol et al., 2024 [27]	Warfarin	129-06-6	[Na+].CC(=O)CC(C1=CC=CC=C1)C1=C([O-])C2=CC=CC=C2OC1=O	3.46	Henneberger et al. 2019	2.6248	Predicted based on log Kow-QSAR (Endo et al. 2011: 10.1021/es200855w [39])	3.76458e-06	235.758	EPA dashboard	308.33	175	2.48	-11.6	82.9408	0.2132	Eas-E-Suite database		Neutral	Predicted by SMILES using website: https://xundrug.cn/molgpka, detailed see Sheet "pKa predictions"
117	Lu et al., 2024 [41] (used for model application)	1,2,3-trichlorobenzene	87-61-6	ClC1=CC=CC(Cl)=C1Cl	3.46554	LSER Dataset for CompTox users (2017)	4.26014	LSER Dataset for CompTox users (2017)	127	125	EPA dashboard	181.45	53.5	4.08	-0.99	19.4152	0.2772	Eas-E-Suite database		Neutral	Predicted by SMILES using website: https://xundrug.cn/molgpka, detailed see Sheet "pKa predictions"
118	Lu et al., 2024 [41] (used for model application)	acenaphthene	83-32-9	C1CC2=C3C1=CC=CC3=CC=C2	3.29454	LSER Dataset for CompTox users (2017)	4.07569	LSER Dataset for CompTox users (2017)	18.6	135	EPA dashboard	154.21	93.4	3.92	-2.49	5.64409	0.2708	Eas-E-Suite database		Neutral	Predicted by SMILES using website: https://xundrug.cn/molgpka, detailed see Sheet "pKa predictions"
119	Lu et al., 2024 [41] (used for model application)	aldrin	309-00-2	[H][C@]12C[C@]([H])(C=C1)[C@]1([H])[C@@]2([H])[C@]2(Cl)C(Cl)=C(Cl)[C@@]1(Cl)C2(Cl)Cl	4.73866	LSER Dataset for CompTox users (2017)	5.83558	LSER Dataset for CompTox users (2017)	4.46	211	EPA dashboard	364.91	129	6.5	-1.68	0.02631	0.374	Eas-E-Suite database		Neutral	Predicted by SMILES using website: https://xundrug.cn/molgpka, detailed see Sheet "pKa predictions"
120	Lu et al., 2024 [41] (used for model application)	azinphos-methyl	86-50-0	COP(=S)(OC)SCN1N=NC2=C(C=CC=C2)C1=O	2.3725	Predicted based on log Kow-QSAR (Endo et al. 2011: 10.1021/tx200431b [38])	2.8975	Predicted based on log Kow-QSAR (Endo et al. 2011: 10.1021/es200855w [39])	0.0101	209	EPA dashboard	317.32	73	2.75	-13.3	23.1326	0.224	Eas-E-Suite database		Neutral	Predicted by SMILES using website: https://xundrug.cn/molgpka, detailed see Sheet "pKa predictions"
121	Lu et al., 2024 [41] (used for model application)	benzidine	92-87-5	NC1=CC=C(C=C1)C1=CC=C(N)C=C1	2.14719	LSER Dataset for CompTox users (2017)	2.33837	LSER Dataset for CompTox users (2017)	0.0108418	159	EPA dashboard	184.24	120	1.34	-9.29	335.317	0.1676	Eas-E-Suite database		Neutral	Predicted by SMILES using website: https://xundrug.cn/molgpka, detailed see Sheet "pKa predictions"
122	Lu et al., 2024 [41] (used for model application)	chlorpyrifos	2921-88-2	CCOP(=S)(OCC)OC1=NC(Cl)=C(Cl)C=C1Cl	3.35115	LSER Dataset for CompTox users (2017)	4.29622	LSER Dataset for CompTox users (2017)	0.297	237	EPA dashboard	350.59	42	4.96	-4.17	1.14994	0.3124	Eas-E-Suite database		Neutral	Predicted by SMILES using website: https://xundrug.cn/molgpka, detailed see Sheet "pKa predictions"
123	Lu et al., 2024 [41] (used for model application)	dicofol	115-32-2	OC(C1=CC=C(Cl)C=C1)(C1=CC=C(Cl)C=C1)C(Cl)(Cl)Cl	3.9842	Predicted based on log Kow-QSAR (Endo et al. 2011: 10.1021/tx200431b [38])	5.1902	Predicted based on log Kow-QSAR (Endo et al. 2011: 10.1021/es200855w [39])	0.000149	242	EPA dashboard	370.49	77.5	5.02	-6.03	0.863242	0.3148	Eas-E-Suite database		Neutral	Predicted by SMILES using website: https://xundrug.cn/molgpka, detailed see Sheet "pKa predictions"
124	Lu et al., 2024 [41] (used for model application)	dieldrin	60-57-1	[H][C@]12O[C@@]1([H])[C@@]1([H])C[C@]2([H])[C@@]2([H])[C@]1([H])[C@@]1(Cl)C(Cl)=C(Cl)[C@]2(Cl)C1(Cl)Cl	4.10616	LSER Dataset for CompTox users (2017)	5.11084	LSER Dataset for CompTox users (2017)	0.829	206	EPA dashboard	380.91	202	5.12	-4.26	0.208358	0.3188	Eas-E-Suite database		Neutral	Predicted by SMILES using website: https://xundrug.cn/molgpka, detailed see Sheet "pKa predictions"
125	Lu et al., 2024 [41] (used for model application)	endosulfan	115-29-7	ClC1=C(Cl)C2(Cl)C3COS(=O)OCC3C1(Cl)C2(Cl)Cl	3.03	PP-LFER database	3.96	PP-LFER database	2.45	209	EPA dashboard	406.93	106	3.83	-4.96	0.405709	0.2672	Eas-E-Suite database		Neutral	Predicted by SMILES using website: https://xundrug.cn/molgpka, detailed see Sheet "pKa predictions"
126	Lu et al., 2024 [41] (used for model application)	fluoranthene	206-44-0	C1=CC2=C(C=C1)C1=C3C2=CC=CC3=CC=C1	4.26102	LSER Dataset for CompTox users (2017)	5.25509	LSER Dataset for CompTox users (2017)	0.898	162	EPA dashboard	202.25	108	5.16	-3.89	0.25079	0.3204	Eas-E-Suite database		Neutral	Predicted by SMILES using website: https://xundrug.cn/molgpka, detailed see Sheet "pKa predictions"
127	Lu et al., 2024 [41] (used for model application)	gamma-hexachlorocyclohexane	58-89-9	Cl[C@H]1[C@H](Cl)[C@@H](Cl)[C@@H](Cl)[C@H](Cl)[C@H]1Cl	2.76659	LSER Dataset for CompTox users (2017)	3.52558	LSER Dataset for CompTox users (2017)	0.322	183	EPA dashboard	290.83	75.2	3.72	-3.77	4.4497	0.2628	Eas-E-Suite database		Neutral	Predicted by SMILES using website: https://xundrug.cn/molgpka, detailed see Sheet "pKa predictions"
128	Lu et al., 2024 [41] (used for model application)	heptachlor	76-44-8	ClC1C=CC2C1C1(Cl)C(Cl)=C(Cl)C2(Cl)C1(Cl)Cl	4.42026	LSER Dataset for CompTox users (2017)	5.63884	LSER Dataset for CompTox users (2017)	29.8	208	EPA dashboard	373.32	95.5	6.1	-2.92	0.142235	0.358	Eas-E-Suite database		Neutral	Predicted by SMILES using website: https://xundrug.cn/molgpka, detailed see Sheet "pKa predictions"
129	Lu et al., 2024 [41] (used for model application)	naphthalene	91-20-3	C1=CC2=CC=CC=C2C=C1	2.73302	LSER Dataset for CompTox users (2017)	3.33103	LSER Dataset for CompTox users (2017)	44.6	124	EPA dashboard	128.17	80.2	3.3	-2.41	31.658	0.246	Eas-E-Suite database		Neutral	Predicted by SMILES using website: https://xundrug.cn/molgpka, detailed see Sheet "pKa predictions"
130	Lu et al., 2024 [41] (used for model application)	p-cresol	106-44-5	CC1=CC=C(O)C=C1	1.939	LSER Dataset for CompTox users (2017)	2.11586	LSER Dataset for CompTox users (2017)	0.101325	104	EPA dashboard	108.14	35.5	1.94	-4.56	21519.9	0.1916	Eas-E-Suite database		Neutral	Predicted by SMILES using website: https://xundrug.cn/molgpka, detailed see Sheet "pKa predictions"
131	Lu et al., 2024 [41] (used for model application)	pentachlorophenol	87-86-5	OC1=C(Cl)C(Cl)=C(Cl)C(Cl)=C1Cl	4.33026	LSER Dataset for CompTox users (2017)	5.07403	LSER Dataset for CompTox users (2017)	0.00248	148	EPA dashboard	266.34	174	5.12	-5.02	40.4837	0.3188	Eas-E-Suite database		Neutral	Predicted by SMILES using website: https://xundrug.cn/molgpka, detailed see Sheet "pKa predictions"
a Detailed calculations show in Sheet "Details for Fischer model"

## Sheet: Table S3
Table S3. Cell-related parameters used for model comparison and senitivity analysis.
Cell type	Diameter (um)*	Mass per cell (ng)*	Protein content	Storage lipids content	Membrane lipids content	Total lipid content**	Water_content	Reference	Note
Rat primary hepatocyte	23.6	6.9	0.1	0.005	0.025	0.03	0.87	Bellwon et al., 2015 [30] (Cell size and mass); others using Default cell parameters from EAS-E-Suite database	Used for model comparision
Rat cerebellar granule cell	17	2.57	0.029	0	0.953	0.953	0.018	Prinetti et al., 2001	Used for model comparision and sensitivity analysis
Balb/c 3T3	16.6141	2.4	0.24	0.0236667	0.118333	0.142	0.618	Zaldívar Comenges et al., 2017 [23]; because content parameters for two kinds of lipid are not avalible, the ratio from default cell was used	Used for model comparision and sensitivity analysis
Fish Rtgut	12.4091	1	0.06	0.04	0.01	0.05	0.89	Armitage et al., 2021 [19]	Used for model comparision and sensitivity analysis
Fish Rtgill	10.0106	0.525	0.06	0.04	0.01	0.05	0.89	Armitage et al., 2021 [19]	Used for model comparision and sensitivity analysis
Caco-2	21.2	5	0.1	0.005	0.025	0.03	0.87	Using Default cell parameters from EAS-E-Suite database	Used for model comparision
Default	21.2193	5	0.1	0.005	0.025	0.03	0.87	EAS-E-Suite default parameter database	Used for sensitivity analysis
H4lle	18.8407	3.5	0.055	0.0018	0.0042	0.006	0.939	EAS-E-Suite default parameter database	Used for sensitivity analysis
HCT116	17.0634	2.6	0.115	0.00762	0.01778	0.0254	0.8596	EAS-E-Suite default parameter database	Used for sensitivity analysis
HEK293H	17.6959	2.9	0.08	0.0102	0.0238	0.034	0.886	EAS-E-Suite default parameter database	Used for sensitivity analysis
HEK293H	24.07	7.3	0.08	0.001	0.009	0.01	0.91	Armitage et al., 2021 [19]	Used for model comparision
HEK293T	24.0721	7.3	0.0843	0.003	0.007	0.01	0.9057	EAS-E-Suite default parameter database	Used for sensitivity analysis
HepaRG	18.64	3.4	0.0946	0.00957	0.02233	0.0319	0.8735	Bellwon et al., 2015 [30] (Cell size and mass); others using HepG2 parameters from EAS-E-Suite database	Used for model comparision
HepG2	17.897	3	0.0946	0.00957	0.02233	0.0319	0.8735	EAS-E-Suite default parameter database	Used for sensitivity analysis
Human primary hepatocyte	18.64	3.4	0.0946	0.00957	0.02233	0.0319	0.8735	Bellwon et al., 2015 [30] (Cell size and mass); others using HepG2 parameters from EAS-E-Suite database	Used for model comparision
MCF7	26.7346	10	0.00514	0.0015	0.0035	0.005	0.98986	EAS-E-Suite default parameter database	Used for sensitivity analysis
MCF7	26.73	10	0.05	0.00046	0.00414	0.0046	0.9454	Armitage et al., 2021 [19]	Used for model comparision
Me-180	19.3643	3.8	0.1056	0.00852	0.01988	0.0284	0.866	EAS-E-Suite default parameter database	Used for sensitivity analysis
SH-SY5Y	15.5296	1.96	0.047	0.003	0.007	0.01	0.943	EAS-E-Suite default parameter database	Used for sensitivity analysis
* Using the assumption of cell density = 1 and cell shape being sphere to caluculate diameter and mass
** Sum of storage lipids content and membrane lipids content

## Sheet: Table S4
Table S4. Observed and predicted value used for model performance comparisons.
				Predicted value
Endpoint	Reference	Chemical	Observed Value	Fischer et al. (2017) [22]	Fisher et al. (2019) [16]	Armitage et al. (2021) [19]	Zaldivar-Comenges et al. (2017) [23]	Cell type	Data source	IOC
Ratios of free to nominal concentration	Valdiviezo et al., 2021 (10 uM - Single) [28]	2,4-Dinitrophenol	0.302633	1.0039	0.984245	0.983055	NA	Cell-free	Our data	A
Ratios of free to nominal concentration	Valdiviezo et al., 2021 (10 uM - Single) [28]	Aldrin	0.00166667	0.002799	0.0016885	0.00452992	0.00020854	Cell-free	Our data	N
Ratios of free to nominal concentration	Valdiviezo et al., 2021 (10 uM - Single) [28]	Azinphos-methyl	0.420233	0.455	0.751124	0.799693	0.602502	Cell-free	Our data	N
Ratios of free to nominal concentration	Valdiviezo et al., 2021 (10 uM - Single) [28]	Chlorpyrifos	0.00266667	0.0698566	0.0204942	0.0234532	0.0148742	Cell-free	Our data	N
Ratios of free to nominal concentration	Valdiviezo et al., 2021 (10 uM - Single) [28]	DDD-p,p'	0.00316667	0.000182363	0.000785969	0.00250731	6.56e-05	Cell-free	Our data	N
Ratios of free to nominal concentration	Valdiviezo et al., 2021 (10 uM - Single) [28]	DDT-o,p'	0.00163333	0.000482435	0.0016015	0.00418893	0.000176147	Cell-free	Our data	N
Ratios of free to nominal concentration	Valdiviezo et al., 2021 (10 uM - Single) [28]	DDT-p,p'	0.00123333	0.0005083	0.00365772	0.00730046	0.000605552	Cell-free	Our data	N
Ratios of free to nominal concentration	Valdiviezo et al., 2021 (10 uM - Single) [28]	Diazinon	0.0682333	0.272633	0.18083	0.224025	0.191687	Cell-free	Our data	N
Ratios of free to nominal concentration	Valdiviezo et al., 2021 (10 uM - Single) [28]	Dicofol	0.0166	0.0145	0.0190989	0.0222173	0.0126458	Cell-free	Our data	N
Ratios of free to nominal concentration	Valdiviezo et al., 2021 (10 uM - Single) [28]	Dieldrin	0.0159	0.0126069	0.0168283	0.0202779	0.00963713	Cell-free	Our data	N
Ratios of free to nominal concentration	Valdiviezo et al., 2021 (10 uM - Single) [28]	Disulfoton	0.722033	0.214125	0.116379	0.146414	0.13274	Cell-free	Our data	N
Ratios of free to nominal concentration	Valdiviezo et al., 2021 (10 uM - Single) [28]	Endosulfan I	0.0263667	0.136912	0.173441	0.215518	0.18548	Cell-free	Our data	N
Ratios of free to nominal concentration	Valdiviezo et al., 2021 (10 uM - Single) [28]	Endrin	0.0164333	0.10273	0.0110931	0.0151363	0.00412002	Cell-free	Our data	N
Ratios of free to nominal concentration	Valdiviezo et al., 2021 (10 uM - Single) [28]	Ethion	0.00425	0.0847103	0.0179524	0.0212292	0.0110414	Cell-free	Our data	N
Ratios of free to nominal concentration	Valdiviezo et al., 2021 (10 uM - Single) [28]	Heptachlor	0.00446667	0.00530319	0.00377135	0.00747085	0.000640392	Cell-free	Our data	N
Ratios of free to nominal concentration	Valdiviezo et al., 2021 (10 uM - Single) [28]	Heptachlor epoxide B	0.0279	0.008431	0.0200417	0.0230353	0.0140918	Cell-free	Our data	N
Ratios of free to nominal concentration	Valdiviezo et al., 2021 (10 uM - Single) [28]	Lindane	0.3132	0.238934	0.203588	0.264811	0.22107	Cell-free	Our data	N
Ratios of free to nominal concentration	Valdiviezo et al., 2021 (10 uM - Single) [28]	Methoxychlor-o,p'	0.00556667	0.00609362	0.017729	0.0210362	0.0107453	Cell-free	Our data	N
Ratios of free to nominal concentration	Valdiviezo et al., 2021 (10 uM - Single) [28]	Parathion	0.0631667	0.271001	0.173925	0.215531	0.18548	Cell-free	Our data	N
Ratios of free to nominal concentration	Valdiviezo et al., 2021 (10 uM - Single) [28]	Trifluralin	0.0145667	0.0271004	0.0124837	0.0165016	0.00527804	Cell-free	Our data	N
Ratios of free to nominal concentration	Valdiviezo et al., 2021 (1 uM - Single) [28]	2,4-Dinitrophenol	0.0967667	1.0039	0.984245	0.983055	NA	Cell-free	Our data	A
Ratios of free to nominal concentration	Valdiviezo et al., 2021 (1 uM - Single) [28]	Aldrin	0.0066	0.002799	0.0016885	0.00452992	0.00020854	Cell-free	Our data	N
Ratios of free to nominal concentration	Valdiviezo et al., 2021 (1 uM - Single) [28]	Azinphos-methyl	0.3653	0.455	0.751124	0.799693	0.602502	Cell-free	Our data	N
Ratios of free to nominal concentration	Valdiviezo et al., 2021 (1 uM - Single) [28]	Chlorpyrifos	0.00373333	0.0698566	0.0204942	0.0234532	0.0148742	Cell-free	Our data	N
Ratios of free to nominal concentration	Valdiviezo et al., 2021 (1 uM - Single) [28]	DDD-p,p'	0.0024	0.000182363	0.000785969	0.00250731	6.56e-05	Cell-free	Our data	N
Ratios of free to nominal concentration	Valdiviezo et al., 2021 (1 uM - Single) [28]	DDT-o,p'	0.0039	0.000482435	0.0016015	0.00418893	0.000176147	Cell-free	Our data	N
Ratios of free to nominal concentration	Valdiviezo et al., 2021 (1 uM - Single) [28]	DDT-p,p'	0.0015	0.0005083	0.00365772	0.00730046	0.000605552	Cell-free	Our data	N
Ratios of free to nominal concentration	Valdiviezo et al., 2021 (1 uM - Single) [28]	Diazinon	0.0183	0.272633	0.18083	0.224025	0.191687	Cell-free	Our data	N
Ratios of free to nominal concentration	Valdiviezo et al., 2021 (1 uM - Single) [28]	Dicofol	0.0281333	0.0145	0.0190989	0.0222173	0.0126458	Cell-free	Our data	N
Ratios of free to nominal concentration	Valdiviezo et al., 2021 (1 uM - Single) [28]	Dieldrin	0.0186667	0.0126069	0.0168283	0.0202779	0.00963713	Cell-free	Our data	N
Ratios of free to nominal concentration	Valdiviezo et al., 2021 (1 uM - Single) [28]	Disulfoton	0.6044	0.214125	0.116379	0.146414	0.13274	Cell-free	Our data	N
Ratios of free to nominal concentration	Valdiviezo et al., 2021 (1 uM - Single) [28]	Endosulfan I	0.0240333	0.136912	0.173441	0.215518	0.18548	Cell-free	Our data	N
Ratios of free to nominal concentration	Valdiviezo et al., 2021 (1 uM - Single) [28]	Endrin	0.0227667	0.10273	0.0110931	0.0151363	0.00412002	Cell-free	Our data	N
Ratios of free to nominal concentration	Valdiviezo et al., 2021 (1 uM - Single) [28]	Ethion	0.0012	0.0847103	0.0179524	0.0212292	0.0110414	Cell-free	Our data	N
Ratios of free to nominal concentration	Valdiviezo et al., 2021 (1 uM - Single) [28]	Heptachlor	0.0099	0.00530319	0.00377135	0.00747085	0.000640392	Cell-free	Our data	N
Ratios of free to nominal concentration	Valdiviezo et al., 2021 (1 uM - Single) [28]	Heptachlor epoxide B	0.0290667	0.008431	0.0200417	0.0230353	0.0140918	Cell-free	Our data	N
Ratios of free to nominal concentration	Valdiviezo et al., 2021 (1 uM - Single) [28]	Lindane	0.225767	0.238934	0.203588	0.264811	0.22107	Cell-free	Our data	N
Ratios of free to nominal concentration	Valdiviezo et al., 2021 (1 uM - Single) [28]	Methoxychlor-o,p'	0.0068	0.00609362	0.017729	0.0210362	0.0107453	Cell-free	Our data	N
Ratios of free to nominal concentration	Valdiviezo et al., 2021 (1 uM - Single) [28]	Parathion	0.0792	0.271001	0.173925	0.215531	0.18548	Cell-free	Our data	N
Ratios of free to nominal concentration	Valdiviezo et al., 2021 (1 uM - Single) [28]	Trifluralin	0.0243333	0.0271004	0.0124837	0.0165016	0.00527804	Cell-free	Our data	N
Ratios of free to nominal concentration	Valdiviezo et al., 2021 (10 uM- Mixture) [28]	2,4-Dinitrophenol	0.385967	1.0039	0.984245	0.983055	NA	Cell-free	Our data	A
Ratios of free to nominal concentration	Valdiviezo et al., 2021 (10 uM- Mixture) [28]	Aldrin	0.00103333	0.002799	0.0016885	0.00452992	0.00020854	Cell-free	Our data	N
Ratios of free to nominal concentration	Valdiviezo et al., 2021 (10 uM- Mixture) [28]	Azinphos-methyl	0.4386	0.455	0.751124	0.799693	0.602502	Cell-free	Our data	N
Ratios of free to nominal concentration	Valdiviezo et al., 2021 (10 uM- Mixture) [28]	Chlorpyrifos	0.000766667	0.0698566	0.0204942	0.0234532	0.0148742	Cell-free	Our data	N
Ratios of free to nominal concentration	Valdiviezo et al., 2021 (10 uM- Mixture) [28]	DDD-p,p'	0.0012	0.000182363	0.000785969	0.00250731	6.56e-05	Cell-free	Our data	N
Ratios of free to nominal concentration	Valdiviezo et al., 2021 (10 uM- Mixture) [28]	DDT-o,p'	0.00376667	0.000482435	0.0016015	0.00418893	0.000176147	Cell-free	Our data	N
Ratios of free to nominal concentration	Valdiviezo et al., 2021 (10 uM- Mixture) [28]	DDT-p,p'	0.0004	0.0005083	0.00365772	0.00730046	0.000605552	Cell-free	Our data	N
Ratios of free to nominal concentration	Valdiviezo et al., 2021 (10 uM- Mixture) [28]	Diazinon	0.0547667	0.272633	0.18083	0.224025	0.191687	Cell-free	Our data	N
Ratios of free to nominal concentration	Valdiviezo et al., 2021 (10 uM- Mixture) [28]	Dicofol	0.0165333	0.0145	0.0190989	0.0222173	0.0126458	Cell-free	Our data	N
Ratios of free to nominal concentration	Valdiviezo et al., 2021 (10 uM- Mixture) [28]	Dieldrin	0.0104	0.0126069	0.0168283	0.0202779	0.00963713	Cell-free	Our data	N
Ratios of free to nominal concentration	Valdiviezo et al., 2021 (10 uM- Mixture) [28]	Disulfoton	0.8419	0.214125	0.116379	0.146414	0.13274	Cell-free	Our data	N
Ratios of free to nominal concentration	Valdiviezo et al., 2021 (10 uM- Mixture) [28]	Endosulfan I	0.0107	0.136912	0.173441	0.215518	0.18548	Cell-free	Our data	N
Ratios of free to nominal concentration	Valdiviezo et al., 2021 (10 uM- Mixture) [28]	Endrin	0.0104667	0.10273	0.0110931	0.0151363	0.00412002	Cell-free	Our data	N
Ratios of free to nominal concentration	Valdiviezo et al., 2021 (10 uM- Mixture) [28]	Ethion	0.00106667	0.0847103	0.0179524	0.0212292	0.0110414	Cell-free	Our data	N
Ratios of free to nominal concentration	Valdiviezo et al., 2021 (10 uM- Mixture) [28]	Heptachlor	0.00256667	0.00530319	0.00377135	0.00747085	0.000640392	Cell-free	Our data	N
Ratios of free to nominal concentration	Valdiviezo et al., 2021 (10 uM- Mixture) [28]	Heptachlor epoxide B	0.0179	0.008431	0.0200417	0.0230353	0.0140918	Cell-free	Our data	N
Ratios of free to nominal concentration	Valdiviezo et al., 2021 (10 uM- Mixture) [28]	Lindane	0.2754	0.238934	0.203588	0.264811	0.22107	Cell-free	Our data	N
Ratios of free to nominal concentration	Valdiviezo et al., 2021 (10 uM- Mixture) [28]	Methoxychlor-o,p'	0.00303333	0.00609362	0.017729	0.0210362	0.0107453	Cell-free	Our data	N
Ratios of free to nominal concentration	Valdiviezo et al., 2021 (10 uM- Mixture) [28]	Parathion	0.0724	0.271001	0.173925	0.215531	0.18548	Cell-free	Our data	N
Ratios of free to nominal concentration	Valdiviezo et al., 2021 (10 uM- Mixture) [28]	Trifluralin	0.00946667	0.0271004	0.0124837	0.0165016	0.00527804	Cell-free	Our data	N
Ratios of free to nominal concentration	Valdiviezo et al., 2021 (1 uM- Mixture) [28]	2,4-Dinitrophenol	0.0502	1.0039	0.984245	0.983055	NA	Cell-free	Our data	A
Ratios of free to nominal concentration	Valdiviezo et al., 2021 (1 uM- Mixture) [28]	Aldrin	0.00413333	0.002799	0.0016885	0.00452992	0.00020854	Cell-free	Our data	N
Ratios of free to nominal concentration	Valdiviezo et al., 2021 (1 uM- Mixture) [28]	Azinphos-methyl	0.441133	0.455	0.751124	0.799693	0.602502	Cell-free	Our data	N
Ratios of free to nominal concentration	Valdiviezo et al., 2021 (1 uM- Mixture) [28]	Chlorpyrifos	0.000966667	0.0698566	0.0204942	0.0234532	0.0148742	Cell-free	Our data	N
Ratios of free to nominal concentration	Valdiviezo et al., 2021 (1 uM- Mixture) [28]	DDD-p,p'	0.00173333	0.000182363	0.000785969	0.00250731	6.56e-05	Cell-free	Our data	N
Ratios of free to nominal concentration	Valdiviezo et al., 2021 (1 uM- Mixture) [28]	DDT-o,p'	0.0031	0.000482435	0.0016015	0.00418893	0.000176147	Cell-free	Our data	N
Ratios of free to nominal concentration	Valdiviezo et al., 2021 (1 uM- Mixture) [28]	DDT-p,p'	0.00166667	0.0005083	0.00365772	0.00730046	0.000605552	Cell-free	Our data	N
Ratios of free to nominal concentration	Valdiviezo et al., 2021 (1 uM- Mixture) [28]	Diazinon	0.0603333	0.272633	0.18083	0.224025	0.191687	Cell-free	Our data	N
Ratios of free to nominal concentration	Valdiviezo et al., 2021 (1 uM- Mixture) [28]	Dicofol	0.00786667	0.0145	0.0190989	0.0222173	0.0126458	Cell-free	Our data	N
Ratios of free to nominal concentration	Valdiviezo et al., 2021 (1 uM- Mixture) [28]	Dieldrin	0.0215333	0.0126069	0.0168283	0.0202779	0.00963713	Cell-free	Our data	N
Ratios of free to nominal concentration	Valdiviezo et al., 2021 (1 uM- Mixture) [28]	Disulfoton	0.914333	0.214125	0.116379	0.146414	0.13274	Cell-free	Our data	N
Ratios of free to nominal concentration	Valdiviezo et al., 2021 (1 uM- Mixture) [28]	Endosulfan I	0.0221	0.136912	0.173441	0.215518	0.18548	Cell-free	Our data	N
Ratios of free to nominal concentration	Valdiviezo et al., 2021 (1 uM- Mixture) [28]	Endrin	0.0226667	0.10273	0.0110931	0.0151363	0.00412002	Cell-free	Our data	N
Ratios of free to nominal concentration	Valdiviezo et al., 2021 (1 uM- Mixture) [28]	Ethion	0.00253333	0.0847103	0.0179524	0.0212292	0.0110414	Cell-free	Our data	N
Ratios of free to nominal concentration	Valdiviezo et al., 2021 (1 uM- Mixture) [28]	Heptachlor	0.00756667	0.00530319	0.00377135	0.00747085	0.000640392	Cell-free	Our data	N
Ratios of free to nominal concentration	Valdiviezo et al., 2021 (1 uM- Mixture) [28]	Heptachlor epoxide B	0.0390667	0.008431	0.0200417	0.0230353	0.0140918	Cell-free	Our data	N
Ratios of free to nominal concentration	Valdiviezo et al., 2021 (1 uM- Mixture) [28]	Lindane	0.253267	0.238934	0.203588	0.264811	0.22107	Cell-free	Our data	N
Ratios of free to nominal concentration	Valdiviezo et al., 2021 (1 uM- Mixture) [28]	Methoxychlor-o,p'	0.00706667	0.00609362	0.017729	0.0210362	0.0107453	Cell-free	Our data	N
Ratios of free to nominal concentration	Valdiviezo et al., 2021 (1 uM- Mixture) [28]	Parathion	0.0786333	0.271001	0.173925	0.215531	0.18548	Cell-free	Our data	N
Ratios of free to nominal concentration	Valdiviezo et al., 2021 (1 uM- Mixture) [28]	Trifluralin	0.0256333	0.0271004	0.0124837	0.0165016	0.00527804	Cell-free	Our data	N
Ratios of free to nominal concentration	Huchthausen et al., 2020 (ARE) [24]	Caffeine	0.999999	0.999569	1.00062	0.999046	0.940031	Human	Literature	N
Ratios of free to nominal concentration	Huchthausen et al., 2020 (ARE) [24]	Lamotrigine	0.579374	0.639847	0.790747	0.811769	NA	Human	Literature	B
Ratios of free to nominal concentration	Huchthausen et al., 2020 (ARE) [24]	Diclofenac	0.348993	0.0162059	1.00079	0.922576	NA	Human	Literature	B
Ratios of free to nominal concentration	Huchthausen et al., 2020 (ARE) [24]	2,4-Dichlorophenoxyacetic	0.417722	1.00232	0.708976	0.707915	NA	Human	Literature	A
Ratios of free to nominal concentration	Huchthausen et al., 2020 (ARE) [24]	(S)-Naproxen	0.744526	0.993747	0.490836	0.492713	NA	Human	Literature	A
Ratios of free to nominal concentration	Huchthausen et al., 2020 (ARE) [24]	Ibuprofen	0.269582	0.894476	0.195438	0.121012	NA	Human	Literature	A
Ratios of free to nominal concentration	Huchthausen et al., 2020 (ARE) [24]	Torasemide	0.167273	0.996341	0.374733	0.377843	NA	Human	Literature	A
Ratios of free to nominal concentration	Huchthausen et al., 2020 (ARE) [24]	Warfarin	0.444651	0.997877	0.762404	0.760642	NA	Human	Literature	A
Ratios of free to nominal concentration	Huchthausen et al., 2020 (PPAR) [24]	Caffeine	0.754098	0.99991	0.999652	0.999307	0.987094	Human	Literature	N
Ratios of free to nominal concentration	Huchthausen et al., 2020 (PPAR) [24]	Lamotrigine	0.870159	0.894905	0.934683	0.941925	NA	Human	Literature	B
Ratios of free to nominal concentration	Huchthausen et al., 2020 (PPAR) [24]	Diclofenac	0.129717	0.07339	0.999667	0.926472	NA	Human	Literature	B
Ratios of free to nominal concentration	Huchthausen et al., 2020 (PPAR) [24]	2,4-Dichlorophenoxyacetic	0.463415	1.00048	0.923393	0.904888	NA	Human	Literature	A
Ratios of free to nominal concentration	Huchthausen et al., 2020 (PPAR) [24]	(S)-Naproxen	0.261017	0.998692	0.827126	0.795136	NA	Human	Literature	A
Ratios of free to nominal concentration	Huchthausen et al., 2020 (PPAR) [24]	Ibuprofen	0.474684	0.975985	0.54647	0.363041	NA	Human	Literature	A
Ratios of free to nominal concentration	Huchthausen et al., 2020 (PPAR) [24]	Torasemide	0.0390761	0.999236	0.748611	0.710114	NA	Human	Literature	A
Ratios of free to nominal concentration	Huchthausen et al., 2020 (PPAR) [24]	Warfarin	0.429752	0.999558	0.940625	0.925248	NA	Human	Literature	A
Ratios of free to nominal concentration	Tanneberger et al., 2013 (Fish RTgill) [25]	di-n-butylphthalate	0.59	0.728372	0.416476	0.350911	0.447636	Fish	Literature	N
Ratios of free to nominal concentration	Tanneberger et al., 2013 (Fish RTgill) [25]	hexachlorophene	0.26	0.0133977	0.0141646	0.00124462	NA	Fish	Literature	A
Ratios of free to nominal concentration	Tanneberger et al., 2013 (Fish RTgill) [25]	Caffeine	0.96	0.999991	0.999897	0.998157	0.99994	Fish	Literature	N
Ratios of free to nominal concentration	Tanneberger et al., 2013 (Fish RTgill) [25]	hexamethylenetetramine	0.999999	1.00004	0.983652	0.998893	NA	Fish	Literature	B
Ratios of free to nominal concentration	Tanneberger et al., 2013 (Fish RTgill) [25]	Malathion	0.99	0.987386	0.991347	0.988618	0.99212	Fish	Literature	N
Ratios of free to nominal concentration	Tanneberger et al., 2013 (Fish RTgill) [25]	pentachlorophenol	0.73	0.977731	0.959491	0.237247	NA	Fish	Literature	A
Ratios of free to nominal concentration	Tanneberger et al., 2013 (Fish RTgill) [25]	2,4-dinitrophenol	0.999999	1.00004	0.999921	0.998275	NA	Fish	Literature	A
Ratios of free to nominal concentration	Tanneberger et al., 2013 (Fish RTgill) [25]	2,2,2-trichloroethanol	0.94	0.998487	0.97871	0.997627	0.999009	Fish	Literature	N
Ratios of free to nominal concentration	Tanneberger et al., 2013 (Fish RTgill) [25]	parathion ethyl	0.77	0.930175	0.806289	0.764857	0.824259	Fish	Literature	N
Ratios of free to nominal concentration	Tanneberger et al., 2013 (Fish RTgill) [25]	diethylphthalate	0.91	0.990058	0.989417	0.986549	0.990596	Fish	Literature	N
Ratios of free to nominal concentration	Tanneberger et al., 2013 (Fish RTgill) [25]	4-chlorophenol	0.87	0.987293	0.990039	0.987878	0.99158	Fish	Literature	N
Ratios of free to nominal concentration	Tanneberger et al., 2013 (Fish RTgill) [25]	permethrin	0.29	0.00354536	0.00692842	0.0066381	0.0108164	Fish	Literature	N
Ratios of free to nominal concentration	Tanneberger et al., 2013 (Fish RTgill) [25]	Aniline	0.999999	0.998991	0.997209	0.998654	0.999674	Fish	Literature	N
Ratios of free to nominal concentration	Tanneberger et al., 2013 (Fish RTgill) [25]	disulfoton	0.54	0.905108	0.730317	0.677778	0.753711	Fish	Literature	N
Ratios of free to nominal concentration	Tanneberger et al., 2013 (Fish RTgill) [25]	4-fluoroaniline	0.88	0.998983	0.994683	0.998343	0.999448	Fish	Literature	N
Ratios of free to nominal concentration	Tanneberger et al., 2013 (Fish RTgill) [25]	2,4,6-trichlorophenol	0.9	0.960467	0.962336	0.863524	NA	Fish	Literature	A
Ratios of free to nominal concentration	Tanneberger et al., 2013 (Fish RTgill) [25]	Allyl alcohol	0.98	0.999962	0.986641	0.998856	0.999915	Fish	Literature	N
Ratios of free to nominal concentration	Tanneberger et al., 2013 (Fish RTgill) [25]	lindane	0.43	0.915489	0.354934	0.807075	0.857232	Fish	Literature	N
Ratios of free to nominal concentration	Tanneberger et al., 2013 (Fish RTgill) [25]	N-methylaniline	0.85	0.997117	0.980889	0.996761	0.998322	Fish	Literature	N
Ratios of free to nominal concentration	Tanneberger et al., 2013 (Fish RTgill) [25]	3,4-dichloroaniline	0.74	0.969425	0.981082	0.977117	0.983685	Fish	Literature	N
Ratios of free to nominal concentration	Tanneberger et al., 2013 (Fish RTgill) [25]	4-decylaniline	0.15	0.034768	0.0146844	0.0100798	0.0162853	Fish	Literature	N
Ratios of free to nominal concentration	Tanneberger et al., 2013 (Fish RTgill) [25]	naphthalene	0.11	0.940256	0.798154	0.914595	0.939029	Fish	Literature	N
Ratios of free to nominal concentration	Tanneberger et al., 2013 (Fish RTgill) [25]	1,2,4-trichlorobenzene	0.03	0.686901	0.12095	0.663726	0.766015	Fish	Literature	N
Ratios of free to nominal concentration	Tanneberger et al., 2013 (Fish RTgill) [25]	1,2-dichlorobenzene	0.07	0.909961	0.167767	0.856327	0.920053	Fish	Literature	N
Ratios of free to nominal concentration	Tanneberger et al., 2013 (Fish RTgill) [25]	dichloromethane	0.33	0.998336	0.255719	0.971592	0.999314	Fish	Literature	N
Ratios of free to nominal concentration	Tanneberger et al., 2013 (Fish RTgill) [25]	tetrachloroethylene	0.08	0.942057	0.0661761	0.804166	0.924859	Fish	Literature	N
Ratios of free to nominal concentration	Tanneberger et al., 2013 (Fish RTgill) [25]	2,3-dimethyl-1,3-butadiene	0.06	0.987069	0.00242172	0.206448	0.962644	Fish	Literature	N
Ratios of free to nominal concentration	Schug et al., 2020 (Fish RTgut - High dose) [26]	Eugenol F	0.999999	0.996843	0.992878	0.992923	0.993536	Fish	Literature	N
Ratios of free to nominal concentration	Schug et al., 2020 (Fish RTgut - High dose) [26]	Methyl-antranilate	0.9999	0.999052	0.997125	0.996836	0.997274	Fish	Literature	N
Ratios of free to nominal concentration	Schug et al., 2020 (Fish RTgut - High dose) [26]	Lilyfore	0.9999	0.972557	0.942689	0.942645	0.946267	Fish	Literature	N
Ratios of free to nominal concentration	Schug et al., 2020 (Fish RTgut - High dose) [26]	Damascone beta	0.99	0.77489	0.585121	0.603846	0.621373	Fish	Literature	N
Ratios of free to nominal concentration	Schug et al., 2020 (Fish RTgut - High dose) [26]	Veloutone	0.57	0.266934	0.141057	0.138298	0.150937	Fish	Literature	N
Ratios of free to nominal concentration	Schug et al., 2020 (Fish RTgut - High dose) [26]	Verdox	0.74	0.0241717	0.0115114	0.0108995	NA	Fish	Literature	N
Ratios of free to nominal concentration	Schug et al., 2020 (Fish RTgut - High dose) [26]	Nirvanol	0.46	0.122164	0.0598285	0.0577778	NA	Fish	Literature	N
Ratios of free to nominal concentration	Schug et al., 2020 (Fish RTgut - High dose) [26]	Cetalox	0.72	0.216764	0.103805	0.108491	0.118756	Fish	Literature	N
Ratios of free to nominal concentration	Schug et al., 2020 (Fish RTgut - High dose) [26]	Tonalide	0.43	0.122164	0.0598285	0.0578811	0.0640649	Fish	Literature	N
Ratios of free to nominal concentration	Schug et al., 2020 (Fish RTgut - Low dose) [26]	Eugenol F	0.9999	0.996843	0.992878	0.99341	0.993536	Fish	Literature	N
Ratios of free to nominal concentration	Schug et al., 2020 (Fish RTgut - Low dose) [26]	Methyl-antranilate	0.9999	0.999052	0.997125	0.996837	0.997274	Fish	Literature	N
Ratios of free to nominal concentration	Schug et al., 2020 (Fish RTgut - Low dose) [26]	Lilyfore	0.9999	0.972557	0.942689	0.943205	0.946267	Fish	Literature	N
Ratios of free to nominal concentration	Schug et al., 2020 (Fish RTgut - Low dose) [26]	Damascone beta	0.99	0.77489	0.306345	0.603822	0.62137	Fish	Literature	N
Ratios of free to nominal concentration	Schug et al., 2020 (Fish RTgut - Low dose) [26]	Veloutone	0.57	0.266934	0.0522787	0.138195	0.150937	Fish	Literature	N
Ratios of free to nominal concentration	Schug et al., 2020 (Fish RTgut - Low dose) [26]	Verdox	0.74	0.0241717	0.00634411	0.0109065	NA	Fish	Literature	N
Ratios of free to nominal concentration	Schug et al., 2020 (Fish RTgut - Low dose) [26]	Nirvanol	0.46	0.122164	0.0598285	0.057824	NA	Fish	Literature	N
Ratios of free to nominal concentration	Schug et al., 2020 (Fish RTgut - Low dose) [26]	Cetalox	0.72	0.216764	0.103805	0.108744	0.118757	Fish	Literature	N
Ratios of free to nominal concentration	Schug et al., 2020 (Fish RTgut - Low dose) [26]	Tonalide	0.43	0.122164	0.0598285	0.0578816	0.0640649	Fish	Literature	N
Ratios of free to nominal concentration	This study - PFAS (100 uM)	4:2 FTS	0.68	1.00546	0.943573	0.981975	NA	Cell-free	Our data	A
Ratios of free to nominal concentration	This study - PFAS (100 uM)	6:2 FTS	0.1985	NA	0.890929	0.966547	NA	Cell-free	Our data	A
Ratios of free to nominal concentration	This study - PFAS (100 uM)	8:2 FTS	0.0349333	0.00535547	0.00178163	0.00389869	NA	Cell-free	Our data	A
Ratios of free to nominal concentration	This study - PFAS (100 uM)	PFBA	0.946667	0.217657	0.0168114	0.0680549	NA	Cell-free	Our data	A
Ratios of free to nominal concentration	This study - PFAS (100 uM)	PFBS	0.933333	NA	0.900937	0.969564	NA	Cell-free	Our data	A
Ratios of free to nominal concentration	This study - PFAS (100 uM)	PFDA	0.061	0.0117463	0.0199637	0.079822	NA	Cell-free	Our data	A
Ratios of free to nominal concentration	This study - PFAS (100 uM)	PFHpA	0.7709	0.0644086	0.270916	0.599595	NA	Cell-free	Our data	A
Ratios of free to nominal concentration	This study - PFAS (100 uM)	PFHxA	0.6643	0.00609613	0.0176584	0.0712425	NA	Cell-free	Our data	A
Ratios of free to nominal concentration	This study - PFAS (100 uM)	PFHxS	0.603	0.00127095	0.00197647	0.00464577	NA	Cell-free	Our data	A
Ratios of free to nominal concentration	This study - PFAS (100 uM)	PFNA	0.113277	0.00315673	0.00197647	0.00464577	NA	Cell-free	Our data	A
Ratios of free to nominal concentration	This study - PFAS (100 uM)	PFOA	0.06888	0.0217258	0.0837303	0.274846	NA	Cell-free	Our data	A
Ratios of free to nominal concentration	This study - PFAS (100 uM)	PFOS	0.0298333	NA	0.656671	0.880312	NA	Cell-free	Our data	A
Ratios of free to nominal concentration	This study - PFAS (100 uM)	PFPeA	0.936053	0.00458618	0.416562	0.739013	NA	Cell-free	Our data	A
Ratios of free to nominal concentration	This study - PFAS (100 uM)	PFUnDA	0.00503333	0.00284079	0.00133903	0.00231535	NA	Cell-free	Our data	A
Ratios of free to nominal concentration	This study - PFAS (10 uM)	4:2 FTS	0.376667	1.00546	0.943573	0.981975	NA	Cell-free	Our data	A
Ratios of free to nominal concentration	This study - PFAS (10 uM)	6:2 FTS	0.1966	NA	0.890929	0.966547	NA	Cell-free	Our data	A
Ratios of free to nominal concentration	This study - PFAS (10 uM)	8:2 FTS	0.00486667	0.00535547	0.00178163	0.00389869	NA	Cell-free	Our data	A
Ratios of free to nominal concentration	This study - PFAS (10 uM)	PFBA	0.95	0.217657	0.0168114	0.0680549	NA	Cell-free	Our data	A
Ratios of free to nominal concentration	This study - PFAS (10 uM)	PFBS	0.896667	NA	0.900937	0.969564	NA	Cell-free	Our data	A
Ratios of free to nominal concentration	This study - PFAS (10 uM)	PFDA	0.00156667	0.0117463	0.0199637	0.079822	NA	Cell-free	Our data	A
Ratios of free to nominal concentration	This study - PFAS (10 uM)	PFHpA	0.328167	0.0644086	0.270916	0.599595	NA	Cell-free	Our data	A
Ratios of free to nominal concentration	This study - PFAS (10 uM)	PFHxA	0.517067	0.00609613	0.0176584	0.0712425	NA	Cell-free	Our data	A
Ratios of free to nominal concentration	This study - PFAS (10 uM)	PFHxS	0.125667	0.00127095	0.00197647	0.00464577	NA	Cell-free	Our data	A
Ratios of free to nominal concentration	This study - PFAS (10 uM)	PFNA	0.0450233	0.00315673	0.00197647	0.00464577	NA	Cell-free	Our data	A
Ratios of free to nominal concentration	This study - PFAS (10 uM)	PFOA	0.05088	0.0217258	0.0837303	0.274846	NA	Cell-free	Our data	A
Ratios of free to nominal concentration	This study - PFAS (10 uM)	PFOS	0.0133333	NA	0.656671	0.880312	NA	Cell-free	Our data	A
Ratios of free to nominal concentration	This study - PFAS (10 uM)	PFPeA	0.769123	0.00458618	0.416562	0.739013	NA	Cell-free	Our data	A
Ratios of free to nominal concentration	This study - PFAS (10 uM)	PFUnDA	0.00273333	0.00284079	0.00133903	0.00231535	NA	Cell-free	Our data	A
Ratios of free to nominal concentration	Blanchette et al., 2019 [29]	Cisapride	0.62	0.512956	0.573232	0.480937	NA	Cell-free	Literature	B
Ratios of free to nominal concentration	Blanchette et al., 2019 [29]	Citalopram hydrobromide	1	0.817521	0.421539	0.651725	0.559596	Cell-free	Literature	N
Ratios of free to nominal concentration	Blanchette et al., 2019 [29]	Dofetilide	0.86	0.955305	0.973277	0.953902	NA	Cell-free	Literature	B
Ratios of free to nominal concentration	Blanchette et al., 2019 [29]	Moxifloxacin hydrochloride	0.93	0.998326	0.996108	0.996654	NA	Cell-free	Literature	A
Ratios of free to nominal concentration	Blanchette et al., 2019 [29]	N-acetylpro-cainamide	0.96	1.0002	0.99964	0.996219	NA	Cell-free	Literature	B
Ratios of free to nominal concentration	Blanchette et al., 2019 [29]	Quinidine sulfate	0.68	0.943646	0.935193	0.638993	NA	Cell-free	Literature	B
Ratios of free to nominal concentration	Blanchette et al., 2019 [29]	Sematilide	0.96	1.00013	0.999587	0.99689	NA	Cell-free	Literature	B
Ratios of free to nominal concentration	Blanchette et al., 2019 [29]	Sotalol hydrochloride	0.97	1.00199	1.00045	0.99962	NA	Cell-free	Literature	B
Ratios of free to nominal concentration	Blanchette et al., 2019 [29]	Lamotrigine	1	0.638676	0.713469	0.897865	NA	Cell-free	Literature	B
Ratios of free to nominal concentration	Blanchette et al., 2019 [29]	Mifepristone	0.58	0.0334959	0.0293799	0.0360436	0.0309076	Cell-free	Literature	N
Ratios of free to nominal concentration	Nicol et al., 2024 (HepG2) [27]	Azathioprine	0.95	1.00137	0.989817	0.999487	NA	Cell-free	Literature	A
Ratios of free to nominal concentration	Nicol et al., 2024 (HepG2) [27]	Benzocaine	0.784	0.738505	0.848658	0.962536	0.846377	Cell-free	Literature	N
Ratios of free to nominal concentration	Nicol et al., 2024 (HepG2) [27]	Butylated hydroxyanisole	0.243	0.193816	0.236551	0.353197	NA	Cell-free	Literature	N
Ratios of free to nominal concentration	Nicol et al., 2024 (HepG2) [27]	Cetirizine dihydrochloride	0.527	1.00475	0.999704	0.997681	NA	Cell-free	Literature	A
Ratios of free to nominal concentration	Nicol et al., 2024 (HepG2) [27]	Chlorpyrifos	0.005	0.0647506	0.0144365	0.0168383	0.0142071	Cell-free	Literature	N
Ratios of free to nominal concentration	Nicol et al., 2024 (HepG2) [27]	Cyclamate	0.37	1.00528	1.00188	0.999904	NA	Cell-free	Literature	B
Ratios of free to nominal concentration	Nicol et al., 2024 (HepG2) [27]	Cyclophosphamide	0.834	0.965191	0.972375	0.997792	NA	Cell-free	Literature	B
Ratios of free to nominal concentration	Nicol et al., 2024 (HepG2) [27]	Cypermethrin	0.005	0.000607945	0.00110693	0.0019604	0.000147119	Cell-free	Literature	N
Ratios of free to nominal concentration	Nicol et al., 2024 (HepG2) [27]	DEET	0.735	0.810975	0.76702	0.921086	0.77775	Cell-free	Literature	N
Ratios of free to nominal concentration	Nicol et al., 2024 (HepG2) [27]	Dexamethasone	0.662	0.666733	0.835701	0.956824	0.835121	Cell-free	Literature	N
Ratios of free to nominal concentration	Nicol et al., 2024 (HepG2) [27]	Digoxin	0.529	0.985991	0.934835	0.991199	0.926222	Cell-free	Literature	N
Ratios of free to nominal concentration	Nicol et al., 2024 (HepG2) [27]	Fenazaquin	0.005	0.00543333	0.00709042	0.00943399	0.00320059	Cell-free	Literature	N
Ratios of free to nominal concentration	Nicol et al., 2024 (HepG2) [27]	Fenbuconazole	0.157	0.250239	0.139439	0.466217	0.402423	Cell-free	Literature	N
Ratios of free to nominal concentration	Nicol et al., 2024 (HepG2) [27]	Fluazinam	0.005	0.0410539	0.078795	0.112615	0.128699	Cell-free	Literature	N
Ratios of free to nominal concentration	Nicol et al., 2024 (HepG2) [27]	Furosemide	0.415	1.005	0.948131	0.944611	NA	Cell-free	Literature	A
Ratios of free to nominal concentration	Nicol et al., 2024 (HepG2) [27]	Glybenclamide	0.101	0.559162	0.022803	0.0187339	NA	Cell-free	Literature	A
Ratios of free to nominal concentration	Nicol et al., 2024 (HepG2) [27]	HC Red 3	0.95	0.988524	0.987434	0.999448	0.941989	Cell-free	Literature	N
Ratios of free to nominal concentration	Nicol et al., 2024 (HepG2) [27]	Hydralazine hydrochloride	0.147	0.962954	0.970852	0.997624	NA	Cell-free	Literature	B
Ratios of free to nominal concentration	Nicol et al., 2024 (HepG2) [27]	Ibuprofen	0.139	0.812262	0.200459	0.204135	NA	Cell-free	Literature	A
Ratios of free to nominal concentration	Nicol et al., 2024 (HepG2) [27]	Ketoconazole	0.255	0.176538	0.043095	0.0518664	NA	Cell-free	Literature	B
Ratios of free to nominal concentration	Nicol et al., 2024 (HepG2) [27]	Metformin	0.567	1.00519	1.00186	0.999952	NA	Cell-free	Literature	B
Ratios of free to nominal concentration	Nicol et al., 2024 (HepG2) [27]	Metoclopramide	0.796	0.937488	0.962784	0.797613	NA	Cell-free	Literature	B
Ratios of free to nominal concentration	Nicol et al., 2024 (HepG2) [27]	Nitrofurantoin	0.935	1.00174	0.998932	0.999873	NA	Cell-free	Literature	A
Ratios of free to nominal concentration	Nicol et al., 2024 (HepG2) [27]	Oxytetracycline hydrochloride	0.95	1.00527	1.00188	0.99999	NA	Cell-free	Literature	A
Ratios of free to nominal concentration	Nicol et al., 2024 (HepG2) [27]	Panthenol	0.433	1.00213	0.998169	0.999955	0.942122	Cell-free	Literature	N
Ratios of free to nominal concentration	Nicol et al., 2024 (HepG2) [27]	Paracetamol	0.54	0.951984	0.979377	0.998759	0.941811	Cell-free	Literature	N
Ratios of free to nominal concentration	Nicol et al., 2024 (HepG2) [27]	Topiramate	0.9225	1.00521	0.999976	0.999987	NA	Cell-free	Literature	A
Ratios of free to nominal concentration	Nicol et al., 2024 (HepG2) [27]	Trimellitic anhydride	0.95	1.0051	0.988397	0.98568	NA	Cell-free	Literature	A
Ratios of free to nominal concentration	Nicol et al., 2024 (HepG2) [27]	Verapamil hydrochloride	0.494	0.463934	0.244791	0.038137	NA	Cell-free	Literature	B
Ratios of free to nominal concentration	Nicol et al., 2024 (HepG2) [27]	Warfarin	0.347	0.0634245	0.660536	0.847744	0.69256	Cell-free	Literature	N
Ratios of free to nominal concentration	Nicol et al., 2024 (HepRG) [27]	Azathioprine	0.95	1	0.988566	0.999929	NA	Cell-free	Literature	A
Ratios of free to nominal concentration	Nicol et al., 2024 (HepRG) [27]	Benzocaine	0.809	1	0.882712	0.996409	0.993978	Cell-free	Literature	N
Ratios of free to nominal concentration	Nicol et al., 2024 (HepRG) [27]	Butylated hydroxyanisole	0.33	1	0.495897	0.894872	NA	Cell-free	Literature	N
Ratios of free to nominal concentration	Nicol et al., 2024 (HepRG) [27]	Cetirizine dihydrochloride	0.71	1	0.999931	0.999721	NA	Cell-free	Literature	A
Ratios of free to nominal concentration	Nicol et al., 2024 (HepRG) [27]	Chlorpyrifos	0.005	1	0.116857	0.214535	0.128932	Cell-free	Literature	N
Ratios of free to nominal concentration	Nicol et al., 2024 (HepRG) [27]	Cyclamate	0.388	1	0.999998	0.999985	NA	Cell-free	Literature	B
Ratios of free to nominal concentration	Nicol et al., 2024 (HepRG) [27]	Cyclophosphamide	0.866	1	0.973039	0.999733	NA	Cell-free	Literature	B
Ratios of free to nominal concentration	Nicol et al., 2024 (HepRG) [27]	Cypermethrin	0.005	1	0.00425551	0.0066572	0.00279887	Cell-free	Literature	N
Ratios of free to nominal concentration	Nicol et al., 2024 (HepRG) [27]	DEET	0.823	1	0.832245	0.992691	0.987868	Cell-free	Literature	N
Ratios of free to nominal concentration	Nicol et al., 2024 (HepRG) [27]	Dexamethasone	0.693	1	0.874424	0.995898	0.993133	Cell-free	Literature	N
Ratios of free to nominal concentration	Nicol et al., 2024 (HepRG) [27]	Digoxin	0.556	1	0.942719	0.999058	0.998367	Cell-free	Literature	N
Ratios of free to nominal concentration	Nicol et al., 2024 (HepRG) [27]	Fenazaquin	0.005	1	0.0594022	0.0740428	0.0390847	Cell-free	Literature	N
Ratios of free to nominal concentration	Nicol et al., 2024 (HepRG) [27]	Fenbuconazole	0.213	1	0.139439	0.928655	0.886095	Cell-free	Literature	N
Ratios of free to nominal concentration	Nicol et al., 2024 (HepRG) [27]	Fluazinam	0.005	1	0.130488	0.695077	0.569829	Cell-free	Literature	N
Ratios of free to nominal concentration	Nicol et al., 2024 (HepRG) [27]	Furosemide	0.458	1	0.999941	0.994761	NA	Cell-free	Literature	A
Ratios of free to nominal concentration	Nicol et al., 2024 (HepRG) [27]	Glybenclamide	0.167	1	0.97277	0.258828	NA	Cell-free	Literature	A
Ratios of free to nominal concentration	Nicol et al., 2024 (HepRG) [27]	HC Red 3	0.945	1	0.986258	0.999924	0.999767	Cell-free	Literature	N
Ratios of free to nominal concentration	Nicol et al., 2024 (HepRG) [27]	Hydralazine hydrochloride	0.114	1	0.971725	0.999715	NA	Cell-free	Literature	B
Ratios of free to nominal concentration	Nicol et al., 2024 (HepRG) [27]	Ibuprofen	0.196	1	0.984718	0.809915	NA	Cell-free	Literature	A
Ratios of free to nominal concentration	Nicol et al., 2024 (HepRG) [27]	Ketoconazole	0.296	1	0.253655	0.516166	NA	Cell-free	Literature	B
Ratios of free to nominal concentration	Nicol et al., 2024 (HepRG) [27]	Metformin	0.57	1	0.999975	0.999992	NA	Cell-free	Literature	B
Ratios of free to nominal concentration	Nicol et al., 2024 (HepRG) [27]	Metoclopramide	0.752	1	0.991206	0.980709	NA	Cell-free	Literature	B
Ratios of free to nominal concentration	Nicol et al., 2024 (HepRG) [27]	Nitrofurantoin	0.9485	1	0.997185	0.99998	NA	Cell-free	Literature	A
Ratios of free to nominal concentration	Nicol et al., 2024 (HepRG) [27]	Oxytetracycline hydrochloride	0.95	1	0.999997	0.999998	NA	Cell-free	Literature	A
Ratios of free to nominal concentration	Nicol et al., 2024 (HepRG) [27]	Panthenol	0.448	1	0.99635	0.999992	0.999873	Cell-free	Literature	N
Ratios of free to nominal concentration	Nicol et al., 2024 (HepRG) [27]	Paracetamol	0.611	1	0.979029	0.999842	0.999637	Cell-free	Literature	N
Ratios of free to nominal concentration	Nicol et al., 2024 (HepRG) [27]	Topiramate	0.762	1	0.998112	0.999997	NA	Cell-free	Literature	A
Ratios of free to nominal concentration	Nicol et al., 2024 (HepRG) [27]	Trimellitic anhydride	0.931	1	0.999969	0.998528	NA	Cell-free	Literature	A
Ratios of free to nominal concentration	Nicol et al., 2024 (HepRG) [27]	Verapamil hydrochloride	0.563	1	0.939626	0.44382	NA	Cell-free	Literature	B
Ratios of free to nominal concentration	Nicol et al., 2024 (HepRG) [27]	Warfarin	0.388	1	0.770445	0.985816	0.976639	Cell-free	Literature	N
Ratios of free to nominal concentration	Nicol et al., 2024 (MCF7) [27]	Azathioprine	0.95	1.00143	0.989871	0.999468	NA	Cell-free	Literature	A
Ratios of free to nominal concentration	Nicol et al., 2024 (MCF7) [27]	Benzocaine	0.81	0.730336	0.847259	0.961138	0.841035	Cell-free	Literature	N
Ratios of free to nominal concentration	Nicol et al., 2024 (MCF7) [27]	Butylated hydroxyanisole	0.254	0.187355	0.231375	0.344283	NA	Cell-free	Literature	N
Ratios of free to nominal concentration	Nicol et al., 2024 (MCF7) [27]	Cetirizine dihydrochloride	0.638	1.00495	0.999695	0.997594	NA	Cell-free	Literature	A
Ratios of free to nominal concentration	Nicol et al., 2024 (MCF7) [27]	Chlorpyrifos	0.005	0.0622597	0.0139148	0.0161997	0.0136861	Cell-free	Literature	N
Ratios of free to nominal concentration	Nicol et al., 2024 (MCF7) [27]	Cyclamate	0.417	1.00551	1.00196	0.999901	NA	Cell-free	Literature	B
Ratios of free to nominal concentration	Nicol et al., 2024 (MCF7) [27]	Cyclophosphamide	0.8	0.963756	0.972346	0.99771	NA	Cell-free	Literature	B
Ratios of free to nominal concentration	Nicol et al., 2024 (MCF7) [27]	Cypermethrin	0.005	0.00058302	0.00106474	0.00190296	0.000141389	Cell-free	Literature	N
Ratios of free to nominal concentration	Nicol et al., 2024 (MCF7) [27]	DEET	0.815	0.80447	0.764457	0.918253	0.770737	Cell-free	Literature	N
Ratios of free to nominal concentration	Nicol et al., 2024 (MCF7) [27]	Dexamethasone	0.702	0.657362	0.83412	0.95522	0.829475	Cell-free	Literature	N
Ratios of free to nominal concentration	Nicol et al., 2024 (MCF7) [27]	Digoxin	0.654	0.985401	0.9345	0.990866	0.923368	Cell-free	Literature	N
Ratios of free to nominal concentration	Nicol et al., 2024 (MCF7) [27]	Fenazaquin	0.005	0.0052116	0.00683226	0.00909451	0.00307963	Cell-free	Literature	N
Ratios of free to nominal concentration	Nicol et al., 2024 (MCF7) [27]	Fenbuconazole	0.162	0.242463	0.139439	0.456493	0.39324	Cell-free	Literature	N
Ratios of free to nominal concentration	Nicol et al., 2024 (MCF7) [27]	Fluazinam	0.005	0.0394362	0.0763502	0.108718	0.124574	Cell-free	Literature	N
Ratios of free to nominal concentration	Nicol et al., 2024 (MCF7) [27]	Furosemide	0.521	1.00521	0.946035	0.942578	NA	Cell-free	Literature	A
Ratios of free to nominal concentration	Nicol et al., 2024 (MCF7) [27]	Glybenclamide	0.116	0.548812	0.0218886	0.0180188	NA	Cell-free	Literature	A
Ratios of free to nominal concentration	Nicol et al., 2024 (MCF7) [27]	HC Red 3	0.91	0.988039	0.987484	0.999427	0.939666	Cell-free	Literature	N
Ratios of free to nominal concentration	Nicol et al., 2024 (MCF7) [27]	Hydralazine hydrochloride	0.14	0.961431	0.970814	0.997535	NA	Cell-free	Literature	B
Ratios of free to nominal concentration	Nicol et al., 2024 (MCF7) [27]	Ibuprofen	0.169	0.80579	0.193854	0.197806	NA	Cell-free	Literature	A
Ratios of free to nominal concentration	Nicol et al., 2024 (MCF7) [27]	Ketoconazole	0.279	0.170531	0.0416172	0.0499446	NA	Cell-free	Literature	B
Ratios of free to nominal concentration	Nicol et al., 2024 (MCF7) [27]	Metformin	0.441	1.00541	1.00194	0.999951	NA	Cell-free	Our data	B
Ratios of free to nominal concentration	Nicol et al., 2024 (MCF7) [27]	Metoclopramide	0.876	0.934988	0.961604	0.791293	NA	Cell-free	Our data	B
Ratios of free to nominal concentration	Nicol et al., 2024 (MCF7) [27]	Nitrofurantoin	0.968	1.00181	0.999007	0.999868	NA	Cell-free	Our data	A
Ratios of free to nominal concentration	Nicol et al., 2024 (MCF7) [27]	Oxytetracycline hydrochloride	0.95	1.0055	1.00196	0.99999	NA	Cell-free	Our data	A
Ratios of free to nominal concentration	Nicol et al., 2024 (MCF7) [27]	Panthenol	0.268	1.00222	0.998247	0.999954	0.9398	Cell-free	Our data	N
Ratios of free to nominal concentration	Nicol et al., 2024 (MCF7) [27]	Paracetamol	0.638	0.950032	0.979392	0.998713	0.939486	Cell-free	Our data	N
Ratios of free to nominal concentration	Nicol et al., 2024 (MCF7) [27]	Topiramate	0.95	1.00543	1.00006	0.999986	NA	Cell-free	Our data	A
Ratios of free to nominal concentration	Nicol et al., 2024 (MCF7) [27]	Trimellitic anhydride	0.91	1.00532	0.987908	0.985138	NA	Cell-free	Our data	A
Ratios of free to nominal concentration	Nicol et al., 2024 (MCF7) [27]	Verapamil hydrochloride	0.625	0.453533	0.237285	0.0367019	NA	Cell-free	Our data	B
Ratios of free to nominal concentration	Nicol et al., 2024 (MCF7) [27]	Warfarin	0.412	0.0609813	0.656529	0.842695	0.684048	Cell-free	Our data	N
Amounts of chemicals in media	Bellwon et al., 2015 [30]	cyclosporine A	6.32e-05	0.000946171	0.00114825	0.00135649	0.00135216	PHH	Literature	N
Amounts of chemicals in media	Bellwon et al., 2015 [30]	cyclosporine A	2.81e-05	0.000946171	0.00114825	0.00135649	0.00135216	PHH	Literature	N
Amounts of chemicals in media	Bellwon et al., 2015 [30]	cyclosporine A	2.81e-05	0.000946171	0.00114825	0.00135649	0.00135216	PHH	Literature	N
Amounts of chemicals in media	Bellwon et al., 2015 [30]	cyclosporine A	0.00458947	0.00946171	0.00142056	0.0135649	0.0135216	PHH	Literature	N
Amounts of chemicals in media	Bellwon et al., 2015 [30]	cyclosporine A	0.000598246	0.00946171	0.00142056	0.0135649	0.0135216	PHH	Literature	N
Amounts of chemicals in media	Bellwon et al., 2015 [30]	cyclosporine A	0.00191403	0.00946171	0.00142056	0.0135649	0.0135216	PHH	Literature	N
Amounts of chemicals in media	Bellwon et al., 2015 [30]	cyclosporine A	7.42e-05	0.000963259	0.000913587	0.000991179	0.000996207	HepaRG	Literature	N
Amounts of chemicals in media	Bellwon et al., 2015 [30]	cyclosporine A	0.00113806	0.00963259	0.00160943	0.00991179	0.00996207	HepaRG	Literature	N
Amounts of chemicals in media	Bellwon et al., 2015 [30]	cyclosporine A	0.000267949	0.000180298	0.000276849	0.000362533	0.000333262	PRH	Literature	N
Amounts of chemicals in media	Bellwon et al., 2015 [30]	cyclosporine A	0.00148323	0.00180298	0.00106542	0.00362533	0.00333262	PRH	Literature	N
Amounts of chemicals in media	Broeders et al., 2013 [31]	chlorpromazine	0.00307014	0.00338562	0.00320129	0.00329108	NA	Balb/c 3T3	Literature	B
Amounts of chemicals in media	Broeders et al., 2013 [31]	chlorpromazine	0.00395169	0.00996536	0.00926291	0.00968752	NA	Caco-2	Literature	B
Amounts of chemicals in media	Broeders et al., 2013 [31]	chlorpromazine	0.0136323	0.0298961	0.0277887	0.0290626	NA	Caco-2	Literature	B
Amounts of chemicals in media	Broeders et al., 2013 [31]	chlorpromazine	0.000729124	0.00329808	0.00122396	0.000910829	NA	HepaRG	Literature	B
Amounts of chemicals in media	Broeders et al., 2013 [31]	chlorpromazine	0.00149	0.00970024	0.00359988	0.00267891	NA	HepaRG	Literature	B
Amounts of chemicals in media	Broeders et al., 2013 [31]	chlorpromazine	0.00547365	0.0291007	0.0107997	0.00803673	NA	HepaRG	Literature	B
Amounts of chemicals in media	Broeders et al., 2015 [32]	chlorpromazine	0.000182609	0.00124	5.58e-05	0.000676022	NA	PHH	Literature	B
Amounts of chemicals in media	Broeders et al., 2015 [32]	chlorpromazine	0.000178751	0.00285001	0.00113097	0.0027291	NA	HepaRG	Literature	B
Amounts of chemicals in media	Broeders et al., 2015 [32]	chlorpromazine	0.00457948	0.0285001	0.0113097	0.027291	NA	HepaRG	Literature	B
Amounts of chemicals in media	Broeders et al., 2015 [32]	chlorpromazine	0.000264694	0.00185446	9.55e-05	0.00299586	NA	PRH	Literature	B
Amounts of chemicals in media	Broeders et al., 2015 [32]	chlorpromazine	6.02e-05	0.0185446	0.000955122	0.0299586	NA	PRH	Literature	B
Amounts of chemicals in media	Truisi et al., 2015 [35]	ibuprofen	0.020242	0.195107	0.187463	0.192036	NA	PHH	Literature	A
Amounts of chemicals in media	Truisi et al., 2015 [35]	ibuprofen	0.909838	1.95107	0.321546	1.92036	NA	PHH	Literature	A
Amounts of chemicals in media	Truisi et al., 2015 [35]	ibuprofen	0.000820778	0.0195214	0.0192919	0.0195391	NA	HepaRG	Literature	A
Amounts of chemicals in media	Truisi et al., 2015 [35]	ibuprofen	0.0375	0.195214	0.192919	0.195391	NA	HepaRG	Literature	A
Amounts of chemicals in media	Truisi et al., 2015 [35]	ibuprofen	0.000510903	0.0142642	0.0130901	0.0143843	NA	PRH	Literature	A
Amounts of chemicals in media	Truisi et al., 2015 [35]	ibuprofen	0.0230376	0.142642	0.130901	0.143843	NA	PRH	Literature	A
Amounts of chemicals in cells	Bellwon et al., 2015 [30]	cyclosporine A	3.16e-05	0.000946171	0.000147086	3.45e-05	5.75e-05	PHH	Literature	N
Amounts of chemicals in cells	Bellwon et al., 2015 [30]	cyclosporine A	3.16e-05	0.000946171	0.000147086	3.45e-05	5.75e-05	PHH	Literature	N
Amounts of chemicals in cells	Bellwon et al., 2015 [30]	cyclosporine A	5.79e-05	0.000946171	0.000147086	3.45e-05	5.75e-05	PHH	Literature	N
Amounts of chemicals in cells	Bellwon et al., 2015 [30]	cyclosporine A	0.00479	0.00946171	0.000182	0.000345	0.000575	PHH	Literature	N
Amounts of chemicals in cells	Bellwon et al., 2015 [30]	cyclosporine A	0.0006	0.00946171	0.000182	0.000345	0.000575	PHH	Literature	N
Amounts of chemicals in cells	Bellwon et al., 2015 [30]	cyclosporine A	0.00122017	0.00946171	0.000181968	0.000345	0.000575	PHH	Literature	N
Amounts of chemicals in cells	Bellwon et al., 2015 [30]	cyclosporine A	7.57e-06	3.67e-05	1.29e-05	2.86e-06	4.56e-06	HepaRG	Literature	N
Amounts of chemicals in cells	Bellwon et al., 2015 [30]	cyclosporine A	0.000259	0.000367407	2.27e-05	2.86e-05	4.56e-05	HepaRG	Literature	N
Amounts of chemicals in cells	Bellwon et al., 2015 [30]	cyclosporine A	0.000303	0.000194702	7.29e-05	1.01e-05	5.02e-05	PRH	Literature	N
Amounts of chemicals in cells	Bellwon et al., 2015 [30]	cyclosporine A	0.00246674	0.00194702	0.00028061	0.000101	0.000502	PRH	Literature	N
Amounts of chemicals in cells	Broeders et al., 2013 [31]	chlorpromazine	0.000355888	1.44e-05	0.000185	2.46e-07	NA	Balb/c 3T3	Literature	B
Amounts of chemicals in cells	Broeders et al., 2013 [31]	chlorpromazine	0.0051028	3.46e-05	0.000699	5.54e-07	NA	Caco-2	Literature	B
Amounts of chemicals in cells	Broeders et al., 2013 [31]	chlorpromazine	0.0163	0.000103918	0.00209807	1.66e-06	NA	Caco-2	Literature	B
Amounts of chemicals in cells	Broeders et al., 2013 [31]	chlorpromazine	0.003	0.000101917	0.00212999	1.57e-05	NA	HepaRG	Literature	B
Amounts of chemicals in cells	Broeders et al., 2013 [31]	chlorpromazine	0.00922441	0.000299756	0.00626467	4.62e-05	NA	HepaRG	Literature	B
Amounts of chemicals in cells	Broeders et al., 2013 [31]	chlorpromazine	0.0229626	0.000899269	0.018794	0.000138679	NA	HepaRG	Literature	B
Amounts of chemicals in cells	Broeders et al., 2015 [32]	chlorpromazine	8.45e-05	0.000763927	0.00194284	0.000158133	NA	PHH	Literature	B
Amounts of chemicals in cells	Broeders et al., 2015 [32]	chlorpromazine	0.00104933	0.00014999	0.00185882	4.52e-06	NA	HepaRG	Literature	B
Amounts of chemicals in cells	Broeders et al., 2015 [32]	chlorpromazine	0.00998879	0.0014999	0.0185882	4.52e-05	NA	HepaRG	Literature	B
Amounts of chemicals in cells	Broeders et al., 2015 [32]	chlorpromazine	8.08e-05	0.00114554	0.0029	5.26e-07	NA	PRH	Literature	B
Amounts of chemicals in cells	Broeders et al., 2015 [32]	chlorpromazine	0.000513	0.0114554	0.029	5.26e-06	NA	PRH	Literature	B
Amounts of chemicals in cells	Truisi et al., 2015 [35]	ibuprofen	0.000164	0.00489304	0.012	0.000193	NA	PHH	Literature	A
Amounts of chemicals in cells	Truisi et al., 2015 [35]	ibuprofen	0.0165953	0.0489304	0.0206	0.00193	NA	PHH	Literature	A
Amounts of chemicals in cells	Truisi et al., 2015 [35]	ibuprofen	6.16e-05	0.00047858	0.00068	1.12e-05	NA	HepaRG	Literature	A
Amounts of chemicals in cells	Truisi et al., 2015 [35]	ibuprofen	0.000123274	0.0047858	0.0068	0.000112	NA	HepaRG	Literature	A
Amounts of chemicals in cells	Truisi et al., 2015 [35]	ibuprofen	0.000410317	0.00073582	0.00187	3.36e-05	NA	PRH	Literature	A
Amounts of chemicals in cells	Truisi et al., 2015 [35]	ibuprofen	0.00947188	0.0073582	0.0187	0.000336	NA	PRH	Literature	A
Amounts of chemicals in cells	Pomponio et al., 2015 [34]	amiodarone	0.000117512	0.000496964	0.0005	2.28e-05	NA	PHH	Literature	B
Amounts of chemicals in cells	Pomponio et al., 2015 [34]	amiodarone	0.00201818	0.00496964	0.005	0.000228	NA	PHH	Literature	B
Amounts of chemicals in cells	Pomponio et al., 2015 [34]	amiodarone	0.000235397	0.000425555	0.00188	8.69e-05	NA	HepaRG	Literature	B
Amounts of chemicals in cells	Pomponio et al., 2015 [34]	amiodarone	0.00112149	0.00212777	0.00941	0.000434	NA	HepaRG	Literature	B
Amounts of chemicals in cells	Kodavanti et al., 2005 [33]	PBDE 47	0.00014	0.000669495	0.000664	0.000604	0.000319	Rat cerebellar granule cell	Literature	N
Amounts of chemicals in cells	Kodavanti et al., 2005 [33]	PBDE 99	0.000126	0.000669495	0.000664	0.000604	0.000319	Rat cerebellar granule cell	Literature	N
Amounts of chemicals in cells	Kodavanti et al., 2005 [33]	PBDE 153	0.000156696	0.000669495	0.000664	0.000604	0.000319	Rat cerebellar granule cell	Literature	N
Amounts of chemicals in cells	Kodavanti et al., 2005 [33]	PBDE 47	0.000572112	0.00366723	0.00364	0.00331	0.00175	Rat cerebellar granule cell	Literature	N
Amounts of chemicals in cells	Kodavanti et al., 2005 [33]	PBDE 99	0.000643493	0.00366723	0.00364	0.00331	0.00175	Rat cerebellar granule cell	Literature	N
Amounts of chemicals in cells	Kodavanti et al., 2005 [33]	PBDE 153	0.000675033	0.00366723	0.00364	0.00331	0.00175	Rat cerebellar granule cell	Literature	N
Amounts of chemicals in cells	Kodavanti et al., 2005 [33]	PBDE 47	0.0016732	0.010662	0.0106	0.00962	0.00507	Rat cerebellar granule cell	Literature	N
Amounts of chemicals in cells	Kodavanti et al., 2005 [33]	PBDE 99	0.0014682	0.010662	0.0106	0.00962	0.00507	Rat cerebellar granule cell	Literature	N
Amounts of chemicals in cells	Kodavanti et al., 2005 [33]	PBDE 153	0.0008782	0.010662	0.0106	0.00962	0.00507	Rat cerebellar granule cell	Literature	N
Amounts of chemicals in cells	Kodavanti et al., 2005 [33]	PBDE 47	0.00434106	0.0306469	0.0304	0.0277	0.0146	Rat cerebellar granule cell	Literature	N
Amounts of chemicals in cells	Kodavanti et al., 2005 [33]	PBDE 99	0.00228908	0.0306469	0.0304	0.0277	0.0146	Rat cerebellar granule cell	Literature	N
Amounts of chemicals in cells	Kodavanti et al., 2005 [33]	PBDE 153	0.00128615	0.0306469	0.0304	0.0277	0.0146	Rat cerebellar granule cell	Literature	N

## Sheet: Table S5
Table S5. Dataset used to conduct PCA analysis
List	SubstanceName	CASRN	DTXSID	Molecular.Weight	OPERABoilingPoint	OPERAHenryLawConstant	OPERAMeltingPoint	OPERAOctanolAirPartitionCoefficient	OPERAOctanolWaterDistributionCoefficient	OPERAOctanolWaterPartitionCoefficient	OPERAVaporPressure	OPERAWaterSolubility	Dataset
Custom Chemical List 1	3,4-Dichloroaniline	95-76-1	DTXSID7021815	160.98	267	-6.76	72	7.51	2.69	2.69	-2.19	-3.02	116 chemicals
Custom Chemical List 1	Trimellitic anhydride	552-30-7	DTXSID7026235	192.006	390	-10.7	162	9.36	-2.97	-0.59	-5.01	-2.32	116 chemicals
Custom Chemical List 1	Dichloromethane	75-09-2	DTXSID0020868	83.953	40	-2.49	-95	2.29	1.25	1.25	2.64	-0.75	116 chemicals
Custom Chemical List 1	Caffeine	58-08-2	DTXSID0020232	194.08	286	-5.81	238	8.52	-0.07	-0.07	-5.69	-0.95	116 chemicals
Custom Chemical List 1	Aldrin	309-00-2	DTXSID8020040	361.876	324	-4.36	133	8.66	6.5	6.5	-3.92	-7.14	116 chemicals
Custom Chemical List 1	Azathioprine	446-86-6	DTXSID4020119	277.038	324	-7.31	243	10.67	-1.32	0.1	-9.68	-3.44	116 chemicals
Custom Chemical List 1	Fenazaquin	120928-09-8	DTXSID4040476	306.173	353	-5.87	79	10.32	5.45	5.51	-7.59	-6.31	116 chemicals
Custom Chemical List 1	4:2 Fluorotelomer sulfonic acid	757124-72-4	DTXSID30891564	327.982	216	-9.61	91	4.77	-3.21	3.26	-5.88	-2.62	116 chemicals
Custom Chemical List 1	2,4,6-Trichlorophenol	88-06-2	DTXSID5021386	195.925	246	-5.87	69	7	3.24	3.69	-2.09	-2.37	116 chemicals
Custom Chemical List 1	Parathion	56-38-2	DTXSID7021100	291.033	375	-6.53	6	9.33	3.8	3.83	-5.17	-4.36	116 chemicals
Custom Chemical List 1	Aniline	62-53-3	DTXSID8020090	93.058	184	-5.69	-6	4.94	0.9	0.9	-0.31	-0.41	116 chemicals
Custom Chemical List 1	Endrin	72-20-8	DTXSID6020561	377.871	330	-5.08	202	8.56	5.12	5.12	-5.23	-6.27	116 chemicals
Custom Chemical List 1	Allyl alcohol	107-18-6	DTXSID8020044	58.042	97	-5.3	-129	3.76	0.17	0.17	1.42	1.23	116 chemicals
Custom Chemical List 1	DEET	134-62-3	DTXSID2021995	191.131	290	-6.84	-44	7.25	2.17	2.18	-2.7	-2.32	116 chemicals
Custom Chemical List 1	Permethrin	52645-53-1	DTXSID8022292	390.079	401	-7.62	34	11.68	6.5	6.5	-7.66	-6.67	116 chemicals
Custom Chemical List 1	N-Methylaniline	100-61-8	DTXSID9021841	107.073	196	-5.05	-57	5.71	1.66	1.66	-0.35	-1.28	116 chemicals
Custom Chemical List 1	4-Chlorophenol	106-48-9	DTXSID1021871	128.003	220	-6.2	43	5.97	2.39	2.39	-1.05	-0.72	116 chemicals
Custom Chemical List 1	1H-Indene-2-methanol, 2,3-dihydro-2,5-dimethyl-	285977-85-7	DTXSID5051367	176.12	254	-6.15	61	8.56	2.85	2.85	-1.89	-2.62	116 chemicals
Custom Chemical List 1	2,2',4,4',5,5'-Hexabromodiphenyl ether	68631-49-2	DTXSID4030047	637.536	415	-2.35	222	11.71	7.9	7.9	-7.2	-8.03	116 chemicals
Custom Chemical List 1	Pentachlorophenol	87-86-5	DTXSID7021106	263.847	309	-7.61	174	8.46	5.1	5.12	-3.96	-3.82	116 chemicals
Custom Chemical List 1	Dimethylbutadiene	513-81-5	DTXSID2022046	82.078	69	-1.35	-78	2.81	1.96	1.96	2.18	-2.4	116 chemicals
Custom Chemical List 1	Fluazinam	79622-59-6	DTXSID7032551	463.951	346	-10.8	113	10.75	3.99	4.01	-10	-5.98	116 chemicals
Custom Chemical List 1	alpha-Cypermethrin	67375-30-8	DTXSID7041201	415.074	424	-8.68	81	11.7	6.6	6.6	-8.51	-7.45	116 chemicals
Custom Chemical List 1	Amiodarone	1951-25-3	DTXSID7022592	645.024	469	-5.98	104	11.68	7.23	7.57	-9.09	-5.26	116 chemicals
Custom Chemical List 1	Topiramate	97240-79-4	DTXSID8023688	339.099	277	-8.03	89	9.35	0.26	0.26	-4.98	0.5	116 chemicals
Custom Chemical List 1	Furosemide	54-31-9	DTXSID6020648	330.008	273	-9.6	198	9.24	-1.65	2.03	-9.71	-3.88	116 chemicals
Custom Chemical List 1	Perfluoroheptanoic acid	375-85-9	DTXSID1037303	363.977	177	-9.68	35	4.09	-5.28	2.06	-1.18	-0.5	116 chemicals
Custom Chemical List 1	Hexachlorophene	70-30-4	DTXSID6020690	403.85	479	-10.4	167	9.35	7.54	7.54	-8.25	-3.46	116 chemicals
Custom Chemical List 1	Cyclosporin A	59865-13-3	DTXSID0020365	1201.84	380	-10.7	150	9.63	2.92	2.92	-6.9	-3.74	116 chemicals
Custom Chemical List 1	Digoxin	20830-75-5	DTXSID5022934	780.43	409	-9.88	222	9.56	1.25	1.26	-9.13	-4.12	116 chemicals
Custom Chemical List 1	Heptachlor epoxide B	1024-57-3	DTXSID1024126	385.816	329	-4.68	160	9.4	4.98	4.98	-4.71	-6.25	116 chemicals
Custom Chemical List 1	Ibuprofen	15687-27-1	DTXSID5020732	206.131	281	-7.09	103	8.76	1.25	3.74	-2.08	-3.76	116 chemicals
Custom Chemical List 1	Diazinon	333-41-5	DTXSID9020407	304.101	343	-6.95	20	9.83	3.81	3.81	-4.05	-3.81	116 chemicals
Custom Chemical List 1	Naphthalene	91-20-3	DTXSID8020913	128.063	218	-3.36	80	5.17	3.3	3.3	-1.07	-3.61	116 chemicals
Custom Chemical List 1	Methenamine	100-97-0	DTXSID6020692	140.106	191	-6.82	107	4.32	-0.25	-0.16	-2.4	-0.61	116 chemicals
Custom Chemical List 1	Tetrachloroethylene	127-18-4	DTXSID2021319	163.875	121	-1.75	-22	3.51	3.4	3.4	1.26	-2.78	116 chemicals
Custom Chemical List 1	Heptachlor	76-44-8	DTXSID3020679	369.821	310	-3.53	96	7.77	6.1	6.1	-3.4	-6.42	116 chemicals
Custom Chemical List 1	Perfluorobutanesulfonic acid	375-73-5	DTXSID5030030	299.95	211	-9.53	106	4.16	-5.89	3.12	-7.94	-2.14	116 chemicals
Custom Chemical List 1	Warfarin	81-81-2	DTXSID5023742	308.105	398	-8.21	161	10.66	2.7	2.7	-6.94	-4.02	116 chemicals
Custom Chemical List 1	Dieldrin	60-57-1	DTXSID9020453	377.871	330	-5.08	202	8.56	5.12	5.12	-5.23	-6.27	116 chemicals
Custom Chemical List 1	2,2,2-Trichloroethanol	115-20-8	DTXSID1021950	147.925	152	-5.23	19	4.41	1.42	1.42	0.26	-0.25	116 chemicals
Custom Chemical List 1	Methyl 2-aminobenzoate	134-20-3	DTXSID6025567	151.063	256	-7.96	25	7.71	1.88	1.88	-1.57	-1.72	116 chemicals
Custom Chemical List 1	1,2,4-Trichlorobenzene	120-82-1	DTXSID0021965	179.93	213	-2.85	18	4.96	3.99	3.99	-0.34	-3.67	116 chemicals
Custom Chemical List 1	p,p'-DDD	72-54-8	DTXSID4020373	317.954	350	-5.18	105	10.02	6.13	6.13	-5.87	-6.55	116 chemicals
Custom Chemical List 1	2,4-Dichlorophenoxyacetic acid	94-75-7	DTXSID0020442	219.969	300	-8.53	141	8.65	-0.27	2.81	-6.54	-2.16	116 chemicals
Custom Chemical List 1	Perfluorobutanoic acid	375-22-4	DTXSID4059916	213.986	121	-4.3	-18	3.46	-4.28	1.43	1.53	-2.68	116 chemicals
Custom Chemical List 1	(+)-(S)-Naproxen	22204-53-1	DTXSID4040686	230.094	324	-8.97	153	9.75	2.56	3.18	-6.59	-4.24	116 chemicals
Custom Chemical List 1	Perfluorohexanesulfonic acid	355-46-4	DTXSID7040150	399.944	238	-9.71	190	4.27	-6.84	2.2	-8.09	-3.21	116 chemicals
Custom Chemical List 1	8:2 Fluorotelomer sulfonic acid	39108-34-4	DTXSID00192353	527.969	224	-10.8	162	6.22	2.01	6.18	-5	-3.17	116 chemicals
Custom Chemical List 1	2,4-Dinitrophenol	51-28-5	DTXSID0020523	184.012	350	-7.06	115	7.34	0.93	1.67	-3.41	-2.6	116 chemicals
Custom Chemical List 1	DDT	50-29-3	DTXSID4020375	351.915	371	-5.08	108	9.57	6.91	6.91	-6.79	-7.71	116 chemicals
Custom Chemical List 1	Benzocaine	94-09-7	DTXSID8021804	165.079	307	-8.53	92	7.76	1.86	1.86	-1.5	-2.29	116 chemicals
Custom Chemical List 1	Disulfoton	298-04-4	DTXSID0022018	274.028	313	-5.32	-25	9.36	4.02	4.02	-4.01	-4.18	116 chemicals
Custom Chemical List 1	Verapamil hydrochloride	152-11-4	DTXSID2034095	454.283	425	-6.33	115	11.68	-1.64	1.29	-9.22	-5.53	116 chemicals
Custom Chemical List 1	4-Fluoroaniline	371-40-4	DTXSID9022027	111.048	182	-6.22	-1	4.94	1.15	1.15	-0.78	-1.2	116 chemicals
Custom Chemical List 1	Dicofol	115-32-2	DTXSID4020450	367.91	370	-8.83	77	11.41	5.02	5.02	-6.4	-5.63	116 chemicals
Custom Chemical List 1	Lindane	58-89-9	DTXSID2020686	287.86	236	-5.49	77	8.09	3.72	3.72	-4.37	-4.82	116 chemicals
Custom Chemical List 1	beta-Damascone	23726-91-2	DTXSID7051890	192.151	258	-3.49	26	6.56	4	4	-1.35	-2.55	116 chemicals
Custom Chemical List 1	Chlorpyrifos	2921-88-2	DTXSID4020458	348.926	364	-5.53	42	10.57	4.96	4.96	-4.69	-5.48	116 chemicals
Custom Chemical List 1	Endosulfan	115-29-7	DTXSID1020560	403.817	365	-4.62	106	8.81	3.83	3.83	-6.76	-5.99	116 chemicals
Custom Chemical List 1	4-(4-Chlorophenyl)-2-phenyl-2-(1H-1,2,4-triazol-1-ylmethyl)butyronitrile	114369-43-6	DTXSID8032548	336.114	349	-5.41	125	10.09	3.23	3.23	-7.43	-5.95	116 chemicals
Custom Chemical List 1	Glybenclamide	10238-21-8	DTXSID0037237	493.144	273	-9.72	169	9.47	1.63	1.79	-9.03	-5.09	116 chemicals
Custom Chemical List 1	Torsemide	56211-40-6	DTXSID2023690	348.126	265	-10.7	182	9.35	1.82	3.37	-10.3	-2.76	116 chemicals
Custom Chemical List 1	Azinphos-methyl	86-50-0	DTXSID3020122	317.006	335	-7	73	9.83	2.75	2.75	-5.8	-4.14	116 chemicals
Custom Chemical List 1	Eugenol	97-53-0	DTXSID9020617	164.084	253	-6.66	-9	7.72	2.27	2.27	-1.65	-2.29	116 chemicals
Custom Chemical List 1	Metformin hydrochloride	1115-70-4	DTXSID9037246	129.101	257	-8.45	161	5.93	-7.46	0.32	-9.18	-1.23	116 chemicals
Custom Chemical List 1	Perfluorononanoic acid	375-95-1	DTXSID8031863	463.971	190	-8.93	69	4.2	-1.73	3.54	-2.07	-2.55	116 chemicals
Custom Chemical List 1	2,2',4,4'-Tetrabromodiphenyl ether	5436-43-1	DTXSID3030056	481.715	376	-3.43	182	10.53	6.81	6.81	-7.15	-6.91	116 chemicals
Custom Chemical List 1	Perfluorooctanoic acid	335-67-1	DTXSID8031865	413.974	189	-9.72	54	4.16	-2.05	3.11	-0.96	-1.48	116 chemicals
Custom Chemical List 1	Tonalide	21145-77-7	DTXSID7041544	258.198	324	-4.32	54	7.93	5.7	5.7	-4.4	-5.31	116 chemicals
Custom Chemical List 1	Diclofenac sodium	15307-79-6	DTXSID3037208	295.017	317	-9.8	284	9.3	-2.62	0.7	-8.58	-5.21	116 chemicals
Custom Chemical List 1	Sodium warfarin	129-06-6	DTXSID7035010	308.105	416	-10.4	207	10.52	0.66	0.67	-7.81	-5.74	116 chemicals
Custom Chemical List 1	o,p'-DDT	789-02-6	DTXSID6022345	351.915	371	-4.84	104	9.57	6.92	6.92	-5.87	-6.67	116 chemicals
Custom Chemical List 1	Acetaminophen	103-90-2	DTXSID2020006	151.063	310	-8.24	170	7.96	0.46	0.46	-5.16	-1.03	116 chemicals
Custom Chemical List 1	Perfluoroundecanoic acid	2058-94-8	DTXSID8047553	563.964	218	-9.48	99	4.7	-2.86	4	-3.19	-3.78	116 chemicals
Custom Chemical List 1	Chlorpromazine	50-53-3	DTXSID0022808	320.111	361	-8.06	89	10.91	5.36	5.41	-6.84	-5.15	116 chemicals
Custom Chemical List 1	(4Z)-Cyclopentadec-4-en-1-one	14595-54-1	DTXSID0051730	222.198	298	-3.74	25	7.8	5.4	5.4	-4.53	-4.04	116 chemicals
Custom Chemical List 1	2,2',4,4',5-Pentabromodiphenyl ether	60348-60-9	DTXSID9030048	559.626	409	-3.28	213	11.35	7.32	7.32	-7.51	-7.75	116 chemicals
Custom Chemical List 1	Oxytetracycline hydrochloride	2058-46-0	DTXSID5021097	460.148	379	-10.9	203	9.5	-1.24	-1.03	-7.79	-3.14	116 chemicals
Custom Chemical List 1	Cyclophosphamide monohydrate	6055-19-2	DTXSID6024888	260.025	300	-5.98	63	8.52	1.3	1.3	-4.01	-0.82	116 chemicals
Custom Chemical List 1	Panthenol	16485-10-2	DTXSID3044598	205.131	299	-7.94	139	8.4	-4.08	-1.19	-6.81	0.69	116 chemicals
Custom Chemical List 1	Perfluoropentanoic acid	2706-90-3	DTXSID6062599	263.983	143	-9.53	12	3.76	-4.95	1.35	0.82	-3.34	116 chemicals
Custom Chemical List 1	Sodium cyclamate	139-05-9	DTXSID6020355	179.062	260	-7.85	136	7.8	-4.01	-1.71	-5.48	-0.08	116 chemicals
Custom Chemical List 1	Hydralazine hydrochloride	304-20-1	DTXSID1044645	160.075	327	-7.36	172	7.94	-2.17	-1.98	-8.19	-1.95	116 chemicals
Custom Chemical List 1	Dibutyl 1,2-benzenedicarboxylate	84-74-2	DTXSID2021781	278.152	340	-5.74	-34	8.84	4.61	4.61	-4.7	-4.4	116 chemicals
Custom Chemical List 1	4-Decylaniline	37529-30-9	DTXSID9022287	233.214	298	-4.69	25	10.03	7.23	7.23	-2.43	-4.39	116 chemicals
Custom Chemical List 1	Dodecahydro-3a,6,6,9a-tetramethylnaphtho[2,1-b]furan	3738-00-9	DTXSID2048119	236.214	305	-2.86	33	7.42	5.56	5.56	-4.65	-5.1	116 chemicals
Custom Chemical List 1	Perfluorodecanoic acid	335-76-2	DTXSID3031860	513.967	205	-9.82	90	4.28	-0.95	4.15	-2.83	-2.65	116 chemicals
Custom Chemical List 1	Ketoconazole	65277-42-1	DTXSID7029879	530.149	393	-7.35	146	11.68	4.25	4.35	-9.57	-3.8	116 chemicals
Custom Chemical List 1	Perfluorooctanesulfonic acid	1763-23-1	DTXSID3031864	499.937	219	-10.7	185	4.75	-3.43	5.61	-5.61	-3.09	116 chemicals
Custom Chemical List 1	Lamotrigine	84057-84-1	DTXSID2023195	255.008	336	-8.95	238	9.2	2.44	2.57	-9.42	-4.37	116 chemicals
Custom Chemical List 1	Trifluralin	1582-09-8	DTXSID4021395	335.109	365	-3.99	50	8.41	5.34	5.34	-4.34	-6.07	116 chemicals
Custom Chemical List 1	Ethion	563-12-2	DTXSID2024086	383.988	395	-6.35	-13	11.7	5.07	5.07	-5.82	-5.34	116 chemicals
Custom Chemical List 1	Perfluorohexanoic acid	307-24-4	DTXSID3031862	313.98	168	-9.63	12	3.83	-4.35	2.85	-0.04	-4.04	116 chemicals
Custom Chemical List 1	Dexamethasone	50-02-2	DTXSID3020384	392.2	391	-10.2	247	9.3	1.92	1.92	-9.45	-3.7	116 chemicals
Custom Chemical List 1	Methoxychlor	72-43-5	DTXSID9020827	344.014	346	-6.69	87	9.17	5.08	5.08	-5.21	-6.61	116 chemicals
Custom Chemical List 1	Nitrofurantoin	67-20-9	DTXSID7020972	238.034	265	-7.84	263	9.76	-3.77	-0.47	-4.55	-3.39	116 chemicals
Custom Chemical List 1	1,2-Dichlorobenzene	95-50-1	DTXSID6020430	145.969	180	-2.72	-16	4.37	3.43	3.43	0.13	-3.02	116 chemicals
Custom Chemical List 1	Malathion	121-75-5	DTXSID4020791	330.036	360	-8.31	3	9.61	2.36	2.36	-5.47	-3.36	116 chemicals
Custom Chemical List 1	Cetirizine hydrochloride (1:2)	83881-52-1	DTXSID2044268	388.155	346	-9.98	183	10.38	0.31	1.87	-8.04	-5.1	116 chemicals
Custom Chemical List 1	Metoclopramide	364-62-5	DTXSID6045169	299.14	348	-9.7	147	9.26	-1.19	2.62	-7.82	-3.24	116 chemicals
Custom Chemical List 1	Diethyl phthalate	84-66-2	DTXSID7021780	222.089	300	-7.63	-21	6.75	2.44	2.44	-2.68	-2.33	116 chemicals
Custom Chemical List 1	6:2 Fluorotelomer sulfonic acid	27619-97-2	DTXSID6067331	427.975	219	-9.74	126	5.71	-2.44	3.73	-6.08	-2.92	116 chemicals
CERAPP 26k Chemicals	Perfluoro(N-methylmorpholine)	382-28-5	DTXSID7059933	298.98	51	-1.9	-80	1.62	4.16	4.21	1.86	-2.37	CERAPP chemicals
CERAPP 26k Chemicals	2H-Pyran, 3,6-dihydro-4-methyl-2-phenyl-	60335-71-9	DTXSID00866805	174.104	262	-3.9	74	5.96	3.05	3.05	-2.31	-2.5	CERAPP chemicals
CERAPP 26k Chemicals	3-Octanol, 3,6-dimethyl-, 3-acetate	60763-42-0	DTXSID00866825	200.178	233	-3.67	-43	5.78	4.72	4.72	-0.88	-4.11	CERAPP chemicals
CERAPP 26k Chemicals	Rhodanine	141-84-4	DTXSID4026002	132.966	298	-7.26	170	7.45	-0.45	0.1	-3.81	-1.77	CERAPP chemicals
CERAPP 26k Chemicals	Rhein	478-43-3	DTXSID4026000	284.032	372	-10.8	278	9.26	-1.91	2.54	-9.63	-4.79	CERAPP chemicals
CERAPP 26k Chemicals	2-Octynoic acid, pentyl ester	10484-32-9	DTXSID80146778	210.162	243	-3.81	-52	5.78	4.05	4.05	-1.58	-4.66	CERAPP chemicals
CERAPP 26k Chemicals	7-Oxabicyclo[4.1.0]heptane-3-carboxylic acid, 2-ethylhexyl ester	62256-00-2	DTXSID00866926	254.188	317	-7.72	62	7.38	4.86	4.86	-4.7	-3.81	CERAPP chemicals
CERAPP 26k Chemicals	4-((2-Hydroxyethyl)amino)-3-nitrophenol	65235-31-6	DTXSID00215536	198.064	295	-7.4	182	8.32	1.15	1.15	-8.43	-1.56	CERAPP chemicals
CERAPP 26k Chemicals	1,1'-[[3-(Dimethylamino)propyl]imino]bis[2-propanol]	63469-23-8	DTXSID00867014	218.199	268	-7.96	33	7.95	-2.17	-0.2	-3.73	0.04	CERAPP chemicals
CERAPP 26k Chemicals	Cyanamide, N-(1,4,5,6-tetrahydro-4,6-dioxo-2-pyrimidinyl)-	55067-10-2	DTXSID00866461	152.033	255	-9.41	243	7.94	-2.69	-0.86	-7.95	-3.19	CERAPP chemicals
CERAPP 26k Chemicals	Thiocarbanilide	102-08-9	DTXSID4026139	228.072	361	-9.31	155	9.02	3.6	3.6	-6.79	-3.66	CERAPP chemicals
CERAPP 26k Chemicals	2,2,3-Trimethylbutane	464-06-2	DTXSID7060047	100.125	81	-0.38	-30	2.78	3.6	3.6	2.01	-4.33	CERAPP chemicals
CERAPP 26k Chemicals	Ethanone, 1-[1,6-dimethyl-3-(4-methyl-3-penten-1-yl)-3-cyclohexen-1-yl]-	54464-54-9	DTXSID00866426	234.198	308	-4.24	16	7.38	4.82	4.82	-1.81	-2.8	CERAPP chemicals
CERAPP 26k Chemicals	2,3',4,5,5'-Pentachlorobiphenyl	68194-12-7	DTXSID6073609	323.883	366	-4.25	100	8.88	6.6	6.6	-5.11	-7.7	CERAPP chemicals
CERAPP 26k Chemicals	Fenticlor	97-24-5	DTXSID4026137	285.962	393	-9.07	174	9.17	3.99	4.02	-8.68	-4.1	CERAPP chemicals
CERAPP 26k Chemicals	2-Methyl-1,3-dioxolane	497-26-7	DTXSID7060095	88.052	83	-4.48	-81	2.78	-0.18	-0.18	1.64	0.88	CERAPP chemicals
CERAPP 26k Chemicals	Tribromsalan	87-10-5	DTXSID4026181	446.811	388	-9.44	227	9.4	5.09	5.09	-9.31	-5.48	CERAPP chemicals
CERAPP 26k Chemicals	Carazolol	57775-29-8	DTXSID00866648	300.184	361	-9.36	134	9.25	3.45	3.59	-9.15	-4.25	CERAPP chemicals
CERAPP 26k Chemicals	2-Thiobarbituric acid	504-17-6	DTXSID7060124	143.999	254	-8.86	188	7.95	-1.54	-1.36	-7.7	-1.23	CERAPP chemicals
CERAPP 26k Chemicals	3-Ethylthiophene	1795-01-3	DTXSID20170815	112.035	135	-2.56	-88	3.8	2.82	2.82	1.15	-2.33	CERAPP chemicals
CERAPP 26k Chemicals	2-Octanone, 3-(hydroxymethyl)-	59191-78-5	DTXSID00866744	158.131	235	-6.72	1	7.58	1.87	1.87	-2.89	0.13	CERAPP chemicals
CERAPP 26k Chemicals	3-(Methylthio)-1-propanol	505-10-2	DTXSID7060128	106.045	180	-5.71	-71	4.9	1.26	1.26	-0.31	-0.1	CERAPP chemicals
CERAPP 26k Chemicals	1-Butanol, 2-methyl-, 1-benzoate	52513-03-8	DTXSID00866269	192.115	256	-4.06	13	5.83	3.71	3.71	-1.32	-2.8	CERAPP chemicals
CERAPP 26k Chemicals	3,4,5-Trichlorophenol	609-19-8	DTXSID4026212	195.925	275	-6.61	101	7.73	3.79	4.01	-1.79	-3.48	CERAPP chemicals
CERAPP 26k Chemicals	1,1'-Biphenyl, 2,4'-dibromo-	49602-91-7	DTXSID10197930	309.899	357	-3.73	130	8.19	5.65	5.65	-3.1	-6.53	CERAPP chemicals
CERAPP 26k Chemicals	Ethyl dichloroacetate	535-15-9	DTXSID7060205	155.974	155	-3.56	-34	3.48	0.94	0.94	0.46	-0.73	CERAPP chemicals
CERAPP 26k Chemicals	4-Pentenoic acid, 2-methyl-, ethyl ester	53399-81-8	DTXSID00866320	142.099	162	-3.37	-65	3.74	2.52	2.52	0.49	-2	CERAPP chemicals
CERAPP 26k Chemicals	1,4-Dioxaspiro(4.5)decane	177-10-6	DTXSID20170234	142.099	192	-4.56	-3	4.43	1.79	1.79	-0.33	-0.58	CERAPP chemicals
CERAPP 26k Chemicals	Triclocarban	101-20-2	DTXSID4026214	313.978	290	-9.08	256	9.41	4.67	4.67	-8.43	-4.5	CERAPP chemicals
CERAPP 26k Chemicals	4'-(Dimethylamino)benzalrhodanine	536-17-4	DTXSID7060207	264.039	355	-7.93	225	11.03	1.92	3.17	-7.35	-3.5	CERAPP chemicals
CERAPP 26k Chemicals	2-Butanol, 1-methoxy-	53778-73-7	DTXSID00866360	104.084	141	-6.1	-42	4.3	0.35	0.35	0.38	0.99	CERAPP chemicals
CERAPP 26k Chemicals	Tributylamine	102-82-9	DTXSID4026183	185.214	216	-2.83	-69	5.73	-2.31	3.05	-1.03	-3.12	CERAPP chemicals
CERAPP 26k Chemicals	Cyclododecane, 1-methoxy-1-methyl-	37514-30-0	DTXSID4068034	212.214	283	-3.12	-34	6.87	6.29	6.29	-3.77	-4.74	CERAPP chemicals
CERAPP 26k Chemicals	Ethyl thiocyanate	542-90-5	DTXSID7060259	87.014	146	-4.28	-85	3.36	0.4	0.4	0.95	-0.28	CERAPP chemicals
CERAPP 26k Chemicals	Tris(2-ethylhexyl) phosphite	301-13-3	DTXSID4026264	418.358	412	-6.01	-58	11.69	9.25	9.25	-6.18	-4.24	CERAPP chemicals
CERAPP 26k Chemicals	Cyclopentanone, 3-(2-oxopropyl)-2-pentyl-	40942-73-2	DTXSID00866027	210.162	262	-4.74	23	7.57	3.57	3.57	-2.33	-2.39	CERAPP chemicals
CERAPP 26k Chemicals	3-Cyclohexene-1-carboxaldehyde, 2,4-dimethyl-6-propyl-	39067-36-2	DTXSID00865939	180.151	238	-3.78	15	5.72	3.73	3.73	-1.19	-3.51	CERAPP chemicals
CERAPP 26k Chemicals	Tris(2,3-epoxypropyl)isocyanurate	2451-62-9	DTXSID4026262	297.096	326	-6.37	93	11.7	-0.28	-0.2	-7.15	-1.64	CERAPP chemicals
CERAPP 26k Chemicals	2,7-Dimethylnaphthalene	582-16-1	DTXSID7060386	156.094	266	-3.21	26	5.96	4.35	4.35	-2.24	-4.68	CERAPP chemicals
CERAPP 26k Chemicals	Benzenepropanal, .alpha.,4-dimethyl-	41496-43-9	DTXSID00866047	162.104	242	-3.59	2	5.87	2.66	2.66	-0.6	-1.97	CERAPP chemicals
CERAPP 26k Chemicals	Phosphoric acid, tris(3-methylphenyl) ester	563-04-2	DTXSID4026216	368.118	422	-4.08	41	11.7	5.14	5.14	-7.71	-6.2	CERAPP chemicals
CERAPP 26k Chemicals	1-Pentanone, 1-(4-aminophenyl)-	38237-74-0	DTXSID4068082	177.115	285	-8.69	75	9.2	2.29	2.29	-4.03	-2.7	CERAPP chemicals
CERAPP 26k Chemicals	1,2,4-Trithiane, 3-methyl-	43040-01-3	DTXSID00866108	151.979	224	-3.01	125	5.7	2.71	2.71	-0.5	-2.96	CERAPP chemicals
CERAPP 26k Chemicals	n-Butyl chloroformate	592-34-7	DTXSID7060461	136.029	142	-3.55	-24	3.48	0.9	0.9	0.81	-0.92	CERAPP chemicals
CERAPP 26k Chemicals	1-Isothiocyanatobutane	592-82-5	DTXSID7060467	115.046	168	-5.03	11	2.81	2.44	2.92	0.89	-2.58	CERAPP chemicals
CERAPP 26k Chemicals	2-Mercaptoethanol	60-24-2	DTXSID4026343	78.014	158	-6.01	19	3.88	-0.39	-0.39	0.24	1.11	CERAPP chemicals
CERAPP 26k Chemicals	Cyclopentanecarboxylic acid, 1-heptyl-2-oxo-, methyl ester	68003-53-2	DTXSID00867716	240.173	279	-7.02	-2	7.37	4.12	4.12	-1.7	-2.65	CERAPP chemicals
CERAPP 26k Chemicals	GNF-Pf-415	4510-35-4	DTXSID10359112	346.143	361	-6.75	165	9.6	0.92	3.38	-9.01	-4.61	CERAPP chemicals
CERAPP 26k Chemicals	Ethyl dibromoacetate	617-33-4	DTXSID7060673	243.873	194	-5.82	11	4.42	2.06	2.06	0.22	-0.76	CERAPP chemicals
CERAPP 26k Chemicals	Carocainide	66203-00-7	DTXSID00216381	363.179	275	-10	184	9.52	1.34	1.38	-7.66	-2.53	CERAPP chemicals
CERAPP 26k Chemicals	Methanesulfonic acid	75-75-2	DTXSID4026422	95.988	196	-7.65	20	4.09	-3.42	-0.39	-3.36	1.02	CERAPP chemicals
CERAPP 26k Chemicals	2-Propenamide, 2-methyl-N-[4-(phenylamino)phenyl]-	41543-92-4	DTXSID4068325	252.126	343	-9.84	146	9.35	1.23	2.77	-8.26	-4.2	CERAPP chemicals
CERAPP 26k Chemicals	Hexane, 2-chloro-	638-28-8	DTXSID00867751	120.071	123	-1.62	-91	3.66	3.78	3.78	1.14	-2.76	CERAPP chemicals
CERAPP 26k Chemicals	1-Pentyne	627-19-0	DTXSID7060835	68.063	40	-1.01	-90	2.2	1.98	1.98	2.64	-1.64	CERAPP chemicals
CERAPP 26k Chemicals	Tris(2-hydroxyethyl) isocyanurate	839-90-7	DTXSID4026266	261.096	314	-8.5	146	9.31	-0.85	-0.85	-8.59	-0.68	CERAPP chemicals
CERAPP 26k Chemicals	Xinidamine	50264-78-3	DTXSID10198265	280.121	332	-9.39	179	11.03	2.85	2.99	-8.87	-3.96	CERAPP chemicals
CERAPP 26k Chemicals	Cyclohexanol, 2-methoxy-4-(1,7,7-trimethylbicyclo[2.2.1]hept-2-yl)-	68922-09-8	DTXSID00867756	266.225	285	-4.7	74	9.7	3.65	3.66	-5.05	-3.25	CERAPP chemicals
CERAPP 26k Chemicals	Hexatriacontane	630-06-8	DTXSID7060885	506.579	495	-6.09	76	11.68	8.75	8.75	-10.8	-8.47	CERAPP chemicals
CERAPP 26k Chemicals	Propanenitrile, 3-[(6-amino-3,3,5-trimethylhexyl)amino]-	68975-80-4	DTXSID00867791	211.205	281	-6	111	8.1	-1.3	2.09	-2.86	-2.28	CERAPP chemicals
CERAPP 26k Chemicals	2,7-Naphthalenedisulfonic acid, 4-amino-3-[[4'-[(2,4-diaminophenyl)azo]-2,2'-disulfo[1,1'-biphenyl]-4-yl]azo]-5-hydroxy-6-(phenylazo)-	41601-42-7	DTXSID4068329	897.061	395	-9.66	172	9.59	4.5	4.68	-7.49	-1.29	CERAPP chemicals
CERAPP 26k Chemicals	Oxiranecarboxylic acid, 3-methyl-3-[2-(2,6,6-trimethyl-2-cyclohexen-1-yl)ethenyl]-, methyl ester	67905-40-2	DTXSID00867392	264.173	326	-7.01	62	7.38	3.95	3.95	-4.46	-4.3	CERAPP chemicals
CERAPP 26k Chemicals	alpha-Pinene	80-56-8	DTXSID4026501	136.125	163	-0.87	-60	4.44	4.83	4.83	0.67	-4.73	CERAPP chemicals
CERAPP 26k Chemicals	Chloroacetyl chloride	79-04-9	DTXSID4026472	111.948	106	-5.68	-22	3.12	1.54	1.54	1.4	-0.26	CERAPP chemicals
CERAPP 26k Chemicals	Nonanal, 5-ethyl-2-methyl-	68141-14-0	DTXSID00867498	184.183	214	-3.2	25	5.74	4.51	4.51	-1.26	-4.04	CERAPP chemicals
CERAPP 26k Chemicals	Ethene, (methylthio)-	1822-74-8	DTXSID20171266	74.019	62	-2.68	-66	2.82	2.02	2.02	1.98	-1.24	CERAPP chemicals
CERAPP 26k Chemicals	2,6-Dichlorobenzoquinone	697-91-6	DTXSID7061019	175.943	228	-3.1	123	5.79	1.13	1.13	-1.67	-0.92	CERAPP chemicals
CERAPP 26k Chemicals	1-Propanone, 1-[6-methyl-4-(4-methyl-3-penten-1-yl)-3-cyclohexen-1-yl]-	68155-65-7	DTXSID00867514	234.198	308	-4.26	44	7.54	4.71	4.71	-2.25	-2.8	CERAPP chemicals
CERAPP 26k Chemicals	Methyltrichlorosilane	75-79-6	DTXSID4026426	147.907	66	-0.87	-90	2.87	2.58	2.58	2.22	-2.58	CERAPP chemicals
CERAPP 26k Chemicals	C.I. Disperse Orange 3	730-40-5	DTXSID7061061	242.08	334	-7.08	215	8.56	3.46	3.46	-9.52	-5.85	CERAPP chemicals
CERAPP 26k Chemicals	3-Buten-2-ol, 3-methyl-4-(2,6,6-trimethyl-2-cyclohexen-1-yl)-, 2-acetate	68555-61-3	DTXSID00867675	250.193	305	-4.25	9	7.46	5.08	5.08	-1.79	-5.22	CERAPP chemicals
CERAPP 26k Chemicals	1-Chloro-2,2-dimethylpropane	753-89-9	DTXSID7061069	106.055	85	-1.63	-27	3.12	3.22	3.22	2.03	-2.49	CERAPP chemicals
CERAPP 26k Chemicals	2-(Phenylmethylene)octanal	101-86-0	DTXSID4026684	216.151	279	-4.74	39	7.38	4.34	4.34	-2.57	-3.72	CERAPP chemicals
CERAPP 26k Chemicals	1H-3a,7-Methanoazulen-5-ol, octahydro-3,6,8,8-tetramethyl-, 5-acetate	67800-81-1	DTXSID00867332	264.209	327	-3.81	63	7.38	4.26	4.26	-5.11	-5.3	CERAPP chemicals
CERAPP 26k Chemicals	2,2'-(3-Chlorophenylimino)diethanol	92-00-2	DTXSID4026557	215.071	315	-9.08	134	8.15	1.54	1.54	-4.73	-1.33	CERAPP chemicals
CERAPP 26k Chemicals	1,4-Diethylbenzene	105-05-5	DTXSID4026711	134.11	183	-2.09	-60	4.59	4.58	4.58	0.03	-3.72	CERAPP chemicals
CERAPP 26k Chemicals	Tezosentan	180384-57-0	DTXSID20170956	605.181	327	-10.8	166	9.54	3.95	3.95	-9.59	-3.84	CERAPP chemicals
CERAPP 26k Chemicals	1H-Indole, 1,1'-(3,7-dimethyl-6-octen-1-ylidene)bis-	67801-16-5	DTXSID00867337	370.241	393	-6.72	108	11.69	6.31	6.37	-7.62	-6.75	CERAPP chemicals
CERAPP 26k Chemicals	1H,3H-Naphtho(1,8-cd)pyran-1,3-dione	81-84-5	DTXSID4026505	200.047	326	-5.66	270	8.34	0.68	0.68	-6.73	-2.6	CERAPP chemicals
CERAPP 26k Chemicals	Bicyclo[2.2.2]oct-5-ene-2-carboxaldehyde, 6-methyl-8-(1-methylethyl)-	67845-30-1	DTXSID00867357	192.151	253	-3.61	33	6.09	3.62	3.62	-1.64	-3.15	CERAPP chemicals
CERAPP 26k Chemicals	Forminitrazole	500-08-3	DTXSID10198169	172.99	325	-7.8	245	8.59	0.74	0.84	-4.1	-2.57	CERAPP chemicals
CERAPP 26k Chemicals	3,6,9,12-Tetrakis(carboxymethyl)-3,6,9,12-tetraazatetradecanedioic acid	869-52-3	DTXSID7061225	494.186	327	-10.6	186	9.53	-6.59	-1.3	-9.19	-0.69	CERAPP chemicals
CERAPP 26k Chemicals	Ethyl chloroacetate	105-39-5	DTXSID4026715	122.013	148	-3.71	-21	3.74	0.94	0.94	0.69	-0.8	CERAPP chemicals
CERAPP 26k Chemicals	Diethyl ((3,5-bis(1,1-dimethylethyl)-4-hydroxyphenyl)methyl)phosphonate	976-56-7	DTXSID7061356	356.212	376	-6.36	66	10.49	5.15	5.15	-6.22	-5.49	CERAPP chemicals
CERAPP 26k Chemicals	Benzoic acid, 2-(formylamino)-, methyl ester	41270-80-8	DTXSID4068294	179.058	295	-8.57	98	9.25	1.19	1.19	-4.69	-1.67	CERAPP chemicals
CERAPP 26k Chemicals	Benzenesulfonamide, 4-[(4-ethoxyphenyl)amino]-N,N-dimethyl-3-nitro-	67338-59-4	DTXSID00867271	365.105	361	-9.6	184	10.46	2.72	2.72	-9.64	-5.51	CERAPP chemicals
CERAPP 26k Chemicals	Trimethylsilanol	1066-40-6	DTXSID7061433	90.05	108	-4.73	65	3.48	1.97	2	1.15	0.53	CERAPP chemicals
CERAPP 26k Chemicals	Acetic acid, 2-(2-methylbutoxy)-, 2-propen-1-yl ester	67634-01-9	DTXSID00867291	186.126	217	-4.23	-59	5.07	1.56	1.56	-0.96	-1.52	CERAPP chemicals
CERAPP 26k Chemicals	3-Cyclohexene-1-methanol, 3,5-dimethyl-	67634-16-6	DTXSID00867296	140.12	218	-5.58	15	6.35	2.75	2.75	-1.53	-1.51	CERAPP chemicals
CERAPP 26k Chemicals	2-(Diethylamino)ethyl methacrylate	105-16-8	DTXSID4026713	185.142	222	-4.42	-48	5.19	0.46	1.81	-0.97	-0.81	CERAPP chemicals
CERAPP 26k Chemicals	Cyclododecane, (methoxymethoxy)-	42604-12-6	DTXSID4068408	228.209	273	-3.28	-7	7.44	5.63	5.63	-4.28	-4.95	CERAPP chemicals
CERAPP 26k Chemicals	1,3-Benzenediamine, 2-methyl-4,6-bis(methylthio)-	104983-85-9	DTXSID00869437	214.06	358	-7.43	122	8.39	2.32	2.33	-3.7	-4.19	CERAPP chemicals
CERAPP 26k Chemicals	Pemerid	50432-78-5	DTXSID10198467	256.251	284	-5.09	29	7.33	-0.54	1.85	-2.67	-2.72	CERAPP chemicals
CERAPP 26k Chemicals	Hexamethyldisiloxane	107-46-0	DTXSID4026769	162.09	99	0.21	-66	2.82	4.32	4.32	1.62	-5.24	CERAPP chemicals
CERAPP 26k Chemicals	2,4,4-Trimethyl-1-pentene	107-39-1	DTXSID4026765	112.125	105	-0.69	-82	3.72	4.55	4.55	1.65	-4.2	CERAPP chemicals
CERAPP 26k Chemicals	2-Butanol, 1-[[2-(1,1-dimethylethyl)cyclohexyl]oxy]-	139504-68-0	DTXSID00869896	228.209	290	-4.71	36	9.2	4.21	4.27	-3.95	-1.69	CERAPP chemicals
CERAPP 26k Chemicals	4,7-Diphenyl-1,10-phenanthroline	1662-01-7	DTXSID7061857	332.131	477	-5.22	195	11.69	5.43	5.43	-9.12	-7.5	CERAPP chemicals
CERAPP 26k Chemicals	Methoxyethene	107-25-5	DTXSID4026761	58.042	6	-3.56	-122	1.98	0.14	0.14	3.12	-0.59	CERAPP chemicals
CERAPP 26k Chemicals	1,3,2-Dioxaphosphorinane, 2-[2,4-bis(1,1-dimethylethyl)phenoxy]-5-butyl-5-ethyl-	180071-71-0	DTXSID00870149	394.264	392	-5.45	21	11.71	7.93	7.93	-5.56	-6.67	CERAPP chemicals
CERAPP 26k Chemicals	9,10-Anthracenedione, 2-amino-3-chloro-	84-46-8	DTXSID00870407	257.024	406	-9.02	281	11.21	2.58	2.59	-9.35	-5.47	CERAPP chemicals
CERAPP 26k Chemicals	1-Octanethiol	111-88-6	DTXSID4026894	146.113	199	-1.94	-49	4.46	3.92	3.92	-0.37	-4.66	CERAPP chemicals
CERAPP 26k Chemicals	N-{2-[(2-Bromo-6-cyano-4-nitrophenyl)diazenyl]-5-(dipropylamino)phenyl}acetamide	83249-47-2	DTXSID00868708	486.102	328	-8.98	192	10.24	4.02	4.02	-9.58	-5.01	CERAPP chemicals
CERAPP 26k Chemicals	Methyl decanoate	110-42-9	DTXSID4026842	186.162	226	-3.75	-19	5.82	4.41	4.41	-1.43	-4.62	CERAPP chemicals
CERAPP 26k Chemicals	2-[2-(Hexyloxy)ethoxy]ethanol	112-59-4	DTXSID4026921	190.157	260	-8.83	-40	8.38	0.33	1.7	-2.92	-1.05	CERAPP chemicals
CERAPP 26k Chemicals	1-Cyclopentene-1-propanol, .beta.,.beta.,2-trimethyl-5-(1-methylethenyl)-, 1-propanoate	84012-64-6	DTXSID00868783	264.209	317	-4.11	9	8.41	4.92	4.92	-2.41	-5.83	CERAPP chemicals
CERAPP 26k Chemicals	p-Chlorophenylacetic acid	1878-66-6	DTXSID7062031	170.013	279	-7.52	106	7.71	-0.81	2.12	-4.18	-2.43	CERAPP chemicals
CERAPP 26k Chemicals	Tolnidamine	50454-68-7	DTXSID10198487	300.067	333	-9.74	197	11.33	2.55	3.05	-8.88	-4.51	CERAPP chemicals
CERAPP 26k Chemicals	N,N'-Ethylene distearylamide	110-30-5	DTXSID4026840	592.591	479	-7.57	72	9.74	9.01	9.16	-9.57	-7.52	CERAPP chemicals
CERAPP 26k Chemicals	Ethane, 1-chloro-2-nitro-	625-47-8	DTXSID90211542	108.993	173	-4.44	-27	2.78	0.54	0.54	0.97	-1.28	CERAPP chemicals
CERAPP 26k Chemicals	Ocfentanil	101343-69-5	DTXSID00869356	370.206	364	-7.57	130	11.7	3.66	3.69	-6.64	-6.34	CERAPP chemicals
CERAPP 26k Chemicals	Hexachloropropene	1888-71-7	DTXSID7062039	245.813	209	-1.84	-73	5.23	4.47	4.47	-0.61	-4.16	CERAPP chemicals
CERAPP 26k Chemicals	2,2',3,4,5,5'-Hexachloro-1,1'-biphenyl	52712-04-6	DTXSID6074174	357.844	359	-4.63	92	9.8	7.19	7.19	-5.47	-7.78	CERAPP chemicals
CERAPP 26k Chemicals	Lodinixil	86627-50-1	DTXSID60235715	276.114	332	-7.52	139	10.58	1.88	3.34	-6.14	-4.52	CERAPP chemicals
CERAPP 26k Chemicals	2-Propylvaleraldehyde	18295-59-5	DTXSID20171362	128.12	161	-3.57	-12	3.97	2.97	2.97	0.42	-2.38	CERAPP chemicals
CERAPP 26k Chemicals	Stepronin	72324-18-6	DTXSID00868127	273.013	276	-10.2	138	9.16	-0.72	1.07	-7.1	-1.98	CERAPP chemicals
CERAPP 26k Chemicals	Hexadecanoic acid, dodecyl ester	42232-29-1	DTXSID4068375	424.428	449	-6.17	52	11.69	9.13	9.13	-9.42	-6.06	CERAPP chemicals
CERAPP 26k Chemicals	Benzoic acid, 2-[[2-(phenylmethylene)octylidene]amino]-, 1-ethenyl-1,5-dimethyl-4-hexen-1-yl ester	72928-45-1	DTXSID00868203	471.314	434	-7	96	11.68	8.2	9.45	-7.8	-5.49	CERAPP chemicals
CERAPP 26k Chemicals	Benzeneacetic acid, cyclohexyl ester	42288-75-5	DTXSID4068379	218.131	275	-4.66	54	7.45	3.86	3.86	-2.87	-2.64	CERAPP chemicals
CERAPP 26k Chemicals	2-Methyl-5-nitrobenzenesulfonic acid	121-03-9	DTXSID4026975	217.004	325	-8.2	181	8.6	-5.23	0.95	-7.51	0.49	CERAPP chemicals
CERAPP 26k Chemicals	3,4-Dihydro-3,4-dioxo-1-naphthalenesulfonic acid	2066-93-5	DTXSID7062162	237.994	334	-10.7	133	9.88	-8.32	-0.29	-6.9	-0.01	CERAPP chemicals
CERAPP 26k Chemicals	Bicyclo[3.1.1]hept-2-ene-2-methanol, 6,6-dimethyl-, 2-formate	72928-52-0	DTXSID00868208	180.115	241	-3.63	94	5.57	2.56	2.56	-1.65	-1.8	CERAPP chemicals
CERAPP 26k Chemicals	Dimethyl(tetradecyl)amine	112-75-4	DTXSID4026927	241.277	258	-4.76	-8	7.38	3.38	5.27	-3.33	-4.89	CERAPP chemicals
CERAPP 26k Chemicals	2,2',3,4,5',6-Hexachlorobiphenyl	68194-14-9	DTXSID6074201	357.844	359	-4.36	86	9.75	7.13	7.13	-5.5	-8.02	CERAPP chemicals
CERAPP 26k Chemicals	Pentamethylsilylamine	2083-91-2	DTXSID7062168	117.097	86	0.2	-89	2.25	1.21	1.31	1.63	-1.58	CERAPP chemicals
CERAPP 26k Chemicals	2,2',3,4,6-Pentachlorobiphenyl	55215-17-3	DTXSID6074178	323.883	368	-4.09	102	9.63	6.68	6.68	-4.47	-7.43	CERAPP chemicals
CERAPP 26k Chemicals	1H-Benzotriazole-1-methanamine, N,N-bis(2-ethylhexyl)-	80301-64-0	DTXSID00868566	372.325	340	-6.14	108	11.53	6.29	6.29	-6.62	-4.71	CERAPP chemicals
CERAPP 26k Chemicals	1,6,7-Trimethylnaphthalene	2245-38-7	DTXSID7062291	170.11	285	-3.24	29	6.74	4.65	4.65	-1.9	-4.94	CERAPP chemicals
CERAPP 26k Chemicals	Carbon dioxide	124-38-9	DTXSID4027028	43.99	-78	-3.57	-56	1.4	0.83	0.83	4.68	-1.47	CERAPP chemicals
CERAPP 26k Chemicals	N,N-Dimethyl-1-octadecanamine	124-28-7	DTXSID4027026	297.34	317	-5.4	22	9.72	3.91	5.8	-4.96	-7.81	CERAPP chemicals
CERAPP 26k Chemicals	3H-Pyrazol-3-imine, 4-[2-[4-(ethylsulfonyl)-2-nitrophenyl]diazenyl]-2,4-dihydro-5-methyl-2-phenyl-	70833-53-3	DTXSID00867953	414.111	328	-9.14	204	11.21	3.57	3.57	-10.6	-2.62	CERAPP chemicals
CERAPP 26k Chemicals	Trimethyl phosphite	121-45-9	DTXSID4026979	124.029	112	-6.58	-62	4.13	-0.2	-0.2	0.31	0.01	CERAPP chemicals
CERAPP 26k Chemicals	Isoamyl decanoate	2306-91-4	DTXSID7062320	242.225	286	-5.17	-13	7.44	6.21	6.21	-2.58	-5.48	CERAPP chemicals
CERAPP 26k Chemicals	Acetamide, N-[4-chloro-2-[2-(2-chloro-4-nitrophenyl)diazenyl]-5-[(2-hydroxypropyl)amino]phenyl]-	71617-28-2	DTXSID00868021	425.066	341	-9.97	165	9.35	4	4	-11	-5.9	CERAPP chemicals
CERAPP 26k Chemicals	1-Amino-9,10-dihydro-9,10-dioxo-4-(2,4,6-trimethylanilino)anthracene-2-sulphonic acid	1833-57-4	DTXSID20171408	436.109	386	-10.8	197	9.48	3.75	3.94	-8.94	-5.88	CERAPP chemicals
CERAPP 26k Chemicals	N-(2-((2-Bromo-6-cyano-4-nitrophenyl)azo)-5-(diethylamino)phenyl)propionamide	2309-94-6	DTXSID7062322	472.086	328	-9.01	192	10.26	4.34	4.34	-10.2	-5.52	CERAPP chemicals
CERAPP 26k Chemicals	N-(6-Aminohexyl)hexane-1,6-diamine	143-23-7	DTXSID4027109	215.236	273	-6.79	33	8.33	-0.71	2.58	-2.78	-2.27	CERAPP chemicals
CERAPP 26k Chemicals	Cyclopropanecarboxylic acid, 1-((4-nitrophenyl)sulfonyl)-, 1-methylethyl ester	145348-27-2	DTXSID60162996	313.062	366	-8.9	122	8.95	2.05	2.05	-6.47	-4.26	CERAPP chemicals
CERAPP 26k Chemicals	1-Bromo-4-fluorobenzene	460-00-4	DTXSID4027153	173.948	152	-3.08	-18	3.96	3.08	3.08	0.46	-2.62	CERAPP chemicals
CERAPP 26k Chemicals	2-Methylcyclopent-2-en-1-one	1120-73-6	DTXSID00870846	96.058	157	-4.93	-49	3.48	0.48	0.48	0.54	-0.8	CERAPP chemicals
CERAPP 26k Chemicals	Methyl 3-hexenoate	2396-78-3	DTXSID7062376	128.084	151	-3.43	-42	3.76	2.17	2.17	0.59	-1.69	CERAPP chemicals
CERAPP 26k Chemicals	1-Octanol, 8-bromo-	50816-19-8	DTXSID4068589	208.046	228	-5.75	20	7.72	3.33	3.33	-2.09	-2.56	CERAPP chemicals
CERAPP 26k Chemicals	Cyclobutanamine	2516-34-9	DTXSID00870982	71.073	82	-4.87	-57	4.22	-3.96	-0.95	1.81	1	CERAPP chemicals
CERAPP 26k Chemicals	Cyclopropanecarboxylic acid, 1-((4-chlorophenyl)sulfonyl)-, methyl ester	145348-22-7	DTXSID60162991	274.007	337	-8.5	115	8.41	2.03	2.03	-4	-3.31	CERAPP chemicals
CERAPP 26k Chemicals	Dodecyl 2-methylacrylate	142-90-5	DTXSID4027103	254.225	287	-5.98	-7	8.41	6.57	6.57	-3.6	-5.79	CERAPP chemicals
CERAPP 26k Chemicals	1-Hepten-4-ol	3521-91-3	DTXSID00871030	114.104	152	-4.86	-40	4.79	1.98	1.98	0.08	-0.94	CERAPP chemicals
CERAPP 26k Chemicals	1,2,3,7-Tetrahydro-2-thioxo-6H-purin-6-one	2487-40-3	DTXSID7062459	168.011	314	-9.12	201	8.53	-4.64	0.18	-9.8	-3.38	CERAPP chemicals
CERAPP 26k Chemicals	Benzenemethanol, 3-amino- (9CI)	1877-77-6	DTXSID20172076	123.068	275	-7.04	119	7.74	-0.06	-0.06	-3.12	-1.18	CERAPP chemicals
CERAPP 26k Chemicals	Ethanone, 1-(3-methyl-1-piperidinyl)-	4593-16-2	DTXSID00871090	141.115	239	-7.3	-14	4.32	-2.14	0.37	-0.15	-0.16	CERAPP chemicals
CERAPP 26k Chemicals	Pentane, 2-iodo-	637-97-8	DTXSID00870740	197.991	150	-1.49	-51	3.78	3.27	3.27	1.04	-2.99	CERAPP chemicals
CERAPP 26k Chemicals	C.I. Disperse Orange 1	2581-69-3	DTXSID7062536	318.112	334	-6.77	181	10.63	4.02	4.02	-10.3	-7.52	CERAPP chemicals
CERAPP 26k Chemicals	Methyl pivalate	598-98-1	DTXSID4027234	116.084	101	-3.37	-92	3.09	1.83	1.83	1.61	-1.09	CERAPP chemicals
CERAPP 26k Chemicals	N,N-Dimethylethylamine	598-56-1	DTXSID4027232	73.089	37	-4.18	-140	2.26	-3.75	0.7	2.6	0.88	CERAPP chemicals
CERAPP 26k Chemicals	1-Naphthalenol, 1-acetate	830-81-9	DTXSID00870785	188.084	268	-5.2	45	6.07	2.78	2.78	-2.83	-2.47	CERAPP chemicals
CERAPP 26k Chemicals	3-Phenanthrylamine	1892-54-2	DTXSID20172319	193.089	364	-7.12	145	9.94	3.75	3.75	-8.59	-5.05	CERAPP chemicals
CERAPP 26k Chemicals	C.I. Disperse Red 19	2734-52-3	DTXSID7062613	330.133	323	-8.82	188	9.25	3.56	3.56	-11.2	-5.57	CERAPP chemicals
CERAPP 26k Chemicals	2,3-Dinitrotoluene	602-01-7	DTXSID4027236	182.033	285	-6.98	60	5.05	1.89	1.89	-3.46	-2.92	CERAPP chemicals
CERAPP 26k Chemicals	Chloro(methyl)silane	993-00-0	DTXSID00870821	77.969	43	-2.16	-42	1.4	2.25	2.25	1.89	-1.36	CERAPP chemicals
CERAPP 26k Chemicals	Ditridecyl sebacate	2741-62-0	DTXSID7062619	566.527	469	-7.53	49	11.68	9.26	9.26	-8.06	-7.45	CERAPP chemicals
CERAPP 26k Chemicals	Caprolactone	502-44-3	DTXSID4027159	114.068	215	-7.54	-18	4.45	0.31	0.31	-0.87	-0.81	CERAPP chemicals
CERAPP 26k Chemicals	Furan, 2-ethyltetrahydro-	1003-30-1	DTXSID00870826	100.089	109	-3.6	-23	3.67	1.64	1.64	1.72	-0.25	CERAPP chemicals
CERAPP 26k Chemicals	Delucemine	186495-49-8	DTXSID20171908	261.133	322	-6.16	92	9.61	3.97	3.97	-6.67	-5.07	CERAPP chemicals
CERAPP 26k Chemicals	Phenyl phosphorus dichloride	644-97-3	DTXSID4027282	177.951	225	-4.07	-51	6.31	3.82	3.82	-1.2	-3.04	CERAPP chemicals
CERAPP 26k Chemicals	Acridine, 9-phenyl-	602-56-2	DTXSID00870669	257.12	362	-7.56	184	9	5.22	5.26	-7.2	-7.15	CERAPP chemicals
CERAPP 26k Chemicals	6-Nitro-2-benzofuran-1(3H)-one	610-93-5	DTXSID00870684	179.022	292	-8.46	145	6.56	0.72	0.91	-5.12	-2.65	CERAPP chemicals
CERAPP 26k Chemicals	1,3-Dioxolane	646-06-0	DTXSID4027284	74.037	78	-4.61	-95	2.7	-0.37	-0.37	1.9	1.13	CERAPP chemicals
CERAPP 26k Chemicals	Trichloroacetyl isocyanate	3019-71-4	DTXSID7062790	186.899	215	-7.69	60	4.13	0.38	0.38	2.55	-1.24	CERAPP chemicals
CERAPP 26k Chemicals	1,1-Diethylhydrazine	616-40-0	DTXSID00870700	88.1	99	-5.67	1	3.48	-1.57	0.46	2.59	0.93	CERAPP chemicals
CERAPP 26k Chemicals	2,2'-((4-((2-Chloro-4-nitrophenyl)azo)phenyl)imino)bisethanol	3025-41-0	DTXSID7062794	364.094	327	-9.69	192	9.34	3.52	3.52	-11.2	-5.93	CERAPP chemicals
CERAPP 26k Chemicals	Octadecanenitrile	638-65-3	DTXSID4027280	265.277	362	-6.2	40	8.53	7.98	7.98	-5	-8.32	CERAPP chemicals
CERAPP 26k Chemicals	1-(Bromomethyl)-2-methylbenzene	89-92-9	DTXSID00870422	183.989	216	-3.02	19	4.99	3.36	3.36	-0.27	-3.48	CERAPP chemicals
CERAPP 26k Chemicals	2,6-Toluenediamine	823-40-5	DTXSID4027319	122.084	261	-7.25	105	7.86	0.21	0.21	-2.62	-0.51	CERAPP chemicals
CERAPP 26k Chemicals	1(3H)-Isobenzofuranone, 3,3-bis(2-methyl-1-octyl-1H-indol-3-yl)-	50292-95-0	DTXSID4068539	616.403	471	-6.43	163	11.67	8.07	9.53	-10.2	-6.21	CERAPP chemicals
CERAPP 26k Chemicals	2,6-Dimethyl-2,4,6-octatriene	673-84-7	DTXSID4027288	136.125	188	-1.67	-28	4.44	4.15	4.15	0.4	-4.58	CERAPP chemicals
CERAPP 26k Chemicals	Dibenzo(b,e)(1,4)dioxin, 2,3-dibromo-7,8-dichloro-	50585-40-5	DTXSID10198604	407.796	395	-4.04	316	9.8	6.65	6.65	-8.33	-8.27	CERAPP chemicals
CERAPP 26k Chemicals	Piperidine, 5-ethyl-2-methyl-	104-89-2	DTXSID00870447	127.136	165	-4.79	-18	5.04	-1.19	2.16	0.46	-0.98	CERAPP chemicals
CERAPP 26k Chemicals	3-Hydroxy-2,2-dimethylpropyl 3-hydroxy-2,2-dimethylpropanoate	1115-20-4	DTXSID4027361	204.136	292	-7.95	53	7.84	1.43	1.44	-6.31	-0.49	CERAPP chemicals
CERAPP 26k Chemicals	1-Docosanol	661-19-8	DTXSID4027286	326.355	339	-6.1	72	10.69	9.36	9.36	-6.9	-7.21	CERAPP chemicals
CERAPP 26k Chemicals	Chloromethyl ethyl ether	3188-13-4	DTXSID7062902	94.019	83	-3.84	-83	2.94	0.94	0.94	1.97	-0.29	CERAPP chemicals
CERAPP 26k Chemicals	Dinitro-o-cresol	1335-85-9	DTXSID6073942	198.028	338	-7.09	113	7.77	2.17	2.86	-3.76	-1.79	CERAPP chemicals
CERAPP 26k Chemicals	N-Methylnicotinamide	114-33-0	DTXSID00870467	136.064	316	-8.73	104	7.71	0	0	-3.72	-1.23	CERAPP chemicals
CERAPP 26k Chemicals	2-Ethylfuran	3208-16-0	DTXSID7062906	96.058	92	-3.71	-78	3.33	2.39	2.4	1.38	-1.42	CERAPP chemicals
CERAPP 26k Chemicals	(3-Chloropropyl)trimethoxysilane	2530-87-2	DTXSID4027490	198.048	157	-4.05	0	4.52	1.91	1.91	0.95	-1.32	CERAPP chemicals
CERAPP 26k Chemicals	GNF-Pf-1172	6284-47-5	DTXSID10359819	402.161	391	-10.8	164	10.29	3.55	3.6	-6.91	-4.76	CERAPP chemicals
CERAPP 26k Chemicals	11-(Heptylamino)undecanoic acid	68564-88-5	DTXSID00218668	299.282	347	-7.67	72	9.17	6.5	7.02	-6.61	-3.3	CERAPP chemicals
CERAPP 26k Chemicals	1-Tetradecene	1120-36-1	DTXSID4027367	196.219	233	-1.96	-11	6.56	6.87	6.87	-1.83	-7.96	CERAPP chemicals
CERAPP 26k Chemicals	2-(8-Heptadecenyl)-4,5-dihydro-1H-imidazole-1-ethylamine	3528-63-0	DTXSID7063057	349.346	345	-7.25	66	10.58	0.69	4.98	-7.07	-3.88	CERAPP chemicals
CERAPP 26k Chemicals	1,3-Bis(2-isocyanato-2-propyl)benzene	2778-42-9	DTXSID4027498	244.121	309	-6.59	65	5.75	-0.34	2.46	-2.5	-3.95	CERAPP chemicals
CERAPP 26k Chemicals	2,3-Diaminotoluene	2687-25-4	DTXSID4027494	122.084	256	-7.25	64	7.77	0.26	0.34	-3.25	-0.51	CERAPP chemicals
CERAPP 26k Chemicals	Hexylcyclohexane	4292-75-5	DTXSID7063398	168.188	224	-1.19	-86	5.79	6.15	6.15	-0.94	-7	CERAPP chemicals
CERAPP 26k Chemicals	1,2,5,6,9,10-Hexabromocyclododecane	3194-55-6	DTXSID4027527	635.651	330	-2.51	126	11.68	5.92	5.92	-6.33	-7.87	CERAPP chemicals
CERAPP 26k Chemicals	3-Hydroxy-1-methyl-2,3-dihydro-1H-indole-5,6-dione	54-06-8	DTXSID00871530	179.058	305	-7.32	124	8.64	-0.45	-0.27	-5.86	-0.72	CERAPP chemicals
CERAPP 26k Chemicals	5-[(6,7-Dimethoxy-2-methyl-1,2,3,4-tetrahydroisoquinolin-1-yl)methyl]-2-methoxyphenol	85-64-3	DTXSID00871570	343.178	389	-8.42	176	10.56	2.96	2.96	-7.88	-3.69	CERAPP chemicals
CERAPP 26k Chemicals	2,2-Dimethylpropanoyl chloride	3282-30-2	DTXSID4027529	120.034	107	-4.65	-80	3.39	1.43	1.43	1.54	-1.3	CERAPP chemicals
CERAPP 26k Chemicals	3-Bromobenzaldehyde	3132-99-8	DTXSID4027521	183.952	232	-4.9	27	5.05	2.38	2.38	-1.19	-2.21	CERAPP chemicals
CERAPP 26k Chemicals	1,4-Methanonaphthalene-5,8-dione, 1,4,4a,8a-tetrahydro-	1200-89-1	DTXSID00871833	174.068	278	-4.97	105	6.33	2.06	2.06	-3.91	-2.66	CERAPP chemicals
CERAPP 26k Chemicals	Disilane, 1,1,2,2-tetrachloro-1,2-dimethyl-	4518-98-3	DTXSID4027573	225.876	153	-1.85	-46	3.91	2.6	2.6	2.17	-2.74	CERAPP chemicals
CERAPP 26k Chemicals	4-(4-Nitrophenylazo)-1-naphthol	5290-62-0	DTXSID7063760	293.08	335	-7.64	195	10.73	3.94	4.17	-9.75	-4.84	CERAPP chemicals
CERAPP 26k Chemicals	Tetrasiloxane, 1,1,1,3,5,7,7,7-octamethyl-	16066-09-4	DTXSID00871252	280.08	170	1.07	-9	3.63	7.02	7.02	-0.37	-6.71	CERAPP chemicals
CERAPP 26k Chemicals	Methyl 4-chloroindolyl-3-acetate	19077-78-2	DTXSID20172571	223.04	321	-8.74	103	9.77	2.02	2.07	-6.62	-1.27	CERAPP chemicals
CERAPP 26k Chemicals	1,5-Dimethylcyclopent-1-ene	16491-15-9	DTXSID00871257	96.094	96	-1.39	-118	3.49	3.03	3.03	1.61	-2.89	CERAPP chemicals
CERAPP 26k Chemicals	Methoxymethanol	4461-52-3	DTXSID4027571	62.037	105	-6.4	-32	3.68	-0.58	-0.58	0.82	1.13	CERAPP chemicals
CERAPP 26k Chemicals	Inicarone	39178-37-5	DTXSID30192407	265.11	364	-8.07	72	9.4	3.27	3.27	-7.2	-4.17	CERAPP chemicals
CERAPP 26k Chemicals	Butanoic acid, 2-ethyl-3-oxo-, methyl ester	51756-08-2	DTXSID00871398	144.079	185	-5.75	-34	4.15	0.81	0.81	-0.05	-0.69	CERAPP chemicals
CERAPP 26k Chemicals	Decanoic acid, 2-chloroethyl ester	15175-04-9	DTXSID6074546	234.139	266	-3.82	-54	7.25	4.83	4.83	-2.14	-3.32	CERAPP chemicals
CERAPP 26k Chemicals	2-[4-(Diethylamino)-2-hydroxybenzoyl]benzoic acid	5809-23-4	DTXSID4027604	313.131	375	-9.6	210	9.35	0.64	3.28	-9.71	-4.68	CERAPP chemicals
CERAPP 26k Chemicals	Cyclopentane, decyl-	1795-21-7	DTXSID6074700	210.235	281	-2.85	-135	7.32	7.3	7.3	-2.25	-8.3	CERAPP chemicals
CERAPP 26k Chemicals	Pentaethylene glycol	4792-15-8	DTXSID4027579	238.142	303	-8.73	6	8.14	-0.55	-0.49	-3.89	0.75	CERAPP chemicals
CERAPP 26k Chemicals	2,4-Dibromo-1,3,5-trimethylbenzene	6942-99-0	DTXSID00219579	275.915	285	-2.99	65	6.9	5.29	5.29	-0.89	-5.5	CERAPP chemicals
CERAPP 26k Chemicals	Acetamide, N-[2-[(2-cyano-6-iodo-4-nitrophenyl)azo]-5-(diethylamino)phenyl]-	55252-53-4	DTXSID4069008	506.056	328	-8.44	198	10.26	4.25	4.25	-11.1	-6.72	CERAPP chemicals
CERAPP 26k Chemicals	2,3-Dichlorobenzaldehyde	6334-18-5	DTXSID7064239	173.964	247	-3.7	38	5.56	2.77	2.77	-1.18	-3.72	CERAPP chemicals
CERAPP 26k Chemicals	1-Naphthalenecarbonyl chloride, 2-ethoxy-	55150-29-3	DTXSID4069002	234.045	340	-7.5	76	8.18	3.42	3.42	-4.74	-4.3	CERAPP chemicals
CERAPP 26k Chemicals	Butylnaphthalene	31711-50-9	DTXSID6075019	186.141	289	-3.23	-20	6.7	5.19	5.19	-2.01	-4.61	CERAPP chemicals
CERAPP 26k Chemicals	Terbutylazine	5915-41-3	DTXSID4027608	229.109	338	-7.91	178	8.42	3.21	3.21	-5.96	-4.45	CERAPP chemicals
CERAPP 26k Chemicals	D&amp;C Red No. 39	6371-55-7	DTXSID7064281	329.138	345	-9.91	210	9.27	1.63	2.57	-10.3	-2.12	CERAPP chemicals
CERAPP 26k Chemicals	1-Octanesulfonyl chloride	7795-95-1	DTXSID4027658	212.064	242	-4.08	41	5.76	3.99	3.99	-2.02	-2.42	CERAPP chemicals
CERAPP 26k Chemicals	Benzene, 2,4-dimethyl-1-(1-methylethyl)-	4706-89-2	DTXSID6075065	148.125	197	-2.1	-80	4.98	4.45	4.45	0.07	-4.51	CERAPP chemicals
CERAPP 26k Chemicals	C.I. Pigment Red 17	6655-84-1	DTXSID7064443	440.148	388	-9.06	204	9.63	2.19	5.15	-9.27	-4.6	CERAPP chemicals
CERAPP 26k Chemicals	2-Ethylhexyl thioglycolate	7659-86-1	DTXSID4027656	204.118	271	-5.79	-85	5.82	3.57	3.57	-1.22	-3.37	CERAPP chemicals
CERAPP 26k Chemicals	Disperse Red 54	6657-37-0	DTXSID7064447	415.105	348	-7.92	188	11.74	3.84	3.84	-8.86	-5.09	CERAPP chemicals
CERAPP 26k Chemicals	Benzyl 3-isobutyryloxy-1-isopropyl-2,2-dimethylpropyl phthalate	16883-83-3	DTXSID4027785	454.236	424	-7.18	68	11.69	5.41	5.41	-7.9	-6.56	CERAPP chemicals
CERAPP 26k Chemicals	Tiflamizole	62894-89-7	DTXSID90212059	420.037	404	-9.36	188	10.55	4.34	4.34	-8.99	-6.47	CERAPP chemicals
CERAPP 26k Chemicals	Disperse yellow 49	6858-49-7	DTXSID7064495	374.174	338	-9.23	172	10.27	-0.75	1.46	-6.91	-4.68	CERAPP chemicals
CERAPP 26k Chemicals	Succinic semialdehyde	692-29-5	DTXSID00219231	102.032	200	-6.94	31	4.57	-2.7	-0.54	-1.58	0.19	CERAPP chemicals
CERAPP 26k Chemicals	O,O-Dimethyl phosphoramidothioate	17321-47-0	DTXSID4027789	141.001	246	-6.77	108	5.88	0.11	0.15	-3.82	-0.73	CERAPP chemicals
CERAPP 26k Chemicals	Di-tert-butylcarbodiimide	691-24-7	DTXSID00219155	154.147	159	-2.69	25	2.94	0.79	2.74	1.66	-1.9	CERAPP chemicals
CERAPP 26k Chemicals	8-Nonynoic acid	30964-01-3	DTXSID40184954	154.099	256	-6.32	19	6.26	-0.19	2.25	-1.25	-1.84	CERAPP chemicals
CERAPP 26k Chemicals	2,5-Dianilinoterephthalic acid	10109-95-2	DTXSID7064948	348.111	321	-9.06	201	9.45	2.67	4.1	-9.95	-3.91	CERAPP chemicals
CERAPP 26k Chemicals	o-Bromoethylbenzene	1973-22-4	DTXSID20173402	183.989	202	-2.75	-53	4.99	3.23	3.23	-0.27	-3.67	CERAPP chemicals
CERAPP 26k Chemicals	Propanenitrile, 3-[[2-(acetyloxy)ethyl]phenylamino]-	22031-33-0	DTXSID4027818	232.121	334	-8.05	75	8.49	1.77	1.77	-5.76	-1.18	CERAPP chemicals
CERAPP 26k Chemicals	Gapromidine	106686-40-2	DTXSID80147725	287.186	318	-9.04	205	9.4	-3.37	0.52	-8.96	-3.47	CERAPP chemicals
CERAPP 26k Chemicals	Dichlormid	37764-25-3	DTXSID4027997	207.022	243	-6.09	6	6.08	1.74	1.74	-2.22	-1.62	CERAPP chemicals
CERAPP 26k Chemicals	2-Phosphono-1,2,4-butanetricarboxylic acid	37971-36-1	DTXSID4027999	270.014	366	-10.9	168	9.47	-7.85	0	-10.3	0.05	CERAPP chemicals
CERAPP 26k Chemicals	Ethyl 2,4-dioxohexanoate	13246-52-1	DTXSID7065382	172.074	217	-6.01	32	5.54	0.68	0.68	-1.52	-0.52	CERAPP chemicals
CERAPP 26k Chemicals	Benzothiazole, 2-[(chloromethyl)thio]-	28908-00-1	DTXSID4027949	214.963	282	-5.02	48	7.38	1.15	3.18	-4.37	-3.36	CERAPP chemicals
CERAPP 26k Chemicals	1-Propanol, 3-((2,4,6-trinitrophenyl)amino)-, hydrogen sulfate (ester)	51224-00-1	DTXSID10199237	366.012	276	-10.9	202	9.27	-1.94	1.07	-9.05	-0.61	CERAPP chemicals
CERAPP 26k Chemicals	1-Hexadecanol	36653-82-4	DTXSID4027991	242.261	334	-4.85	49	9.9	6.62	6.62	-5.22	-7.13	CERAPP chemicals
CERAPP 26k Chemicals	2-Ethyl-3,5-dimethylpyrazine	13925-07-0	DTXSID7065679	136.1	183	-4.68	55	4.81	1.46	1.46	-0.61	-0.54	CERAPP chemicals
CERAPP 26k Chemicals	Butanoic acid, 3,3-bis[(1,1-dimethylethyl)dioxy]-, ethyl ester	55794-20-2	DTXSID4069050	292.189	300	-7.44	-39	7.43	3.72	3.72	-2.75	-2.76	CERAPP chemicals
CERAPP 26k Chemicals	N-(5-(Bis(2-hydroxyethyl)amino)-2-((2-bromo-6-cyano-4-nitrophenyl)azo)phenyl)acetamide	14071-35-3	DTXSID7065702	490.06	328	-10.1	192	9.42	3.02	3.02	-8.8	-4	CERAPP chemicals
CERAPP 26k Chemicals	2-Hydroxyfluoren-9-one	6949-73-1	DTXSID00219716	196.052	314	-8.88	205	9.76	2.93	2.93	-6.97	-3.92	CERAPP chemicals
CERAPP 26k Chemicals	N-(1-Ethylpropyl)-3,4-xylidine	56038-89-2	DTXSID4028040	191.167	271	-4.94	-15	8.77	3.62	3.63	-1.84	-3.57	CERAPP chemicals
CERAPP 26k Chemicals	Dimethyl 3,3'-dithiodipropionate	15441-06-2	DTXSID7065889	238.033	285	-7.68	48	7.42	2.03	2.03	-3.78	-2.2	CERAPP chemicals
CERAPP 26k Chemicals	2-Chloro-5-trichloromethylpyridine	69045-78-9	DTXSID4028967	228.902	264	-3.8	65	5.75	3.48	3.48	-1.88	-3.6	CERAPP chemicals
CERAPP 26k Chemicals	Benzoic acid, 3-[2-chloro-4-(trifluoromethyl)phenoxy]-	63734-62-3	DTXSID4028121	316.011	317	-8.73	144	9.78	0.68	4.63	-6.78	-3.43	CERAPP chemicals
CERAPP 26k Chemicals	Benzonitrile, m-bromo-	6952-59-6	DTXSID00219771	180.953	232	-4.95	67	5.08	2.16	2.16	-1.49	-2.49	CERAPP chemicals
CERAPP 26k Chemicals	1,2-Benzenedicarbonitrile, 3,4,5,6-tetrachloro- (9CI)	1953-99-7	DTXSID20173189	263.882	344	-5.35	224	8.41	3.05	3.05	-5.98	-5.38	CERAPP chemicals
CERAPP 26k Chemicals	Dimethyl malonate	108-59-8	DTXSID4029145	132.042	181	-5.37	-61	3.92	-0.05	-0.05	-0.05	-0.44	CERAPP chemicals
CERAPP 26k Chemicals	2-Methylpentane	107-83-5	DTXSID4029143	86.11	62	-0.33	-161	2.76	3.62	3.62	2.32	-3.76	CERAPP chemicals
CERAPP 26k Chemicals	Methyl hexadecanoate	112-39-0	DTXSID4029149	270.256	292	-6.58	29	8.39	7.38	7.38	-4.33	-6.62	CERAPP chemicals
CERAPP 26k Chemicals	1-Butyne	107-00-6	DTXSID4029141	54.047	8	-1.38	-125	1.59	1.46	1.46	3.15	-1.26	CERAPP chemicals
CERAPP 26k Chemicals	2-Amino-2'-chloro-5-nitrobenzophenone	2011-66-7	DTXSID20173927	276.03	362	-9.08	156	10.93	2.72	2.72	-9.36	-5.76	CERAPP chemicals
CERAPP 26k Chemicals	3-Methylpiperidine	626-56-2	DTXSID4029195	99.105	126	-5.12	-24	4.49	-4.01	1.31	1.21	0.28	CERAPP chemicals
CERAPP 26k Chemicals	Phosphorothioic acid, O,O,O-triphenyl ester	597-82-0	DTXSID4029191	342.048	425	-5.42	91	11.73	4.31	4.31	-6.57	-5.94	CERAPP chemicals
CERAPP 26k Chemicals	Amino(imino)methanesulfinic acid	1758-73-2	DTXSID4029224	107.999	257	-8.55	196	7.26	-7.64	-0.51	-7.55	-1.22	CERAPP chemicals
CERAPP 26k Chemicals	6-Amino-3-methylpyridine	1603-41-4	DTXSID4029220	108.069	226	-6.67	76	6.12	0.79	1.01	-0.84	-0.9	CERAPP chemicals
CERAPP 26k Chemicals	1-(3-Methylpyrazinyl)ethan-1-one	23787-80-6	DTXSID7066932	136.064	218	-7.29	81	4.87	0.13	0.13	-0.8	-1.17	CERAPP chemicals
CERAPP 26k Chemicals	1-Buten-3-yne	689-97-4	DTXSID4029199	52.031	5	-2.62	-100	1.61	1.38	1.38	3.13	-1.46	CERAPP chemicals
CERAPP 26k Chemicals	Hexadecanamide, N,N'-1,2-ethanediylbis-	5518-18-3	DTXSID4029272	536.528	467	-7.54	72	9.72	9.94	10.09	-7.88	-7.17	CERAPP chemicals
CERAPP 26k Chemicals	6-Nitro-m-cresol	700-38-9	DTXSID00220261	153.043	249	-4.89	50	6.15	2.3	2.31	-1.7	-2.74	CERAPP chemicals
CERAPP 26k Chemicals	Tetraethylene glycol monoethyl ether	5650-20-4	DTXSID4029274	222.147	260	-8.2	-11	8.72	-1.22	-0.12	-2.17	0.72	CERAPP chemicals
CERAPP 26k Chemicals	Dimethyl octadecylphosphonate	25371-54-4	DTXSID7067087	362.295	364	-6.2	-69	11.74	8.12	8.12	-4.89	-4.35	CERAPP chemicals
CERAPP 26k Chemicals	Jasmacyclen	5413-60-5	DTXSID4029270	192.115	262	-4.06	107	5.79	2.47	2.47	-2.68	-1.9	CERAPP chemicals
CERAPP 26k Chemicals	Pirazolac	71002-09-0	DTXSID00221233	330.057	372	-9.55	202	10.56	3.28	3.28	-9.09	-5.85	CERAPP chemicals
CERAPP 26k Chemicals	Amyl nonanoate	61531-45-1	DTXSID4069478	228.209	273	-3.83	-28	7.25	5.72	5.72	-2.4	-5.08	CERAPP chemicals
CERAPP 26k Chemicals	2-Propenoic acid, 2-methyl-, pentadecyl ester	6140-74-5	DTXSID4029276	296.272	360	-6.67	17	8.86	7.62	7.62	-4.85	-6.55	CERAPP chemicals
CERAPP 26k Chemicals	Pentyl 4-oxovalerate	20279-49-6	DTXSID20174131	186.126	235	-4.9	-31	5.73	2.16	2.16	-0.8	-1.49	CERAPP chemicals
CERAPP 26k Chemicals	DL-Histidine	4998-57-6	DTXSID00901785	155.069	290	-8.4	208	8.12	-5.2	-3.31	-7.24	-0.53	CERAPP chemicals
CERAPP 26k Chemicals	1-Methoxy-2-propylamine	37143-54-7	DTXSID4029359	89.084	99	-6.3	-84	4.24	-1.09	0.23	0.19	0.78	CERAPP chemicals
CERAPP 26k Chemicals	2-(Hydroxymethylamino)ethanol	34375-28-5	DTXSID4029357	91.063	220	-7.03	4	6.69	-2.18	-1.57	-1.28	0.97	CERAPP chemicals
CERAPP 26k Chemicals	2-Oxetanone, 3-hexadecyl-4-pentadecylidene-	67845-95-8	DTXSID4029775	504.491	464	-7.48	22	11.68	10.18	10.18	-9.04	-7.63	CERAPP chemicals
CERAPP 26k Chemicals	N-(2-Aminoethyl)piperazine-1,4-diethylamine	31295-54-2	DTXSID7067611	215.211	311	-9.94	84	8.33	-1.29	0.33	-4.46	0.91	CERAPP chemicals
CERAPP 26k Chemicals	1,2,4,5-Tetracyanobenzene	712-74-3	DTXSID00221399	178.028	305	-6.06	102	7.45	-0.06	-0.06	-4.53	-1.92	CERAPP chemicals
CERAPP 26k Chemicals	Methoxytryptophol	712-09-4	DTXSID00221394	191.095	320	-6.9	86	8.19	2.82	2.82	-7.16	-1.42	CERAPP chemicals
CERAPP 26k Chemicals	Ethyl 5-methylsalicylate	34265-58-2	DTXSID7067827	180.079	242	-7.64	35	7.73	2.64	2.64	-3.15	-2.2	CERAPP chemicals
CERAPP 26k Chemicals	Napirimus	70696-66-1	DTXSID00220963	279.09	321	-9.05	181	10.78	3.09	3.09	-8.39	-4.07	CERAPP chemicals
CERAPP 26k Chemicals	2,2',4,4',5,5'-Hexabromodiphenyl ether	68631-49-2	DTXSID4030047	637.536	415	-2.35	222	11.71	7.9	7.9	-7.2	-8.03	CERAPP chemicals
CERAPP 26k Chemicals	1H-Imidazole-1-ethanol, 2-heptyl-4,5-dihydro-	36060-61-4	DTXSID7067954	212.189	289	-7.88	48	8.64	0.96	2.26	-4.05	-1.83	CERAPP chemicals
CERAPP 26k Chemicals	3-Chloropropionitrile	542-76-7	DTXSID4030336	89.003	175	-4.33	-51	3.09	0.18	0.18	1.37	-0.29	CERAPP chemicals
CERAPP 26k Chemicals	2-(4-((Hexahydro-2,4,6-trioxopyrimidin-5-yl)azo)phenyl)-6-methylbenzothiazole-7-sulphonic acid	37936-41-7	DTXSID7068057	459.031	308	-9.6	164	9.48	0.41	3.45	-8.79	-4.82	CERAPP chemicals
CERAPP 26k Chemicals	2,2',3,3',5,5'-Hexachlorobiphenyl	35694-04-3	DTXSID4030045	357.844	359	-4.47	89	9.73	7.06	7.06	-5.4	-7.8	CERAPP chemicals
CERAPP 26k Chemicals	Propyl methanesulfonate	1912-31-8	DTXSID4031770	138.035	145	-3.43	-1	3.22	0.88	0.88	-0.15	0.65	CERAPP chemicals
CERAPP 26k Chemicals	p-(2,2-Dimethyloxyethyl)toluene	42866-91-1	DTXSID7068425	180.115	236	-4.18	29	5.79	1.92	1.92	-1.94	-2.87	CERAPP chemicals
CERAPP 26k Chemicals	Carbazeran	70724-25-3	DTXSID00220983	360.18	338	-9.76	159	10.35	0.92	1.81	-6.82	-4.06	CERAPP chemicals
CERAPP 26k Chemicals	GNF-Pf-3174	6269-27-8	DTXSID60328510	229.029	380	-9.2	159	11.2	3.36	3.36	-7.97	-5.61	CERAPP chemicals
CERAPP 26k Chemicals	4-Chloro-2-nitroaniline	89-63-4	DTXSID4030384	172.004	315	-7.31	117	7.72	2.71	2.71	-4.8	-2.54	CERAPP chemicals
CERAPP 26k Chemicals	N-(3-(Dimethylamino)propyl) perfluorohexane sulfonamide	50598-28-2	DTXSID7068556	484.049	210	-9.74	77	6.99	4.87	4.87	-4.64	-5.53	CERAPP chemicals
CERAPP 26k Chemicals	Acrylamide	79-06-1	DTXSID5020027	71.037	193	-7.6	85	4.29	-0.68	-0.67	-2.15	0.95	CERAPP chemicals
CERAPP 26k Chemicals	Pyridine, 3-((diethylamino)methyl)-	2055-14-3	DTXSID20174550	164.131	227	-4.56	68	5.86	0.54	1.01	-2.36	-0.06	CERAPP chemicals
CERAPP 26k Chemicals	Acrylonitrile	107-13-1	DTXSID5020029	53.027	77	-3.86	-83	2.44	0.25	0.25	2.03	0.15	CERAPP chemicals
CERAPP 26k Chemicals	3-Ethyloctan-3-ol	2051-32-3	DTXSID20174510	158.167	199	-4.62	-4	7	3.62	3.62	-0.4	-2.53	CERAPP chemicals
CERAPP 26k Chemicals	Acrolein	107-02-8	DTXSID5020023	56.026	53	-3.92	-88	2.11	-0.01	-0.01	2.44	0.57	CERAPP chemicals
CERAPP 26k Chemicals	Propanoic acid, 1,1-dimethylethyl ester	20487-40-5	DTXSID20174459	130.099	118	-3.4	-88	3.91	1.96	1.96	1.16	-1.86	CERAPP chemicals
CERAPP 26k Chemicals	Ethyl isobutyrylacetate	7152-15-0	DTXSID00221758	158.094	187	-4.88	-9	4.32	1.09	1.09	-0.39	-1.64	CERAPP chemicals
CERAPP 26k Chemicals	11-Aminoundecanoic acid	2432-99-7	DTXSID5020077	201.173	290	-7	191	8.09	-0.25	2.9	-5.21	-2.5	CERAPP chemicals
CERAPP 26k Chemicals	4-Biphenylamine	92-67-1	DTXSID5020071	169.089	302	-6.65	54	9.27	2.82	2.86	-3.47	-3.35	CERAPP chemicals
CERAPP 26k Chemicals	Benzyl alcohol	100-51-6	DTXSID5020152	108.058	205	-6.46	-15	4.97	1.1	1.1	-1.02	-0.41	CERAPP chemicals
CERAPP 26k Chemicals	5-Bromo-2-furaldehyde	1899-24-7	DTXSID40344910	173.932	201	-7.02	18	4.53	1.36	1.58	-0.82	-1.54	CERAPP chemicals
CERAPP 26k Chemicals	Aspirin	50-78-2	DTXSID5020108	180.042	283	-8.08	135	7.75	-2.01	1.19	-4.6	-1.64	CERAPP chemicals
CERAPP 26k Chemicals	Clorophene	120-32-1	DTXSID5020154	218.05	325	-7.41	49	9.33	3.6	3.6	-5.85	-3.17	CERAPP chemicals
CERAPP 26k Chemicals	3,4-Dihydroxycinnamic acid	331-39-5	DTXSID5020231	180.042	287	-8.58	156	8.32	-0.09	1.15	-5.3	-0.75	CERAPP chemicals
CERAPP 26k Chemicals	(3-Aminopropyl)silanetriol	58160-99-9	DTXSID7069233	137.051	318	-7.91	187	6.61	-2.25	-0.2	-7.33	0.2	CERAPP chemicals
CERAPP 26k Chemicals	Benzyl thiocyanate	3012-37-1	DTXSID5020156	149.03	232	-7	43	5.65	1.99	1.99	-1.8	-3.02	CERAPP chemicals
CERAPP 26k Chemicals	4-Chloro-1,2-diaminobenzene	95-83-0	DTXSID5020283	142.03	229	-6.62	76	7.84	1.28	1.28	-3.18	-2.24	CERAPP chemicals
CERAPP 26k Chemicals	1,3,4-Oxadiazole, 2-5-diphenyl-	725-12-2	DTXSID00222806	222.079	320	-5.42	139	8.96	2.84	2.84	-5.96	-5.07	CERAPP chemicals
CERAPP 26k Chemicals	1-Chloro-4-nitrobenzene	100-00-5	DTXSID5020281	156.993	242	-5.31	83	4.33	2.39	2.39	-1.66	-2.88	CERAPP chemicals
CERAPP 26k Chemicals	1-Chloro-2-propanol	127-00-4	DTXSID5020285	94.019	127	-5.2	-15	4.06	0.71	0.71	0.69	0.08	CERAPP chemicals
CERAPP 26k Chemicals	Candesartan cilexetil	145040-37-5	DTXSID5020239	610.254	367	-7.83	229	11.38	4.26	4.36	-9.84	-6.91	CERAPP chemicals
CERAPP 26k Chemicals	2-Chloro-1,1,1-trifluoroethane	75-88-7	DTXSID5020289	117.98	6	-1.38	-106	1.37	2.38	2.38	3.64	-1.12	CERAPP chemicals
CERAPP 26k Chemicals	5-Chloro-2-methylaniline	95-79-4	DTXSID5020287	141.035	240	-6.26	18	7.46	2.04	2.04	-1.25	-2.47	CERAPP chemicals
CERAPP 26k Chemicals	Chlorfenson	80-33-1	DTXSID5020310	301.957	352	-3.51	86	8.84	4.23	4.23	-4.81	-5.01	CERAPP chemicals
CERAPP 26k Chemicals	1,1'-((Phenylmethylene)bis((2-methyl-4,1-phenylene)azo))bis(2-naphthol)	66085-68-5	DTXSID7070391	612.253	483	-7.58	167	9.74	7.35	7.35	-10.1	-5.9	CERAPP chemicals
CERAPP 26k Chemicals	4-Amino-2-chlorobenzonitrile	20925-27-3	DTXSID20175082	152.014	298	-7.07	118	7.75	0.94	0.94	-5.44	-2.34	CERAPP chemicals
CERAPP 26k Chemicals	2-(N-Methylperfluorobutylsulfonamido)ethyl acrylate	67584-55-8	DTXSID7070507	411.019	219	-5.37	78	5.01	4.3	4.38	-2.99	-3.66	CERAPP chemicals
CERAPP 26k Chemicals	Chloroprene	126-99-8	DTXSID5020316	88.008	59	-3.52	-130	2.79	1.88	1.88	2.33	-1.88	CERAPP chemicals
CERAPP 26k Chemicals	Tetrasul	2227-13-6	DTXSID5020314	321.894	335	-4.08	184	9.19	6.67	6.67	-4.64	-7.03	CERAPP chemicals
CERAPP 26k Chemicals	((Chloromethyl)sulphonyl)benzene	7205-98-3	DTXSID00222386	189.986	248	-6.6	54	5.87	1.24	1.24	-1.67	-2.66	CERAPP chemicals
CERAPP 26k Chemicals	2, 4- Hexadien- 1- ol	111-28-4	DTXSID8047632	98.073	153	-5.25	30	4.55	1.36	1.36	0.59	-0.24	CERAPP chemicals
CERAPP 26k Chemicals	Israpafant	117279-73-9	DTXSID5020312	488.18	386	-6.14	179	11.68	6.37	6.48	-8.54	-5.11	CERAPP chemicals
CERAPP 26k Chemicals	Alipamide	3184-59-6	DTXSID40185704	277.029	263	-9.8	176	8.15	-0.12	0.63	-9.25	-1.17	CERAPP chemicals
CERAPP 26k Chemicals	Ethyl octadec-9-enoate	6512-99-8	DTXSID8047634	310.287	363	-6.58	-13	9.32	7.96	7.96	-5.15	-5.4	CERAPP chemicals
CERAPP 26k Chemicals	Hexyl octanoate	1117-55-1	DTXSID8047636	228.209	273	-3.83	-30	7.25	5.72	5.72	-2.4	-5.08	CERAPP chemicals
CERAPP 26k Chemicals	N-Cyclohexyl-2-benzothiazolesulfenamide	95-33-0	DTXSID5020360	264.075	378	-7.16	98	10.61	1.29	4.01	-6.63	-3.23	CERAPP chemicals
CERAPP 26k Chemicals	Cyclophosphamide	50-18-0	DTXSID5020364	260.025	300	-5.98	51	8.52	0.64	0.64	-4.01	-0.82	CERAPP chemicals
CERAPP 26k Chemicals	Methyl 2-nonenoate	111-79-5	DTXSID8047638	170.131	208	-3.59	-54	5.06	3.58	3.58	-0.94	-3.3	CERAPP chemicals
CERAPP 26k Chemicals	1-(2,4-Dimethyl-1,3-thiazol-5-yl)ethanone	38205-60-6	DTXSID8047680	155.04	225	-7.34	-9	5.23	1.3	1.3	-2.24	-2.77	CERAPP chemicals
CERAPP 26k Chemicals	4-Cyclohexyl-4-methyl-pentan-2-one	4927-39-3	DTXSID8047682	182.167	227	-3.61	15	5.73	4.39	4.39	-0.86	-3.89	CERAPP chemicals
CERAPP 26k Chemicals	alpha-(2,5-Dichlorophenoxy)propionic acid	6965-71-5	DTXSID5020441	233.985	298	-8.52	127	9.2	-0.86	2.98	-6.41	-2.65	CERAPP chemicals
CERAPP 26k Chemicals	Anisyl propionate	7549-33-9	DTXSID8047713	194.094	270	-6.17	74	6.07	2.6	2.6	-3.22	-2.23	CERAPP chemicals
CERAPP 26k Chemicals	2,4-Dichlorophenyl benzenesulfonate	97-16-5	DTXSID5020447	301.957	352	-4.47	46	8.61	4.23	4.23	-5.1	-4.74	CERAPP chemicals
CERAPP 26k Chemicals	Ethyl 2-(1,3-diethyltetrahydro-4,6-dioxo-2-thioxo-(2H)-pyrimidin-5-ylidene)-2,3-dihydro-3,4-dimethylthiazole-5-carboxylate	21368-26-3	DTXSID20175628	383.097	362	-5.75	37	11.69	-0.88	0.84	-7.05	-4.37	CERAPP chemicals
CERAPP 26k Chemicals	2,4-D isopropyl ester	94-11-1	DTXSID5020445	262.016	304	-7.54	5	7.46	3.96	3.96	-3.64	-3.85	CERAPP chemicals
CERAPP 26k Chemicals	omega-(4-Iodophenyl)pentadecanoic acid	80479-93-2	DTXSID70230357	444.153	343	-7.34	76	10.39	6.09	8.41	-7.34	-4.33	CERAPP chemicals
CERAPP 26k Chemicals	Dichlorvos	62-73-7	DTXSID5020449	219.946	234	-8.39	-60	6.07	1.43	1.43	-1.8	-1.31	CERAPP chemicals
CERAPP 26k Chemicals	4-Methyl-1-phenylpentan-2-ol	7779-78-4	DTXSID8047717	178.136	255	-5.67	26	8.4	4.01	4.01	-1.87	-2.76	CERAPP chemicals
CERAPP 26k Chemicals	1-Ethylpyrrolidine	7335-06-0	DTXSID00223595	99.105	104	-4.38	-27	3.65	-4.01	1.3	1.42	-0.02	CERAPP chemicals
CERAPP 26k Chemicals	2,4-D Butyl ester	94-80-4	DTXSID5020443	276.032	307	-7.73	27	8.42	4.01	4.01	-4.21	-3.78	CERAPP chemicals
CERAPP 26k Chemicals	2,3,6-Trichlorotoluene	2077-46-5	DTXSID8047767	193.946	231	-2.82	51	5.87	4.23	4.23	-0.68	-4.68	CERAPP chemicals
CERAPP 26k Chemicals	Dimethyl phosphonate	868-85-9	DTXSID5020493	110.013	170	-7	-60	3.84	-0.43	-0.43	0.65	0.25	CERAPP chemicals
CERAPP 26k Chemicals	Methyl isobutyl sulfide	5008-69-5	DTXSID40294603	104.066	112	-2.48	-109	3.36	2.59	2.59	1.44	-2.18	CERAPP chemicals
CERAPP 26k Chemicals	Dimethyl morpholinophosphoramidate	597-25-1	DTXSID5020495	195.066	223	-6.52	28	6.09	-0.71	-0.61	-2.23	0.14	CERAPP chemicals
CERAPP 26k Chemicals	1,2,3-Trimethylbenzene	526-73-8	DTXSID8047769	120.094	170	-2.35	-38	4.54	3.63	3.63	0.23	-3.21	CERAPP chemicals
CERAPP 26k Chemicals	C.I. Solvent Yellow 2	60-11-7	DTXSID5020491	225.127	310	-4.78	117	7.42	4.58	4.58	-7.15	-5.99	CERAPP chemicals
CERAPP 26k Chemicals	2,2-Dimethylvinyl chloride	513-37-1	DTXSID5020520	90.024	66	-3.5	-63	2.81	2.02	2.02	2.16	-1.96	CERAPP chemicals
CERAPP 26k Chemicals	N,N-Dimethylacetamide	127-19-5	DTXSID5020499	87.068	165	-7.88	-20	4.96	-0.86	-0.77	0.3	1.08	CERAPP chemicals
CERAPP 26k Chemicals	1,2-Dimethyl-5-nitroimidazole	551-92-8	DTXSID5020497	141.054	234	-5.05	138	4.45	0.31	0.31	-1.71	-0.89	CERAPP chemicals
CERAPP 26k Chemicals	3,3'-Dimethylbisphenol A	79-97-0	DTXSID8047890	256.146	370	-6.05	139	9.07	3.87	3.87	-7.46	-3.62	CERAPP chemicals
CERAPP 26k Chemicals	2,2-Diphenylpropane	778-22-3	DTXSID8047892	196.125	283	-3.28	29	7.23	5.21	5.21	-2.38	-4.89	CERAPP chemicals
CERAPP 26k Chemicals	Estazolam	29975-16-4	DTXSID5020572	294.067	337	-8.23	228	11.68	2.48	2.5	-8.19	-4.56	CERAPP chemicals
CERAPP 26k Chemicals	Benzophenone 7	85-19-8	DTXSID8047894	232.029	328	-8.74	84	9.73	3.44	3.44	-5	-3.84	CERAPP chemicals
CERAPP 26k Chemicals	N,N-Dinitrosopentamethylenetetramine	101-25-7	DTXSID5020526	186.087	258	-6.15	204	3.87	0.01	0.01	-3.7	-0.37	CERAPP chemicals
CERAPP 26k Chemicals	Enzacamene	36861-47-9	DTXSID8047896	254.167	353	-4.92	32	8.85	6.07	6.07	-3.84	-4.61	CERAPP chemicals
CERAPP 26k Chemicals	2,5-Diethoxy-4-(morpholin-4-yl)benzenediazonium	21528-13-2	DTXSID20175865	278.15	332	-5.35	79	8.53	1.3	1.31	-6.2	-2.99	CERAPP chemicals
CERAPP 26k Chemicals	2,6-Dinitrotoluene	606-20-2	DTXSID5020528	182.033	300	-6.93	69	5.08	2.1	2.1	-3.25	-2.98	CERAPP chemicals
CERAPP 26k Chemicals	11-cis-Retinoic acid	68070-35-9	DTXSID40859317	300.209	338	-4.4	180	11.11	6.29	6.3	-5.87	-4.98	CERAPP chemicals
CERAPP 26k Chemicals	4-[(1E)-2-Phenyldiazenyl]benzenamine	25548-34-9	DTXSID40859039	197.095	366	-6.85	127	8.7	3.41	3.41	-5.85	-3.79	CERAPP chemicals
CERAPP 26k Chemicals	Glyoxylonitrile, phenyl-, oxime, O-ethyl hydrogen phosphorothioate	32792-02-2	DTXSID40860145	270.023	309	-6.69	94	8.95	-0.31	0.98	-5.64	-3.19	CERAPP chemicals
CERAPP 26k Chemicals	Clopyralid dimethylamine salt	1096483-37-2	DTXSID40859599	190.954	286	-8.31	127	8.39	-2.83	1.32	-4.92	-0.14	CERAPP chemicals
CERAPP 26k Chemicals	1,4-Benzenediamine, N,N,N'-tris(1-methylethyl)-	65138-72-9	DTXSID4070245	234.21	299	-5.37	65	9.46	3.04	3.41	-2.46	-3.45	CERAPP chemicals
CERAPP 26k Chemicals	2-(Hydroxymethyl)-6-imino-2,3,3a,9a-tetrahydro-6H-furo[2',3':4,5][1,3]oxazolo[3,2-a]pyrimidin-3-ol	NOCAS_860463	DTXSID40860463	225.075	300	-9.67	196	8.12	-4.87	-2.37	-8.31	-0.92	CERAPP chemicals
CERAPP 26k Chemicals	2-Ethyl-1-hexanol	104-76-7	DTXSID5020605	130.136	184	-4.52	-70	5.77	2.89	2.89	-0.86	-2.15	CERAPP chemicals
CERAPP 26k Chemicals	Di(2-ethylhexyl) phthalate	117-81-7	DTXSID5020607	390.277	384	-6.58	-53	11.69	7.52	7.52	-6.85	-6.76	CERAPP chemicals
CERAPP 26k Chemicals	4,4'-Propane-2,2-diylbis(2,6-dimethylphenol)	5613-46-7	DTXSID8047973	284.178	388	-6.46	156	9.21	3.93	3.93	-7.37	-4.74	CERAPP chemicals
CERAPP 26k Chemicals	4-Isopropylcatechol	2138-43-4	DTXSID20175643	152.084	271	-6.74	78	7.85	2.14	2.14	-3.87	-1.26	CERAPP chemicals
CERAPP 26k Chemicals	Ecadotril	112573-73-6	DTXSID40861036	385.135	404	-11.5	186	10.29	3.61	3.61	-7.14	-5.03	CERAPP chemicals
CERAPP 26k Chemicals	4,5-Dihydro-2-mercaptoimidazole	96-45-7	DTXSID5020601	102.025	347	-8.41	203	7.19	-0.66	-0.66	-1.74	-0.71	CERAPP chemicals
CERAPP 26k Chemicals	Tributyl(methyl)phosphonium	34217-64-6	DTXSID8047975	217.209	282	-1.36	-40	7.42	6.52	6.52	-2.79	-5.17	CERAPP chemicals
CERAPP 26k Chemicals	(2,3,5,6-Tetrafluoro-4-methylphenyl)methyl 3-(2-chloro-3,3,3-trifluoroprop-1-en-1-yl)-2,2-dimethylcyclopropane-1-carboxylate	NOCAS_861016	DTXSID40861016	418.057	306	-7.35	45	8.42	6.5	6.5	-4.22	-7.37	CERAPP chemicals
CERAPP 26k Chemicals	Glu-P-1	67730-11-4	DTXSID5020657	200.106	323	-8.45	148	8.38	-4.31	1.75	-8.14	-1.63	CERAPP chemicals
CERAPP 26k Chemicals	3,17,21-Trihydroxypregnane-11,20-dione	NOCAS_861576	DTXSID40861576	364.225	388	-9.1	214	9.29	1.8	1.8	-9.12	-3.34	CERAPP chemicals
CERAPP 26k Chemicals	Alkyl pyridinium compound C16 (APyrC C16)	7773-52-6	DTXSID8047979	304.3	328	-6.01	-44	9.88	8.65	8.65	-5.36	-8.27	CERAPP chemicals
CERAPP 26k Chemicals	N-Carbamoyl-2,6-difluorobenzamide	1342075-20-0	DTXSID40861218	200.04	257	-9.03	191	8.2	0.47	0.47	-8.52	-2.26	CERAPP chemicals
CERAPP 26k Chemicals	1-(2-Hydroxyethyl)-3-methylimidazolium	61755-32-6	DTXSID8048072	127.087	224	-6.32	53	6.7	1.13	1.13	-2.65	0.93	CERAPP chemicals
CERAPP 26k Chemicals	1-Ethyl-3-nitrobenzene	7369-50-8	DTXSID00223979	151.063	242	-4.98	-25	4.6	2.98	2.98	-1.53	-2.47	CERAPP chemicals
CERAPP 26k Chemicals	1H-Naphth[2,3-f]isoindole-1,3,5,10(2H)-tetrone, 4,11-diamino-2-[3-(2-methoxyethoxy)propyl]-	65059-45-2	DTXSID4070162	423.143	396	-9.38	189	9.71	2.1	2.11	-8.91	-5.65	CERAPP chemicals
CERAPP 26k Chemicals	1-[(2,3-Dihydro-1,5-dimethyl-3-oxo-2-phenyl-1H-pyrazol-4-yl)(2-methylpropyl)amino]methanesulfonic acid	772990-64-4	DTXSID40861591	353.141	310	-10.8	161	10.77	-5.85	2.25	-9.21	-2.8	CERAPP chemicals
CERAPP 26k Chemicals	1-Ethyl-1-methylpyrrolidinium	15302-90-6	DTXSID8048074	114.128	135	-0.94	-106	3.07	-2.44	0.87	-0.91	0.27	CERAPP chemicals
CERAPP 26k Chemicals	1-Methyl-3-octyl-1H-imidazolium	178631-03-3	DTXSID8048076	195.186	280	-2.99	14	7.26	0.4	1.51	-1.88	-2.68	CERAPP chemicals
CERAPP 26k Chemicals	Ibuprofen	15687-27-1	DTXSID5020732	206.131	281	-7.09	103	8.76	1.25	3.74	-2.08	-3.76	CERAPP chemicals
CERAPP 26k Chemicals	1,3,4,5-Tetrahydroxycyclohexane-1-carboxylic acid	562-73-2	DTXSID40861632	192.063	314	-9.56	175	8.21	-6.5	-2.35	-9.53	0.35	CERAPP chemicals
CERAPP 26k Chemicals	Indole-3-acetic acid	87-51-4	DTXSID5020738	175.063	300	-8.09	169	8.14	-0.81	1.41	-6.24	-2.07	CERAPP chemicals
CERAPP 26k Chemicals	Alkyl trimethyl ammonium compound C18 (ATMAC C18)	15461-40-2	DTXSID8048078	312.363	324	-5.8	-22	9.79	4.02	5.53	-5	-8.07	CERAPP chemicals
CERAPP 26k Chemicals	1-(5-O-Phosphonopentofuranosyl)pyrimidine-2,4(1H,3H)-dione	NOCAS_861596	DTXSID40861596	324.036	345	-10.9	215	9.48	-2.65	-1.76	-9.91	-0.42	CERAPP chemicals
CERAPP 26k Chemicals	Diethyl(methyl)sulfonium	44388-12-7	DTXSID8048101	106.082	132	-0.87	-3	2.75	1.33	1.33	1.19	-2.24	CERAPP chemicals
CERAPP 26k Chemicals	7,12-Dihydroxycholan-24-oic acid	NOCAS_862205	DTXSID40862205	392.293	384	-8.95	200	9.32	1.48	3.31	-9.42	-3.99	CERAPP chemicals
CERAPP 26k Chemicals	8-Hydroxyquinoline	148-24-3	DTXSID5020730	145.053	268	-6.84	77	8.4	0.41	2.02	-2.79	-2.4	CERAPP chemicals
CERAPP 26k Chemicals	7-Chloro-2-(methylimino)-5-phenyl-2,3-dihydro-4H-1,4-benzodiazepin-4-ol	NOCAS_861935	DTXSID40861935	299.083	322	-8.01	185	9.04	1.78	1.78	-8.42	-2.77	CERAPP chemicals
CERAPP 26k Chemicals	Trihexyl(tetradecyl)phosphonium	374683-43-9	DTXSID8048103	483.506	473	-6.14	-37	11.68	8.81	8.81	-9.29	-8.05	CERAPP chemicals
CERAPP 26k Chemicals	(1-Methyl-1-propen-1-yl)benzene	2082-61-3	DTXSID40862407	132.094	195	-2.48	-25	4.45	3.63	3.63	0.03	-3.55	CERAPP chemicals
CERAPP 26k Chemicals	Metepa	57-39-6	DTXSID5020815	215.119	254	-3.86	43	6.3	0.84	0.84	-3.54	-0.53	CERAPP chemicals
CERAPP 26k Chemicals	2,2'-[(1E,2E)-1,2-Hydrazinediylidenedi-(E)-methanylylidene]diphenol	41097-51-2	DTXSID40862487	240.09	321	-8.43	187	8.17	3.03	3.29	-8.4	-2.9	CERAPP chemicals
CERAPP 26k Chemicals	3-Hydroxy-N,N-dimethylcrotonamide dimethyl phosphate	3735-78-2	DTXSID8048107	237.077	310	-10.3	-16	7.38	-1.07	0	-3.8	0.62	CERAPP chemicals
CERAPP 26k Chemicals	Methaphenilene	493-78-7	DTXSID5020817	260.135	356	-5.24	130	9.01	3.63	3.64	-5.26	-3.84	CERAPP chemicals
CERAPP 26k Chemicals	1-(2,4-Dichlorobenzyl)-1H-indazole-3-carboxylic acid	50264-69-2	DTXSID5020782	320.012	333	-9.75	207	10.98	3.51	3.51	-8.99	-4.72	CERAPP chemicals
CERAPP 26k Chemicals	N-Isopropylpropylamine	21968-17-2	DTXSID20176377	101.12	97	-4.65	-67	4.22	-2.18	1.59	1.6	0.02	CERAPP chemicals
CERAPP 26k Chemicals	Glutaconic acid	1724-02-3	DTXSID40862740	130.027	319	-9.97	187	7.44	-5.06	-0.52	-5.74	-0.06	CERAPP chemicals
CERAPP 26k Chemicals	Diethyl 2-butenedioate	1520-50-9	DTXSID8048151	172.074	218	-5.58	-4	4.58	0.82	0.82	-0.98	-1.09	CERAPP chemicals
CERAPP 26k Chemicals	Phenyl hexopyranoside	NOCAS_863030	DTXSID40863030	256.095	319	-8.77	165	8.63	-1.94	-0.75	-9.19	-1.62	CERAPP chemicals
CERAPP 26k Chemicals	4-Methylcatechol	452-86-8	DTXSID5020861	124.052	251	-6.76	65	7.59	1.37	1.37	-3.14	-0.42	CERAPP chemicals
CERAPP 26k Chemicals	Vanillactic Acid	2475-56-1	DTXSID40862962	212.068	291	-8.02	151	8.32	-3.05	-0.66	-7.04	-1.86	CERAPP chemicals
CERAPP 26k Chemicals	3,7-Dimethyl-2,6-octadienyl acetate	16409-44-2	DTXSID8048153	196.146	238	-4.17	-53	5.78	4.04	4.04	-1.48	-3.55	CERAPP chemicals
CERAPP 26k Chemicals	Methyl 3-(6-hydroxy-5,7,8-trimethyl-3,4-dihydro-2H-1-benzopyran-2-yl)propanoate	4072-32-6	DTXSID40863313	278.152	315	-9.44	61	10.62	4.23	4.23	-7.17	-2.36	CERAPP chemicals
CERAPP 26k Chemicals	Ligustilide	4431-01-0	DTXSID40863398	190.099	276	-3.24	48	7.44	2.42	2.42	-3.77	-2.19	CERAPP chemicals
CERAPP 26k Chemicals	Phenol, 4-cyclopentyl-	1518-83-8	DTXSID60164874	162.104	263	-6.26	65	8.43	3.71	3.71	-2.25	-2.59	CERAPP chemicals
CERAPP 26k Chemicals	Methidathion	950-37-8	DTXSID5020819	301.962	330	-9.55	39	9.46	2.2	2.2	-5.47	-3.17	CERAPP chemicals
CERAPP 26k Chemicals	2- Butenedioic acid	6915-18-0	DTXSID8048157	116.011	318	-8.17	131	7.19	-4.41	-0.48	-4.15	-1.21	CERAPP chemicals
CERAPP 26k Chemicals	7-[2-Hydroxy-3-(pyrrolidin-1-yl)propyl]-1,3-dimethyl-3,7-dihydro-1H-purine-2,6-dione	5135-92-2	DTXSID40863494	307.164	330	-10.7	85	10.35	1.06	1.06	-9.38	-0.14	CERAPP chemicals
CERAPP 26k Chemicals	4,4'-Methylenebis(N,N-dimethylaniline)	101-61-1	DTXSID5020869	254.178	390	-5.11	92	9.79	3.75	3.8	-5.15	-4.78	CERAPP chemicals
CERAPP 26k Chemicals	1,7,7-Trimethylbicyclo[2.2.1]heptan-2-ol	10385-78-1	DTXSID8048159	154.136	210	-5.04	209	6.57	3.11	3.11	-1.3	-2.32	CERAPP chemicals
CERAPP 26k Chemicals	4,4'-Methylenebis(o-toluidine)	838-88-0	DTXSID5020867	226.147	363	-6.97	108	9.06	2.18	2.18	-7.04	-2.86	CERAPP chemicals
CERAPP 26k Chemicals	Pirlindole	60762-57-4	DTXSID8048230	226.147	365	-7.15	197	10.56	0.89	3.33	-8.02	-2.81	CERAPP chemicals
CERAPP 26k Chemicals	4,4'-Methylenebis(2-chloroaniline)	101-14-4	DTXSID5020865	266.038	379	-7.39	110	9.15	3.91	3.91	-7.11	-4.28	CERAPP chemicals
CERAPP 26k Chemicals	Methylene dipropanoate	7044-96-4	DTXSID40863994	160.074	207	-4.94	-36	4.52	0.82	0.82	-0.95	-0.53	CERAPP chemicals
CERAPP 26k Chemicals	Thonzonium	25466-36-8	DTXSID8048232	511.438	346	-6.41	121	11.68	6.68	7.56	-7.19	-4.98	CERAPP chemicals
CERAPP 26k Chemicals	Heptane, 4-ethyl-	2216-32-2	DTXSID20176690	128.157	143	-0.59	-104	3.84	5.26	5.26	1.37	-5.49	CERAPP chemicals
CERAPP 26k Chemicals	2,6-Dimethyl-1,4-dioxane	10138-17-7	DTXSID40864224	116.084	121	-4.1	4	3.66	0.89	0.89	1.53	-0.03	CERAPP chemicals
CERAPP 26k Chemicals	5-Nitro-2-furanmethanediol diacetate	92-55-7	DTXSID5020946	243.038	272	-8.79	91	6.3	1.06	1.06	-4.51	-2.75	CERAPP chemicals
CERAPP 26k Chemicals	1-[2-Deoxy-5-O-(triphenylmethyl)pentofuranosyl]-5-methylpyrimidine-2,4(1H,3H)-dione	7791-71-1	DTXSID40864128	484.2	362	-10.9	219	9.71	2.99	3.41	-8.62	-3.48	CERAPP chemicals
CERAPP 26k Chemicals	N-Nitroso-2,3-dihydroxypropyl-2-hydroxypropylamine	89911-79-5	DTXSID5020990	178.095	284	-9.49	127	7.26	-3.11	-2.7	-7.26	0.5	CERAPP chemicals
CERAPP 26k Chemicals	Pimobendan	74150-27-9	DTXSID8048280	334.143	337	-9.14	148	10.39	3.06	3.06	-6.67	-4.61	CERAPP chemicals
CERAPP 26k Chemicals	Benzoic acid, 2-(octylideneamino)-, methyl ester	67801-44-9	DTXSID4070619	261.173	307	-7.73	14	8.08	3.88	3.89	-4.98	-4.37	CERAPP chemicals
CERAPP 26k Chemicals	1-Hepten-3-yne	2384-73-8	DTXSID80334239	94.078	110	-1.93	-53	2.81	2.76	2.76	2.17	-3.14	CERAPP chemicals
CERAPP 26k Chemicals	3-Nitro-p-acetophenetide	1777-84-0	DTXSID5020942	224.08	315	-9.74	123	9.42	1.5	1.5	-7.03	-2.27	CERAPP chemicals
CERAPP 26k Chemicals	threo-(+-)-alpha-Methyl-N-(1-methyl-2-phenoxyethyl)phenethylamine	22232-57-1	DTXSID40864623	269.178	330	-6.52	60	10.65	0.15	4.11	-7.18	-2.52	CERAPP chemicals
CERAPP 26k Chemicals	Ethyl 3-methyl-2-butenyl ether	22094-00-4	DTXSID20176599	114.104	124	-3.46	-110	3.97	1.64	1.64	1.82	-1.07	CERAPP chemicals
CERAPP 26k Chemicals	Dialuminium tris(5,7,12,14-tetrahydro-7,14-dioxoquino[2,3-b]acridine-2,9-disulphonate)	19795-24-5	DTXSID40864906	472.004	337	-10.7	217	9.51	0.07	2.01	-7.03	-1.53	CERAPP chemicals
CERAPP 26k Chemicals	Benzoic acid, 5-chloro-2-hydroxy-, methyl ester	4068-78-4	DTXSID5063283	186.008	252	-7.87	50	7.71	2.06	2.11	-2.75	-2.69	CERAPP chemicals
CERAPP 26k Chemicals	N-Nitroso-3-hydroxypyrrolidine	56222-35-6	DTXSID5020998	116.059	211	-6.69	78	4.24	-2.1	-2.1	-2.63	0.97	CERAPP chemicals
CERAPP 26k Chemicals	Timepidium	97094-64-9	DTXSID8048284	320.114	351	-4.98	101	9.32	3.45	3.45	-5.55	-4.16	CERAPP chemicals
CERAPP 26k Chemicals	O-Ethyl propan-2-ylcarbamothioate	18939-70-3	DTXSID40864865	147.072	220	-8.55	55	5.93	-0.52	-0.52	-1.35	-0.44	CERAPP chemicals
CERAPP 26k Chemicals	Nitrosoiminodiacetic acid	25081-31-6	DTXSID5021043	162.028	303	-9.79	193	7.37	-3.48	-3.47	-4.74	-0.24	CERAPP chemicals
CERAPP 26k Chemicals	Undecan-3-one	2216-87-7	DTXSID20176695	170.167	228	-3.93	11	5.79	4.14	4.14	-1.13	-4.24	CERAPP chemicals
CERAPP 26k Chemicals	1-Nitroso-1-(2-hydroxypropyl)-3-(2-chloroethyl)urea	96806-35-8	DTXSID5020996	209.057	300	-8.3	108	7.95	0.38	0.38	-6.52	-0.5	CERAPP chemicals
CERAPP 26k Chemicals	2-[(Carbamoyloxy)methyl]-2-methylhexyl methylcarbamate	25385-00-6	DTXSID40865211	246.158	254	-9.18	88	8.38	1.81	2.14	-7.02	-2.27	CERAPP chemicals
CERAPP 26k Chemicals	Glicondamide	52994-25-9	DTXSID10201026	425.081	265	-10.1	195	9.4	1.55	2.46	-9.28	-4.36	CERAPP chemicals
CERAPP 26k Chemicals	(2-Aminoethyl)carbamodithioic acid	20950-84-9	DTXSID40864966	136.013	279	-7.86	104	7.59	-5.79	-0.52	-5.25	-1.64	CERAPP chemicals
CERAPP 26k Chemicals	1-Benzylpiperidine-4-carbaldehyde	22065-85-6	DTXSID20176554	203.131	291	-4	93	7.57	2.01	2.76	-3.28	-1.67	CERAPP chemicals
CERAPP 26k Chemicals	Octyl 2-methylbutanoate	29811-50-5	DTXSID40865514	214.193	261	-3.81	-33	6.56	5.14	5.14	-2.03	-4.84	CERAPP chemicals
CERAPP 26k Chemicals	N-Nitrosomethyl-2-hydroxypropylamine	75411-83-5	DTXSID5021047	118.074	195	-6.73	75	4.04	-0.36	-0.36	-1.6	0.97	CERAPP chemicals
CERAPP 26k Chemicals	C.I. Direct Blue 14 parent	2538-83-2	DTXSID8048313	872.055	406	-9.66	194	9.59	3.64	3.9	-7.46	-1.29	CERAPP chemicals
CERAPP 26k Chemicals	1-Eicosanol, hydrogen sulfate	67633-89-0	DTXSID4070538	378.28	336	-7.27	100	10.48	7.69	7.7	-6.23	-3.68	CERAPP chemicals
CERAPP 26k Chemicals	Ethyl 5-(acetyloxy)octanoate	35234-25-4	DTXSID40865756	230.152	264	-6.66	-10	6.66	2.57	2.57	-2.25	-2.76	CERAPP chemicals
CERAPP 26k Chemicals	N-Nitrosomethyl-(2-hydroxyethyl) amine	26921-68-6	DTXSID5021045	104.059	198	-6.77	44	3.85	-1.68	-1.68	-1.16	1.06	CERAPP chemicals
CERAPP 26k Chemicals	Piperocaine	136-82-3	DTXSID8048315	261.173	303	-7.73	162	8.46	0.05	3.03	-5.11	-2.68	CERAPP chemicals
CERAPP 26k Chemicals	1,2,4,6,9-Pentachlorodibenzo[b,d]furan	70648-24-7	DTXSID40865539	337.863	426	-3.83	210	9.61	6.58	6.58	-8.66	-9.41	CERAPP chemicals
CERAPP 26k Chemicals	Donepezil	120014-06-4	DTXSID8048317	379.215	417	-6.84	101	11.7	1.5	3.47	-9.07	-4.76	CERAPP chemicals
CERAPP 26k Chemicals	1H-Indole, 1,1'-(2-phenylethylidene)bis-	67801-37-0	DTXSID4070617	336.163	411	-6.47	140	11.69	5.28	5.28	-8.55	-7.28	CERAPP chemicals
CERAPP 26k Chemicals	2-(1-Phenylethenyl)pyridine	15260-65-8	DTXSID60165083	181.089	309	-4.38	61	6.88	3.05	3.05	-2.28	-3.84	CERAPP chemicals
CERAPP 26k Chemicals	N-sec-Butyl-3,4-dimethyl-2,6-dinitroaniline	40318-45-4	DTXSID40865993	267.122	332	-6.14	75	9.82	4.29	4.29	-4.81	-5.34	CERAPP chemicals
CERAPP 26k Chemicals	(2Z,4Z,5E)-N2,3-Diphenyl-N4,N5-bis(trifluoromethyl)-1,3-thiazolidine-2,4,5-triimine	NOCAS_865892	DTXSID40865892	416.053	340	-8.78	118	7.88	3.91	3.91	-5	-4.14	CERAPP chemicals
CERAPP 26k Chemicals	Phenobarbital	50-06-6	DTXSID5021122	232.085	255	-8.45	174	9.27	1.47	1.47	-8.76	-2.32	CERAPP chemicals
CERAPP 26k Chemicals	1,2,3,4-Tetrachloro-5,5-dimethoxycyclopenta-1,3-diene	2207-27-4	DTXSID20176559	261.912	273	-2.82	15	7.05	1.92	1.92	-1.4	-1.69	CERAPP chemicals
CERAPP 26k Chemicals	4-((Morpholinothio)thioxomethyl)morpholine	13752-51-7	DTXSID5021095	248.065	273	-8.58	139	7.38	0.32	0.32	-4.05	-3.2	CERAPP chemicals
CERAPP 26k Chemicals	Phenyl (4-chlorophenyl)carbamate	50882-28-5	DTXSID40866167	247.04	315	-9.59	106	10.53	3.05	3.14	-6.14	-4.15	CERAPP chemicals
CERAPP 26k Chemicals	3-(Methylamino)-1-phenyl-1-propanol	42142-52-9	DTXSID40866081	165.115	273	-6.73	86	7.84	-3.09	1.13	-2.07	-1.21	CERAPP chemicals
CERAPP 26k Chemicals	O-(2,5-Dichlorophenyl) O-methyl phenylphosphonothioate	NOCAS_866344	DTXSID40866344	331.959	408	-5.04	132	10.32	5.27	5.27	-6.22	-5.99	CERAPP chemicals
CERAPP 26k Chemicals	Pipamperone	1893-33-0	DTXSID8048369	375.232	339	-8.31	172	10.33	0.13	2.02	-9.58	-3.89	CERAPP chemicals
CERAPP 26k Chemicals	Phenyl vinyl ether	766-94-9	DTXSID00227417	120.058	156	-5.01	-11	3.97	3.1	3.1	0.04	-2.08	CERAPP chemicals
CERAPP 26k Chemicals	Phenothiazine	92-84-2	DTXSID5021126	199.046	371	-7.15	187	10.3	4.14	4.15	-6.35	-5.1	CERAPP chemicals
CERAPP 26k Chemicals	Chlorodiethylborane	5314-83-0	DTXSID10201223	104.056	79	-2.08	-85	2.85	2.47	2.47	1.58	-2.38	CERAPP chemicals
CERAPP 26k Chemicals	1-Phenyl-3,3-dimethyltriazene	7227-91-0	DTXSID5021128	149.095	220	-3.33	44	4.01	2.59	2.59	-0.84	0.33	CERAPP chemicals
CERAPP 26k Chemicals	2,4-Di-tert-butylphenyl 3',5'-di-tert-butyl-4'-hydroxybenzoate	4221-80-1	DTXSID5063364	438.313	397	-8.85	56	10.32	8.7	8.7	-7.45	-7.59	CERAPP chemicals
CERAPP 26k Chemicals	Phenol	108-95-2	DTXSID5021124	94.042	182	-6.47	41	4.8	1.46	1.46	-0.46	-0.04	CERAPP chemicals
CERAPP 26k Chemicals	Benazoline	113698-36-5	DTXSID8048442	196.1	318	-7.74	155	9.1	-0.63	2.64	-5.26	-3.46	CERAPP chemicals
CERAPP 26k Chemicals	2-{1-[2-(2-Chlorophenyl)ethyl]-4-hydroxypiperidin-4-yl}-N-cyclohexyl-N-methylpropanamide	55313-67-2	DTXSID40866480	406.239	328	-7.46	91	10.3	4.39	4.5	-8.2	-5.31	CERAPP chemicals
CERAPP 26k Chemicals	Heptane, 1-isothiocyanato-	4426-83-9	DTXSID5063449	157.093	225	-3.74	-30	3.97	1.52	3.06	-0.56	-4.69	CERAPP chemicals
CERAPP 26k Chemicals	Mexiletine	31828-71-4	DTXSID8048446	179.131	270	-5.98	204	8.49	0.44	2.15	-1.48	-2.84	CERAPP chemicals
CERAPP 26k Chemicals	N-Propyl-N'-nitro-N-nitrosoguanidine	13010-07-6	DTXSID5021203	175.071	257	-8.21	208	6.77	-4.45	-1.11	-4.8	-1.41	CERAPP chemicals
CERAPP 26k Chemicals	Gallic acid n-propyl ester	121-79-9	DTXSID5021201	212.068	316	-8.91	130	8.32	1.78	1.8	-6.59	-1.78	CERAPP chemicals
CERAPP 26k Chemicals	Aminolevulinic acid	106-60-5	DTXSID8048490	131.058	265	-9.44	201	7.59	-5.13	-3.49	-5.75	0.05	CERAPP chemicals
CERAPP 26k Chemicals	4-Nonanone	4485-09-0	DTXSID5063493	142.136	190	-3.69	-5	4.58	2.97	2.97	-0.16	-2.33	CERAPP chemicals
CERAPP 26k Chemicals	1-Propene	115-07-1	DTXSID5021205	42.047	-48	-0.71	-184	1.6	1.77	1.77	3.93	-2.28	CERAPP chemicals
CERAPP 26k Chemicals	3-Oxotetrahydrofuran	22929-52-8	DTXSID80336157	86.037	122	-6.88	3	3.24	-0.46	-0.46	0.58	0.84	CERAPP chemicals
CERAPP 26k Chemicals	Sarafloxacin	98105-99-8	DTXSID8048494	385.124	346	-10.4	216	9.49	-5.5	-0.11	-8.72	-3.59	CERAPP chemicals
CERAPP 26k Chemicals	2-Propyn-1-amine, N,N-diethyl-	4079-68-9	DTXSID5063287	111.105	142	-4.34	-14	3.17	0.31	1.37	2.13	-0.28	CERAPP chemicals
CERAPP 26k Chemicals	(+/-)-1,2-Propylene oxide	75-56-9	DTXSID5021207	58.042	35	-3.86	-112	2.21	0.03	0.03	2.73	0.21	CERAPP chemicals
CERAPP 26k Chemicals	Phenylmethylbarbituric acid	76-94-8	DTXSID00226900	218.069	257	-8.45	220	9.21	0.91	0.91	-7.56	-2.42	CERAPP chemicals
CERAPP 26k Chemicals	Saccharin	81-07-2	DTXSID5021251	185.015	267	-8.65	143	7.77	-1.08	0.91	-5.52	-1.67	CERAPP chemicals
CERAPP 26k Chemicals	Pentamethylbenzoic acid	2243-32-5	DTXSID20176953	192.115	282	-6.81	210	8.68	0.72	3.9	-2.29	-3.46	CERAPP chemicals
CERAPP 26k Chemicals	Dimethisoquin	86-80-6	DTXSID8048525	272.189	349	-5.67	146	9.84	4.2	4.23	-6.38	-2.65	CERAPP chemicals
CERAPP 26k Chemicals	Octadecanoic acid, hydrazide	4130-54-5	DTXSID5063316	298.298	329	-7.69	102	9.13	5.84	5.84	-6.88	-4.47	CERAPP chemicals
CERAPP 26k Chemicals	Bis(dimethylaminothiocarbonyl) disulfide	137-26-8	DTXSID5021332	239.988	306	-8.71	155	7.37	0.34	1.73	-4.76	-3.98	CERAPP chemicals
CERAPP 26k Chemicals	Metaproterenol	586-06-1	DTXSID8048529	211.121	298	-10.4	100	8.41	-2.57	0.88	-7.58	-1.16	CERAPP chemicals
CERAPP 26k Chemicals	Salbutamol	18559-94-9	DTXSID5021255	239.152	298	-10.1	151	8.63	-3.04	1	-7.27	-1.22	CERAPP chemicals
CERAPP 26k Chemicals	1,10-Undecadiyne	4117-15-1	DTXSID5063312	148.125	175	-2.26	-17	4.44	4.34	4.34	2.19	-4.55	CERAPP chemicals
CERAPP 26k Chemicals	Oxyphenonium	14214-84-7	DTXSID8048571	348.254	304	-8.35	149	11.42	2.53	3.26	-6.22	-5.24	CERAPP chemicals
CERAPP 26k Chemicals	Theophylline	58-55-9	DTXSID5021336	180.065	327	-8.56	273	10.62	-0.02	-0.02	-5.34	-1.38	CERAPP chemicals
CERAPP 26k Chemicals	1,1,2-Trichloroethane	79-00-5	DTXSID5021380	131.93	114	-3.08	-37	3.35	1.98	1.98	1.37	-1.48	CERAPP chemicals
CERAPP 26k Chemicals	Tetranitromethane	509-14-8	DTXSID5021334	195.972	126	-6.97	14	2.25	0.11	0.11	0.92	-2.34	CERAPP chemicals
CERAPP 26k Chemicals	Cyclopentadecanol	4727-17-7	DTXSID5063578	226.23	301	-4.7	80	9.36	5.31	5.31	-6.2	-4.85	CERAPP chemicals
CERAPP 26k Chemicals	Flurbiprofen axetil	91503-79-6	DTXSID8048600	330.127	349	-7.83	109	9.6	4.01	4.01	-6	-5.03	CERAPP chemicals
CERAPP 26k Chemicals	2,4,6-Trichlorophenol	88-06-2	DTXSID5021386	195.925	246	-5.87	69	7	3.24	3.69	-2.09	-2.37	CERAPP chemicals
CERAPP 26k Chemicals	2,4,5-Trichlorophenoxyacetic acid	93-76-5	DTXSID5021388	253.93	314	-8.52	153	9.06	-0.15	3.31	-4.43	-3.68	CERAPP chemicals
CERAPP 26k Chemicals	Etisazole	7716-60-1	DTXSID00227917	178.056	318	-6.89	78	9.26	2.82	2.82	-5.52	-3.29	CERAPP chemicals
CERAPP 26k Chemicals	2-Acetyl-3,5-dimethylfuran	22940-86-9	DTXSID20177485	138.068	205	-5.61	34	4.43	1.85	1.85	-0.19	-1.83	CERAPP chemicals
CERAPP 26k Chemicals	Trichlorofluoromethane	75-69-4	DTXSID5021384	135.905	24	-1.01	-111	2.19	2.53	2.53	2.9	-2.1	CERAPP chemicals
CERAPP 26k Chemicals	Febuxostat	144060-53-7	DTXSID8048650	316.088	332	-9.26	171	10.66	0.76	2.82	-8.68	-3.08	CERAPP chemicals
CERAPP 26k Chemicals	Triisopropanolamine	122-20-3	DTXSID5021415	191.152	305	-10.1	45	7.89	-1.33	0.18	-4.76	0.64	CERAPP chemicals
CERAPP 26k Chemicals	Ethanol, 2,2'-(cyclohexylimino)bis-	4500-29-2	DTXSID5063499	187.157	272	-9.07	45	7.94	-2.57	1.12	-3.79	0.13	CERAPP chemicals
CERAPP 26k Chemicals	Tris(2,3-dibromopropyl) phosphate	126-72-7	DTXSID5021413	691.581	406	-1.92	6	11.69	4.29	4.29	-3.72	-4.94	CERAPP chemicals
CERAPP 26k Chemicals	Tris(2-chloroethyl) phosphate	115-96-8	DTXSID5021411	283.954	330	-6.9	-35	8.41	1.44	1.44	-1.22	-1.61	CERAPP chemicals
CERAPP 26k Chemicals	Pazopanib	444731-52-6	DTXSID8048733	437.163	327	-7.85	191	9.64	2.57	2.65	-9.48	-3.19	CERAPP chemicals
CERAPP 26k Chemicals	Perbufylline	110390-84-6	DTXSID80149229	441.218	348	-7.37	123	11.68	2.62	2.62	-7.49	-4.65	CERAPP chemicals
CERAPP 26k Chemicals	Erdosteine	84611-23-4	DTXSID8048735	249.013	309	-11.1	140	9.09	-4.74	0.08	-7.27	-1.29	CERAPP chemicals
CERAPP 26k Chemicals	2,6-Octadien-1-ol, 2,7-dimethyl-, (2E)-	32663-38-0	DTXSID70275869	154.136	221	-6.25	11	7.65	3.38	3.38	-1.65	-2.29	CERAPP chemicals
CERAPP 26k Chemicals	4-Hydroxypyrimidine	4562-27-0	DTXSID5063524	96.032	220	-7.55	113	3.27	-1.38	-1.38	0.56	0.59	CERAPP chemicals
CERAPP 26k Chemicals	Imperatorin	482-44-0	DTXSID8048737	272.105	356	-7.92	102	7.77	2.22	2.3	-6.37	-3.08	CERAPP chemicals
CERAPP 26k Chemicals	Methylnitrosamino-N,N-dimethylethylamine	23834-30-2	DTXSID5021469	131.106	166	-5.5	32	3.13	-0.29	-0.27	0.23	0.77	CERAPP chemicals
CERAPP 26k Chemicals	Quinoline, 6-bromo-	5332-25-2	DTXSID5063788	206.968	283	-4.02	27	6.67	2.83	2.83	-2.11	-2.63	CERAPP chemicals
CERAPP 26k Chemicals	Benzene, (2-butoxyethyl)-	5331-14-6	DTXSID5063784	178.136	232	-3.1	-16	5.83	2.94	2.94	-0.46	-2.6	CERAPP chemicals
CERAPP 26k Chemicals	Furfuryl hexanoate	39252-02-3	DTXSID80339603	196.11	245	-4.17	-17	5.74	3.06	3.1	-1.34	-2.39	CERAPP chemicals
CERAPP 26k Chemicals	Dodecanoic acid	143-07-7	DTXSID5021590	200.178	299	-6.69	43	8.66	2.39	4.6	-4.79	-4.61	CERAPP chemicals
CERAPP 26k Chemicals	4-(p-Tolyl)-2-butanone	7774-79-0	DTXSID00228363	162.104	247	-4.02	7	5.72	2.64	2.64	-0.6	-1.88	CERAPP chemicals
CERAPP 26k Chemicals	Acetylpheneturide	13402-08-9	DTXSID8048789	248.116	255	-9.49	101	9.32	1.3	1.3	-9.02	-3.1	CERAPP chemicals
CERAPP 26k Chemicals	3-Chloropropanoic acid	107-94-8	DTXSID5021546	107.998	156	-6.56	41	4.28	-0.63	0.41	-0.66	0.63	CERAPP chemicals
CERAPP 26k Chemicals	1-Ethoxy-1-hydroxymethane	10171-38-7	DTXSID5021592	76.052	133	-6.34	-34	4.08	-0.25	-0.24	0.82	1.11	CERAPP chemicals
CERAPP 26k Chemicals	2-Chlorophenol	95-57-8	DTXSID5021544	128.003	175	-4.96	10	4.97	2.15	2.15	0.39	-1.06	CERAPP chemicals
CERAPP 26k Chemicals	Tolindate	27877-51-6	DTXSID8048818	297.119	387	-8.13	115	10.83	4.12	4.21	-7.76	-3.38	CERAPP chemicals
CERAPP 26k Chemicals	Phosphine, (2-methylpropyl)-	4023-52-3	DTXSID20193221	88.044	99	-1.1	-23	3.62	2.49	2.49	0.34	-1.72	CERAPP chemicals
CERAPP 26k Chemicals	Heptadecanoic acid	506-12-7	DTXSID5021596	270.256	364	-7.65	61	10.37	6.97	7.45	-7.2	-6.32	CERAPP chemicals
CERAPP 26k Chemicals	Xanoxic acid	33459-27-7	DTXSID40187107	298.084	314	-9.94	203	10.97	-1.15	3.51	-7.19	-3.78	CERAPP chemicals
CERAPP 26k Chemicals	5-Aminoindole	5192-03-0	DTXSID5063734	132.069	261	-7.17	132	7.95	0.7	0.7	-4.67	-1.63	CERAPP chemicals
CERAPP 26k Chemicals	2,6,9,11-Dodecatetraenal, 2,6,10-trimethyl-	4955-32-2	DTXSID5063655	218.167	291	-4.25	35	7.44	3.99	3.99	-0.88	-3.37	CERAPP chemicals
CERAPP 26k Chemicals	Heptanedioic acid	111-16-0	DTXSID5021598	160.074	342	-8.58	106	7.8	-3.37	0.61	-7.04	-0.51	CERAPP chemicals
CERAPP 26k Chemicals	Glyoxylic acid	298-12-4	DTXSID5021594	74	180	-7.5	31	3.66	-4.28	-0.54	0.91	0.62	CERAPP chemicals
CERAPP 26k Chemicals	6-Methyl-5-hepten-2-one	110-93-0	DTXSID5021629	126.104	173	-4.13	-66	4.5	2.19	2.19	0.22	-1.42	CERAPP chemicals
CERAPP 26k Chemicals	2-Methyldecanal	19009-56-4	DTXSID5021623	170.167	226	-3.16	10	5.7	4.17	4.17	-1.09	-4.41	CERAPP chemicals
CERAPP 26k Chemicals	Canertinib	267243-28-7	DTXSID8048943	485.163	367	-9.81	236	9.71	3.52	3.53	-8.67	-4.8	CERAPP chemicals
CERAPP 26k Chemicals	Benzenamine, 3-bromo-4-methyl- (9CI)	7745-91-7	DTXSID00228161	184.984	255	-6.71	27	7.44	2.28	2.28	-1.27	-2.37	CERAPP chemicals
CERAPP 26k Chemicals	2,2,2-Trichloroacetamide	594-65-0	DTXSID5021671	160.92	240	-8.41	142	6.09	1.04	1.04	-1.44	-1.09	CERAPP chemicals
CERAPP 26k Chemicals	C.I. 1040	212631-79-3	DTXSID8048945	477.976	364	-9.22	184	9.55	2.95	4.06	-9.16	-5.2	CERAPP chemicals
CERAPP 26k Chemicals	2-Methylbutanoic acid	116-53-0	DTXSID5021621	102.068	176	-6.03	-12	4.19	0.47	1.18	-0.31	-0.36	CERAPP chemicals
CERAPP 26k Chemicals	Tandutinib	387867-13-2	DTXSID8048947	562.327	328	-7.3	226	11.38	4.6	4.75	-9.87	-5.66	CERAPP chemicals
CERAPP 26k Chemicals	Octane, 3-ethyl-	5881-17-4	DTXSID5064049	142.172	165	-0.8	-86	4.44	5.51	5.51	0.62	-5.74	CERAPP chemicals
CERAPP 26k Chemicals	1,1,1-Trichloropropanone	918-00-3	DTXSID5021679	159.925	149	-4.55	3	3.47	1.8	1.8	1.4	-0.99	CERAPP chemicals
CERAPP 26k Chemicals	3,3,3-Trichloro-2-methyl-1-propene	4749-27-3	DTXSID5021677	157.946	147	-3.43	-36	3.89	2.6	2.6	0.88	-2.12	CERAPP chemicals
CERAPP 26k Chemicals	10H-Phenothiazine, 3,7-dioctyl-	6044-61-7	DTXSID5064091	423.296	445	-7.28	113	10.2	9.59	9.59	-7.82	-4.51	CERAPP chemicals
CERAPP 26k Chemicals	2,2'-Butane-1,4-diyl bis(4-hydroxybutyl) dibenzene-1,2-dicarboxylate	117932-73-7	DTXSID5021700	530.215	434	-7.88	191	9.68	1.91	1.99	-10.8	-2.05	CERAPP chemicals
CERAPP 26k Chemicals	Diloxanide furoate	3736-81-0	DTXSID8048999	327.007	366	-8.58	115	9.75	2.24	2.24	-6.45	-3.43	CERAPP chemicals
CERAPP 26k Chemicals	N-Acetyl sulfamethoxazole	21312-10-7	DTXSID8049044	295.063	275	-10.8	209	9.3	0.59	0.6	-10.1	-3.38	CERAPP chemicals
CERAPP 26k Chemicals	3,3-Dimethyl-2-butanone	75-97-8	DTXSID5021752	100.089	106	-4.14	-53	3.19	1.2	1.2	1.5	-0.72	CERAPP chemicals
CERAPP 26k Chemicals	5,5-Dimethylhydantoin	77-71-4	DTXSID5021754	128.059	256	-7.48	178	7.93	-0.48	-0.48	-4.8	-0.56	CERAPP chemicals
CERAPP 26k Chemicals	Benzene, 1,2,4-trichloro-5-methoxy-	6130-75-2	DTXSID5064120	209.941	254	-3.34	77	5.72	3.85	3.85	-0.58	-4.26	CERAPP chemicals
CERAPP 26k Chemicals	Alpidem	82626-01-5	DTXSID8049046	403.122	386	-6.75	151	11.68	5.11	5.17	-8.56	-5.25	CERAPP chemicals
CERAPP 26k Chemicals	10-Chloro-9-anthraldehyde	10527-16-9	DTXSID8049202	242.05	340	-5.18	122	8.53	3.34	3.34	-5.99	-4.57	CERAPP chemicals
CERAPP 26k Chemicals	3-Nitrotoluene	99-08-1	DTXSID5021831	137.048	234	-5.03	23	4.55	2.45	2.45	-0.69	-2.44	CERAPP chemicals
CERAPP 26k Chemicals	Phenol, 4-butyl-2,6-bis(1,1-dimethylethyl)-	5530-30-3	DTXSID5063944	262.23	276	-4.71	67	9.92	6.61	6.61	-2.57	-4.13	CERAPP chemicals
CERAPP 26k Chemicals	2-Methylbenzothiazole	120-75-2	DTXSID8049208	149.03	238	-5.08	14	5.82	2.47	2.47	-1.53	-2.57	CERAPP chemicals
CERAPP 26k Chemicals	4-Dimethylaminobenzaldehyde	100-10-7	DTXSID5021835	149.084	241	-6.15	74	5.79	1.81	1.81	-2.43	-2.1	CERAPP chemicals
CERAPP 26k Chemicals	3-Methyl-1-pentyn-3-ol	77-75-8	DTXSID5021756	98.073	121	-4.97	30	4.06	0.8	0.8	0.72	0.06	CERAPP chemicals
CERAPP 26k Chemicals	Sulfatroxazole	23256-23-7	DTXSID20177829	267.068	291	-9.78	185	9.1	1.35	1.74	-7.25	-2.63	CERAPP chemicals
CERAPP 26k Chemicals	9-Cyanophenanthrene	2510-55-6	DTXSID8049256	203.073	357	-4.07	116	8.64	4.59	4.59	-4.98	-5.87	CERAPP chemicals
CERAPP 26k Chemicals	Tris(2-butoxyethyl) phosphate	78-51-3	DTXSID5021758	398.243	345	-5.14	-70	11.73	3.75	3.75	-4.77	-2.56	CERAPP chemicals
CERAPP 26k Chemicals	Benzylamine	100-46-9	DTXSID5021839	107.073	185	-5.71	-18	5.76	-2.87	1.09	-0.19	-0.28	CERAPP chemicals
CERAPP 26k Chemicals	4-(Trifluoromethyl)phenylacetonitrile	2338-75-2	DTXSID20177940	185.045	198	-2.54	45	4.45	2.33	2.33	-1.18	-2.64	CERAPP chemicals
CERAPP 26k Chemicals	Methanamine, N-hydroxy-N-methyl-	5725-96-2	DTXSID5063990	61.053	129	-5.92	108	2.7	-1.15	-1.15	1.33	0.56	CERAPP chemicals
CERAPP 26k Chemicals	Ethylenediamine	107-15-3	DTXSID5021881	60.069	117	-8.76	11	6.7	-6.19	-2.04	1.08	1.22	CERAPP chemicals
CERAPP 26k Chemicals	5-Nitroisatin	611-09-6	DTXSID8049331	192.017	309	-8.12	155	9.22	0.47	0.47	-7.34	-2.3	CERAPP chemicals
CERAPP 26k Chemicals	Phenol, 2-chloro-3,5-dimethyl-	5538-41-0	DTXSID5063946	156.034	204	-5.68	54	6.62	3.31	3.31	-1.7	-2.02	CERAPP chemicals
CERAPP 26k Chemicals	N,N-Diethylethanolamine	100-37-8	DTXSID5021837	117.115	163	-6.1	6	4.8	-3.89	0.35	0.14	0.93	CERAPP chemicals
CERAPP 26k Chemicals	Ethyl mercaptoacetate	623-51-8	DTXSID8049337	120.025	161	-7.57	-12	3.12	0.58	0.6	0.15	-0.94	CERAPP chemicals
CERAPP 26k Chemicals	Di-tert-butyl sulphide	107-47-1	DTXSID5021887	146.113	149	-2.35	-10	3.96	3.65	3.65	1.21	-3.89	CERAPP chemicals
CERAPP 26k Chemicals	2-Methyl-2,4-pentanediol	107-41-5	DTXSID5021885	118.099	198	-6.98	-49	7.17	1.01	1.01	-1.89	0.92	CERAPP chemicals
CERAPP 26k Chemicals	1-Bromopentadecane	629-72-1	DTXSID8049339	290.161	322	-4.44	19	8.33	8.08	8.08	-3.83	-8.39	CERAPP chemicals
CERAPP 26k Chemicals	Cypripedin	8031-72-9	DTXSID00230249	284.068	372	-8.81	185	10.82	2.38	2.41	-6.98	-3.41	CERAPP chemicals
CERAPP 26k Chemicals	4-Methyl-2-pentanone	108-10-1	DTXSID5021889	100.089	116	-4.25	-83	3.58	1.31	1.31	1.3	-0.86	CERAPP chemicals
CERAPP 26k Chemicals	3-Nitrobenzaldehyde	99-61-6	DTXSID8049383	151.027	202	-5.51	71	4.85	1.39	1.47	-2.14	-1.97	CERAPP chemicals
CERAPP 26k Chemicals	Propargyl alcohol	107-19-7	DTXSID5021883	56.026	114	-5.25	-52	3.1	-0.39	-0.38	1.19	1.25	CERAPP chemicals
CERAPP 26k Chemicals	6-Hydroxyindole	2380-86-1	DTXSID20178497	133.053	276	-7.21	104	7.93	1.54	1.56	-3.69	-0.84	CERAPP chemicals
CERAPP 26k Chemicals	Acediasulfone	80-03-5	DTXSID00229991	306.067	343	-11.1	194	9.27	-1.15	1.88	-8.89	-2.26	CERAPP chemicals
CERAPP 26k Chemicals	Pyrazine	290-37-9	DTXSID8049410	80.037	115	-5.43	55	3.33	-0.26	-0.26	1.03	1.08	CERAPP chemicals
CERAPP 26k Chemicals	5-Methyl-2-hexanone	110-12-3	DTXSID5021914	114.104	140	-3.99	-73	3.38	1.88	1.88	0.76	-1.33	CERAPP chemicals
CERAPP 26k Chemicals	Isothiocyanic acid, 3-chlorophenyl ester	2392-68-9	DTXSID20178634	168.975	250	-6.17	47	4.43	3.3	3.36	-1.11	-3.95	CERAPP chemicals
CERAPP 26k Chemicals	Fezolamine	80410-36-2	DTXSID00230305	305.189	352	-6.03	123	10.26	3.98	3.98	-6.82	-5.16	CERAPP chemicals
CERAPP 26k Chemicals	4-Hydroxyquinazoline	491-36-1	DTXSID8049412	146.048	310	-8.74	217	7.44	-0.11	0.77	-5.56	-0.93	CERAPP chemicals
CERAPP 26k Chemicals	2-Heptanone	110-43-0	DTXSID5021916	114.104	147	-3.77	-36	4.05	1.98	1.98	0.59	-1.42	CERAPP chemicals
CERAPP 26k Chemicals	10,11-Dihydro-5H-dibenz[b,f]azepine	494-19-9	DTXSID8049414	195.105	340	-7.14	106	10.2	3.61	3.61	-7.2	-4.96	CERAPP chemicals
CERAPP 26k Chemicals	Pyrrole	109-97-7	DTXSID5021910	67.042	130	-4.75	-23	4.26	0.75	0.75	0.92	-0.17	CERAPP chemicals
CERAPP 26k Chemicals	N-Butylnitrite	544-16-1	DTXSID8049418	103.063	78	-5.1	24	2.72	1.45	1.45	0.49	-1.02	CERAPP chemicals
CERAPP 26k Chemicals	N-Phenyl diethanolamine	120-07-0	DTXSID5021962	181.11	304	-9.08	57	8.08	0.99	0.99	-4.35	-0.73	CERAPP chemicals
CERAPP 26k Chemicals	3-Ethoxy-4-hydroxybenzaldehyde	121-32-4	DTXSID5021968	166.063	294	-8.72	78	7.77	1.59	1.59	-4.99	-1.77	CERAPP chemicals
CERAPP 26k Chemicals	2-Propenoic acid, 2-methyl-, 2-(sulfooxy)ethyl ester	51956-67-3	DTXSID70276013	210.02	268	-9.77	128	7.73	0.23	0.55	-4.81	-0.32	CERAPP chemicals
CERAPP 26k Chemicals	1,4-Dichlorobutane	110-56-5	DTXSID5021918	126	161	-3.31	-38	4.02	2.35	2.35	0.62	-0.93	CERAPP chemicals
CERAPP 26k Chemicals	1,1'-Biphenyl, 2,4',6-tribromo-	64258-03-3	DTXSID90214477	387.81	330	-4.07	99	9.43	6.06	6.06	-4.66	-8.28	CERAPP chemicals
CERAPP 26k Chemicals	Muconic acid	505-70-4	DTXSID8049674	142.027	320	-8.63	300	7.6	-2.72	1.12	-6.83	-0.2	CERAPP chemicals
CERAPP 26k Chemicals	4-Nitrobenzaldehyde	555-16-8	DTXSID5022061	151.027	202	-5.52	85	4.85	1.56	1.56	-2.28	-1.81	CERAPP chemicals
CERAPP 26k Chemicals	Adamantane	281-23-2	DTXSID5022017	136.125	162	-2.11	205	4.6	4.24	4.24	-0.2	-4.85	CERAPP chemicals
CERAPP 26k Chemicals	2,6-Dinitrophenol	573-56-8	DTXSID5022063	184.012	320	-6.91	64	6.22	0.84	1.37	-3.73	-2.12	CERAPP chemicals
CERAPP 26k Chemicals	N,N-Dimethyl-methanamine-N-oxide	1184-78-7	DTXSID8049678	75.068	46	-4.01	-66	1.57	-0.22	-0.21	1.36	0.3	CERAPP chemicals
CERAPP 26k Chemicals	2-Hydroxy-3-methoxybenzaldehyde	148-53-8	DTXSID5022011	152.047	266	-6.82	44	7.5	1.37	1.37	-2.89	-1.89	CERAPP chemicals
CERAPP 26k Chemicals	4-Dodecylbenzenesulfonic acid	121-65-3	DTXSID8050443	326.192	324	-6.78	98	10.82	3.94	6.28	-6.11	-4.48	CERAPP chemicals
CERAPP 26k Chemicals	2,2,6-Trimethyl-6-vinyltetrahydropyran	7392-19-0	DTXSID8051338	154.136	173	-2.58	-44	4.43	3.18	3.18	0.01	-1.9	CERAPP chemicals
CERAPP 26k Chemicals	2,4-Hexadiene	592-46-1	DTXSID5022069	82.078	80	-1	-79	2.75	2.8	2.8	2.35	-2.73	CERAPP chemicals
CERAPP 26k Chemicals	4-Phenylpyridine	939-23-1	DTXSID5022140	155.073	280	-3.95	86	6.1	2.59	2.59	-2.02	-2.53	CERAPP chemicals
CERAPP 26k Chemicals	Cyclopropane, propyl-	2415-72-7	DTXSID20178851	84.094	71	-0.65	-123	3.11	3.42	3.42	1.88	-3.21	CERAPP chemicals
CERAPP 26k Chemicals	Undecanal, 2-ethylidene-	6720-16-7	DTXSID5064461	196.183	256	-3.6	24	6.76	4.94	4.94	-2.08	-3.85	CERAPP chemicals
CERAPP 26k Chemicals	Egmol	81-92-5	DTXSID00230845	306.126	401	-8.57	202	9.29	3.27	3.27	-8.95	-3.52	CERAPP chemicals
CERAPP 26k Chemicals	N-Allylaniline	589-09-3	DTXSID5022065	133.089	219	-5.31	-36	7.07	2.28	2.28	-0.86	-1.06	CERAPP chemicals
CERAPP 26k Chemicals	Dodecanamide	1120-16-7	DTXSID5022146	199.194	259	-6.82	110	8.59	3.64	3.64	-2.29	-3.58	CERAPP chemicals
CERAPP 26k Chemicals	Benzaldehyde, 3-chloro-4-hydroxy- (8CI)(9CI)	2420-16-8	DTXSID20178896	155.998	279	-8.88	139	7.11	2.09	2.13	-3.28	-1.65	CERAPP chemicals
CERAPP 26k Chemicals	2-Amino-5-bromopyridine	1072-97-5	DTXSID5022144	171.964	260	-6.82	138	7.54	1.16	1.16	-0.87	-1.1	CERAPP chemicals
CERAPP 26k Chemicals	2-Butanone, 1-bromo-	816-40-0	DTXSID00231216	149.968	139	-4.96	-81	3.48	1.48	1.48	0.56	-0.81	CERAPP chemicals
CERAPP 26k Chemicals	Caracemide	81424-67-1	DTXSID00231099	189.075	256	-8.68	131	8.15	-3.36	-0.47	-6.41	-0.18	CERAPP chemicals
CERAPP 26k Chemicals	Methyl p-chlorobenzoate	1126-46-1	DTXSID5022148	170.013	244	-7.06	35	5.05	2.87	2.87	-1.48	-2.46	CERAPP chemicals
CERAPP 26k Chemicals	2,5-Diphenylfuran	955-83-9	DTXSID5022142	220.089	344	-3.97	91	8.02	4.86	4.86	-4	-4.06	CERAPP chemicals
CERAPP 26k Chemicals	Methane, dichloro((chloromethyl)sulfonyl)-	64568-19-0	DTXSID90214831	195.892	208	-6.36	45	4.45	2.11	2.11	-2.13	-1.13	CERAPP chemicals
CERAPP 26k Chemicals	Ethyl octanoate	106-32-1	DTXSID8051542	172.146	209	-3.59	-45	5.06	3.97	3.97	-0.75	-3.39	CERAPP chemicals
CERAPP 26k Chemicals	4,5-Dichloroguaiacol	2460-49-3	DTXSID5022192	191.974	270	-6.81	64	7.74	3.26	3.26	-2.35	-2.53	CERAPP chemicals
CERAPP 26k Chemicals	C.I. Pigment Red 7	6471-51-8	DTXSID5064382	463.085	390	-8.28	179	9.66	6.06	6.09	-8.56	-4.74	CERAPP chemicals
CERAPP 26k Chemicals	1,4-Dimethylpiperazine	106-58-1	DTXSID8051544	114.116	131	-4.55	10	3.95	-3.29	-0.4	0.44	0.89	CERAPP chemicals
CERAPP 26k Chemicals	2,4-Dichlorobenzamide	2447-79-2	DTXSID5022190	188.975	302	-8.69	183	9.22	1.31	1.34	-5.19	-1.9	CERAPP chemicals
CERAPP 26k Chemicals	Hexyl acrylate	2499-95-8	DTXSID5022194	156.115	194	-3.26	-46	4.32	3.33	3.33	0.08	-2.57	CERAPP chemicals
CERAPP 26k Chemicals	1,1,1,3-Tetrachloropropane	1070-78-6	DTXSID8051546	179.907	157	-2.87	-37	3.87	2.93	2.93	0.41	-2.26	CERAPP chemicals
CERAPP 26k Chemicals	3-Anilinopropionitrile	1075-76-9	DTXSID8051548	146.084	283	-7.21	53	7.76	1.35	1.35	-4.25	-0.15	CERAPP chemicals
CERAPP 26k Chemicals	Hydroxyacetone	116-09-6	DTXSID8051590	74.037	145	-7.17	-17	3.96	-0.55	-0.55	-0.39	1.13	CERAPP chemicals
CERAPP 26k Chemicals	3-(3-Pyridyl)-1-propanol	2859-67-8	DTXSID5022198	137.084	284	-6.52	34	7.77	0.31	0.6	-2.34	0.01	CERAPP chemicals
CERAPP 26k Chemicals	Bisphenol A bis(2-hydroxypropyl) ether	116-37-0	DTXSID8051592	344.199	406	-7.33	128	9.35	4.66	4.66	-8.59	-4.08	CERAPP chemicals
CERAPP 26k Chemicals	1,2-bis(4-Pyridyl)ethane	4916-57-8	DTXSID5022221	184.1	280	-3.92	102	7.26	2.03	2.13	-3.99	-1.77	CERAPP chemicals
CERAPP 26k Chemicals	2-(2-Aminoethyl)pyridine	2706-56-1	DTXSID5022196	122.084	223	-6.33	54	6.44	-1.93	0.08	-0.99	0.81	CERAPP chemicals
CERAPP 26k Chemicals	1,5-Dihydroxyanthraquinone	117-12-4	DTXSID8051594	240.042	391	-9.7	238	9.05	3.02	3.03	-8.21	-5.22	CERAPP chemicals
CERAPP 26k Chemicals	1,3,3-Trimethyl-2-methyleneindoline	118-12-7	DTXSID8051596	175.136	248	-3.05	65	5.51	2.69	3.4	-1.11	-1.68	CERAPP chemicals
CERAPP 26k Chemicals	Dimethyl aminoterephthalate	5372-81-6	DTXSID5022225	209.069	307	-9.33	83	9.27	2.27	2.28	-5.31	-2.42	CERAPP chemicals
CERAPP 26k Chemicals	2-Cyclododecylpropan-1-ol	118562-73-5	DTXSID8051598	226.23	300	-4.71	38	8.92	4.9	4.9	-2.48	-4.96	CERAPP chemicals
CERAPP 26k Chemicals	2-Amino-4-chloro-6-methylpyrimidine	5600-21-5	DTXSID5022229	143.025	285	-6.88	174	7.72	0.34	0.49	-1.96	-2.5	CERAPP chemicals
CERAPP 26k Chemicals	1-Amino-4-(methylamino)anthraquinone	1220-94-6	DTXSID8051621	252.09	362	-9.72	193	9.3	2.6	3.2	-9.58	-5.64	CERAPP chemicals
CERAPP 26k Chemicals	Dimethyl nitroterephthalate	5292-45-5	DTXSID5022223	239.043	312	-8.25	73	6.75	2.1	2.1	-5.39	-3.1	CERAPP chemicals
CERAPP 26k Chemicals	1,1-Bis(phenethyloxy)ethane	122-71-4	DTXSID8051625	270.162	370	-6.35	130	8.53	4.19	4.19	-4.88	-6.17	CERAPP chemicals
CERAPP 26k Chemicals	5,6-Dimethylbenzofuran	24410-52-4	DTXSID20179166	146.073	221	-5.06	-21	5.19	3.01	3.01	-1.47	-2.62	CERAPP chemicals
CERAPP 26k Chemicals	2-Ethyl-5-methoxybicyclo[2.2.1]heptane	122795-41-9	DTXSID8051627	154.136	180	-2.57	11	4.61	4.25	4.25	-0.99	-2.27	CERAPP chemicals
CERAPP 26k Chemicals	3,6-Dimethyl-1-heptyn-3-ol	19549-98-5	DTXSID5022273	140.12	174	-4.53	-18	4.92	2.37	2.37	0.44	-1.49	CERAPP chemicals
CERAPP 26k Chemicals	Mifentidine	83184-43-4	DTXSID00232208	228.137	344	-8.84	138	8.41	-0.25	2.03	-7.5	-2.74	CERAPP chemicals
CERAPP 26k Chemicals	4-Dimethylamino-3-methyl-2-butanone	22104-62-7	DTXSID5022275	129.115	169	-4.44	-45	3.95	0.31	0.64	0.31	0.17	CERAPP chemicals
CERAPP 26k Chemicals	Succinimide	123-56-8	DTXSID8051629	99.032	288	-7	126	6.7	-0.67	-0.67	-4.12	0.29	CERAPP chemicals
CERAPP 26k Chemicals	4-(Diethylamino)salicylaldehyde	17754-90-4	DTXSID5022271	193.11	269	-7.03	79	9.22	2.04	2.04	-7.08	-2.56	CERAPP chemicals
CERAPP 26k Chemicals	3-Hydroxy-N-1-naphthyl-2-naphthamide	132-68-3	DTXSID8051671	313.11	423	-9.95	229	9.53	3.9	3.9	-8.68	-5.5	CERAPP chemicals
CERAPP 26k Chemicals	Octatriacontane	7194-85-6	DTXSID5064592	534.61	512	-6.08	79	11.68	8.78	8.78	-10.7	-8.27	CERAPP chemicals
CERAPP 26k Chemicals	2,6-Diisopropylaniline	24544-04-5	DTXSID5022279	177.152	257	-5.26	-44	8.5	3.14	3.18	-1.49	-2.59	CERAPP chemicals
CERAPP 26k Chemicals	3-(4-tert-Butylphenoxy)benzaldehyde	69770-23-6	DTXSID5022300	254.131	361	-4.43	65	8.97	4.63	4.63	-5.23	-5.97	CERAPP chemicals
CERAPP 26k Chemicals	3-Methylisothiazol-5-amine	24340-76-9	DTXSID20179080	114.025	222	-6.58	80	5.92	0.6	0.6	-1.28	-0.94	CERAPP chemicals
CERAPP 26k Chemicals	Tripropionin	139-45-7	DTXSID8051702	260.126	266	-8.47	-2	7.25	1.59	1.59	-3.48	-1.41	CERAPP chemicals
CERAPP 26k Chemicals	Genistein	446-72-0	DTXSID5022308	270.053	396	-9.67	294	9.25	2.96	2.96	-8.88	-3.9	CERAPP chemicals
CERAPP 26k Chemicals	3-Bromobenzamide	22726-00-7	DTXSID5022277	198.963	317	-8.61	156	8.65	1.65	1.65	-4.77	-1.52	CERAPP chemicals
CERAPP 26k Chemicals	Pyrimidine, 2,4-diethoxy-5-methyl-	7193-87-5	DTXSID5064590	182.106	283	-6.01	42	6.07	1.47	1.47	-2.58	-1.89	CERAPP chemicals
CERAPP 26k Chemicals	4-Chlorophenylacetonitrile	140-53-4	DTXSID8051708	151.019	250	-5.01	27	5.24	2.47	2.47	-1.51	-2.33	CERAPP chemicals
CERAPP 26k Chemicals	3,3',5,5'-Tetrachloro-4,4'-biphenyldiol	13049-13-3	DTXSID5022352	321.912	388	-6.9	165	8.99	5	5.9	-7.39	-4.72	CERAPP chemicals
CERAPP 26k Chemicals	4H-1,3,5-Oxadiazin-4-one, tetrahydro-3,5-bis(hydroxymethyl)-	7327-69-7	DTXSID5064627	162.064	266	-8.78	164	7.96	-0.54	-0.54	-7.19	0.03	CERAPP chemicals
CERAPP 26k Chemicals	Methoxyhydroquinone	824-46-4	DTXSID00231716	140.047	251	-6.62	90	7.84	0.47	0.47	-5.15	-1.17	CERAPP chemicals
CERAPP 26k Chemicals	Bromoxanide	41113-86-4	DTXSID20194056	474.04	323	-9.93	204	9.48	2.93	2.93	-10.8	-7.26	CERAPP chemicals
CERAPP 26k Chemicals	6-Ethyl-1,2,3,4-tetrahydroanthraquinone	15547-17-8	DTXSID8051750	240.115	338	-3.89	161	8.86	3.54	3.54	-7.12	-5.14	CERAPP chemicals
CERAPP 26k Chemicals	2,3,4,5-Tetrachloro-4'-biphenylol	67651-34-7	DTXSID5022350	305.917	348	-6.84	110	10.78	6.2	6.28	-5.74	-4.27	CERAPP chemicals
CERAPP 26k Chemicals	Dimethyl(2-naphthyl)amine	2436-85-3	DTXSID20179101	171.105	305	-3.45	53	6.88	2.93	3	-2.58	-4.02	CERAPP chemicals
CERAPP 26k Chemicals	4-Chloro-4'-biphenylol	28034-99-3	DTXSID5022354	204.034	314	-7.28	96	8.63	3.51	3.52	-4.52	-3.82	CERAPP chemicals
CERAPP 26k Chemicals	2-Ethylhexyl diphenyl phosphite	15647-08-2	DTXSID8051752	346.17	363	-5.15	6	11.72	6.1	6.1	-5.05	-6.47	CERAPP chemicals
CERAPP 26k Chemicals	3,3-Dimethyloctane	4110-44-5	DTXSID20194051	142.172	161	-0.79	-83	4.52	5.32	5.32	0.9	-5.12	CERAPP chemicals
CERAPP 26k Chemicals	6-Methylhept-5-en-2-ol	1569-60-4	DTXSID8051754	128.12	175	-5.54	-53	5.68	2.25	2.25	-0.35	-1.55	CERAPP chemicals
CERAPP 26k Chemicals	Toluene-4-sulphonohydrazide	1576-35-8	DTXSID8051756	186.046	269	-6.97	130	7.64	-0.04	0.52	-6.55	-2.07	CERAPP chemicals
CERAPP 26k Chemicals	Phenolphthalin	81-90-3	DTXSID5022439	320.105	396	-9.4	230	9.3	-1.62	2.61	-8.95	-3.26	CERAPP chemicals
CERAPP 26k Chemicals	2-Methyl-3-propylpyrazine	15986-80-8	DTXSID8051758	136.1	189	-4.96	49	4.82	1.57	1.57	-0.64	0.09	CERAPP chemicals
CERAPP 26k Chemicals	Nordihydroguaiaretic acid	500-38-9	DTXSID5022437	302.152	379	-8.9	186	9.4	3.09	3.09	-8.45	-3.66	CERAPP chemicals
CERAPP 26k Chemicals	5-Chloro-2-methylbenzoxazole	19219-99-9	DTXSID8051831	167.014	271	-6.37	48	5.73	2.2	2.2	-3.42	-2.7	CERAPP chemicals
CERAPP 26k Chemicals	2-((3-Methylbutyl)thio)ethyl formate	83803-47-8	DTXSID00232667	176.087	207	-3.59	-13	5.08	3.2	3.2	-0.54	-2.53	CERAPP chemicals
CERAPP 26k Chemicals	4'-Hydroxyflavanone	6515-37-3	DTXSID5022487	240.079	341	-9.01	234	10.5	3.61	3.61	-7.34	-3.4	CERAPP chemicals
CERAPP 26k Chemicals	{1-Methyl-2-[(1,2,2-trimethylbicyclo[3.1.0]hex-3-yl)methyl]cyclopropyl}methanol	198404-98-7	DTXSID8051837	222.198	283	-4.74	121	9.23	3.94	3.94	-2.57	-3.68	CERAPP chemicals
CERAPP 26k Chemicals	Bis(4-hydroxyphenyl)-2,2-dichloroethylene	14868-03-2	DTXSID5022485	280.006	393	-9.67	164	9.15	4.42	4.42	-8.82	-3.67	CERAPP chemicals
CERAPP 26k Chemicals	4-Mercapto-4-methylpentan-2-one	19872-52-7	DTXSID8051839	132.061	172	-6.67	-89	3.48	1.87	1.87	0.9	-1.55	CERAPP chemicals
CERAPP 26k Chemicals	4-Heptyloxyphenol	13037-86-0	DTXSID5022483	208.146	274	-5.39	61	9.01	3.99	3.99	-3.16	-3.83	CERAPP chemicals
CERAPP 26k Chemicals	Pentanoic acid, 4-methylphenyl ester	10415-86-8	DTXSID5065067	192.115	250	-4.06	3	6.3	3.13	3.13	-1.44	-3.02	CERAPP chemicals
CERAPP 26k Chemicals	2-Chloro-4-methylphenol	6640-27-3	DTXSID5022512	142.019	206	-5.62	60	5.97	2.79	2.82	-1.18	-1.42	CERAPP chemicals
CERAPP 26k Chemicals	2,3,5,6-Tetramethyl-1,4-dioxane-2,5-diol	23147-57-1	DTXSID8051883	176.105	264	-6.68	129	7.63	-0.61	0.46	-2.55	-0.59	CERAPP chemicals
CERAPP 26k Chemicals	6-Butylquinoline	7634-74-4	DTXSID5064758	185.12	296	-3.92	47	7.55	3.43	3.43	-2.95	-3.26	CERAPP chemicals
CERAPP 26k Chemicals	5,6-beta-Ionone epoxide	23267-57-4	DTXSID8051885	208.146	263	-4.25	96	6.56	4.23	4.23	-1.73	-1.71	CERAPP chemicals
CERAPP 26k Chemicals	Acetic acid, 2-ethylbutyl ester	10031-87-5	DTXSID5064916	144.115	158	-3.37	-73	3.94	2.79	2.79	0.75	-1.38	CERAPP chemicals
CERAPP 26k Chemicals	3,3',4,4'-Tetrachlorobiphenyl	32598-13-3	DTXSID5022514	289.922	369	-5.01	96	9.61	6.62	6.62	-4.77	-8.48	CERAPP chemicals
CERAPP 26k Chemicals	Octahydro-4,8a-dimethyl-4a(2H)-naphthol	23333-91-7	DTXSID8051887	182.167	270	-4.95	82	8.39	2.77	2.77	-1.56	-2.31	CERAPP chemicals
CERAPP 26k Chemicals	4-Chloro-2-methylphenol	1570-64-5	DTXSID5022510	142.019	210	-5.96	51	6.63	2.78	2.78	-1.61	-1.55	CERAPP chemicals
CERAPP 26k Chemicals	Afloqualone	56287-74-2	DTXSID5022562	283.112	343	-10.1	189	10.92	2.66	2.66	-9.47	-5.31	CERAPP chemicals
CERAPP 26k Chemicals	2-Nonynoic acid, ethyl ester	10031-92-2	DTXSID5064918	182.131	213	-3.69	-62	5	3.4	3.4	-0.74	-3.74	CERAPP chemicals
CERAPP 26k Chemicals	p,p'-Methoxychlor olefin	2132-70-9	DTXSID5022518	308.037	342	-6.08	93	9.16	4.33	4.33	-5.19	-6.78	CERAPP chemicals
CERAPP 26k Chemicals	1,3-Phenylenedi(4-aminophenyl ether)	2479-46-1	DTXSID8051914	292.121	399	-7.55	258	9.37	3.56	3.56	-9.87	-3.74	CERAPP chemicals
CERAPP 26k Chemicals	1-Methylthio-2-propanone	14109-72-9	DTXSID30161572	104.03	137	-4.64	18	3.61	0.98	0.98	0.94	-0.3	CERAPP chemicals
CERAPP 26k Chemicals	7,12-Benz(a)anthraquinone	2498-66-0	DTXSID8051916	258.068	428	-7.3	170	9.74	4.4	4.4	-8.82	-5.33	CERAPP chemicals
CERAPP 26k Chemicals	Barbital	57-44-3	DTXSID5022643	184.085	257	-8.45	190	8.4	0.65	0.65	-7.36	-1.4	CERAPP chemicals
CERAPP 26k Chemicals	N-Stearoyl Taurine	63155-80-6	DTXSID70276578	391.276	280	-8.9	214	9.52	3.25	5.46	-8.72	-2.5	CERAPP chemicals
CERAPP 26k Chemicals	Baclofen	1134-47-0	DTXSID5022641	213.056	301	-8.73	207	8.12	-2.35	-0.95	-5.72	-1.7	CERAPP chemicals
CERAPP 26k Chemicals	Cyclobutanecarboxylic acid, 1-((4-methylphenyl)sulfonyl)-, 1-methylethyl ester	160790-13-6	DTXSID60166999	282.093	342	-8.49	66	7.93	2.78	2.78	-4.81	-3.34	CERAPP chemicals
CERAPP 26k Chemicals	5-Methyl[1,2,4]triazolo[1,5-a]pyrimidin-7-ol	2503-56-2	DTXSID8051918	150.054	307	-6.84	217	8.51	-1.99	-0.13	-5.9	-1.01	CERAPP chemicals
CERAPP 26k Chemicals	9,10-Anthracenedione, 1-amino-4,8-dihydroxy-5-(methylamino)-	13643-37-3	DTXSID5065568	284.08	388	-10.8	204	9.41	2.66	2.66	-8.84	-5.77	CERAPP chemicals
CERAPP 26k Chemicals	Alendronic Acid	66376-36-1	DTXSID5022568	249.017	371	-10.9	219	9.52	-2.9	-1.31	-10.6	0.08	CERAPP chemicals
CERAPP 26k Chemicals	1-Propanamine, 3-(triethoxysilyl)-N-[3-(triethoxysilyl)propyl]-	13497-18-2	DTXSID5065512	425.263	342	-6.43	69	11.23	2.84	5.19	-4.05	-5.08	CERAPP chemicals
CERAPP 26k Chemicals	Octane-2,4-dione	14090-87-0	DTXSID30161491	142.099	168	-5.84	18	4.83	1.74	1.74	-0.25	-1.56	CERAPP chemicals
CERAPP 26k Chemicals	2,5-Bis(2-benzoxazolyl)thiophene	2866-43-5	DTXSID8051966	318.046	402	-6.07	219	11.72	3.08	3.08	-9.9	-7.52	CERAPP chemicals
CERAPP 26k Chemicals	Benorylate	5003-48-5	DTXSID5022649	313.095	368	-8.8	175	10.62	2.15	2.15	-7.31	-4.2	CERAPP chemicals
CERAPP 26k Chemicals	(4-tert-Butylphenyl)acetonitrile	3288-99-1	DTXSID8052011	173.12	282	-3.92	5	5.81	2.92	2.92	-1.16	-3.79	CERAPP chemicals
CERAPP 26k Chemicals	Brompheniramine	86-22-6	DTXSID5022691	318.073	345	-5.3	144	9.78	-0.3	3.02	-5.06	-3.49	CERAPP chemicals
CERAPP 26k Chemicals	Bendroflumethiazide	73-48-3	DTXSID5022647	421.038	255	-10.7	222	9.25	1.52	1.54	-10.1	-3.59	CERAPP chemicals
CERAPP 26k Chemicals	2,4,4,4-Tetrachlorobutan-1-ol	3290-70-8	DTXSID8052013	209.917	188	-5.7	49	6.55	1.78	2.49	-0.49	-0.74	CERAPP chemicals
CERAPP 26k Chemicals	3,4,4-Trimethylcyclopentane-1,2-dione	33079-56-0	DTXSID8052015	140.084	197	-5.75	26	4.32	1.33	1.33	-0.35	-1.52	CERAPP chemicals
CERAPP 26k Chemicals	Bumetanide	28395-03-1	DTXSID5022699	364.109	274	-10.8	230	9.29	2.79	2.82	-9.39	-3.56	CERAPP chemicals
CERAPP 26k Chemicals	Buflomedil	55837-25-7	DTXSID5022697	307.178	330	-6.83	105	9.65	-0.57	2.78	-5.88	-3.13	CERAPP chemicals
CERAPP 26k Chemicals	Perfluoro-3-(1H-perfluoroethoxy)propane	3330-15-2	DTXSID8052017	285.985	41	-1.9	-48	0.96	2.89	2.89	2.56	-3.37	CERAPP chemicals
CERAPP 26k Chemicals	1,6-Heptadien-4-ol, 4-methyl-	25201-40-5	DTXSID20179868	126.104	158	-4.8	-55	4.92	2.25	2.25	0.5	-0.86	CERAPP chemicals
CERAPP 26k Chemicals	5,9-Dodecadien-2-one, 6,10-dimethyl-	13125-74-1	DTXSID5065358	208.183	249	-4.21	27	7.26	4.58	4.58	-1.3	-3.39	CERAPP chemicals
CERAPP 26k Chemicals	Perfluoroheptane	335-57-9	DTXSID8052019	387.974	82	-1.9	-78	1.36	3.9	3.9	2.3	-4.96	CERAPP chemicals
CERAPP 26k Chemicals	Bucloxic acid	32808-51-8	DTXSID5022695	294.102	316	-8.41	163	11.41	1.68	3.84	-7.77	-2.76	CERAPP chemicals
CERAPP 26k Chemicals	Pigment Red 166	3905-19-9	DTXSID8052063	792.061	469	-7.95	250	9.58	2.98	4.8	-6.37	-6.61	CERAPP chemicals
CERAPP 26k Chemicals	Dodecanoic acid, 2-chloroethyl ester	64919-15-9	DTXSID90215227	262.17	295	-6.55	-67	7.83	5.84	5.84	-3.3	-3.49	CERAPP chemicals
CERAPP 26k Chemicals	Canadine	522-97-4	DTXSID5022724	339.147	397	-5.2	204	10.96	-0.75	2.68	-8.6	-4.43	CERAPP chemicals
CERAPP 26k Chemicals	Capuride	5579-13-5	DTXSID5022728	186.137	255	-8.56	172	8.19	0.84	0.84	-6.56	-2.35	CERAPP chemicals
CERAPP 26k Chemicals	2-Decenal	3913-71-1	DTXSID8052065	154.136	230	-3.2	-1	5.06	3.54	3.54	-1.02	-3.63	CERAPP chemicals
CERAPP 26k Chemicals	1,2,3,4,7,8-Hexachlorodibenzodioxin	39227-28-6	DTXSID8052067	387.819	409	-4.16	273	10.68	7.8	7.8	-10.4	-10.4	CERAPP chemicals
CERAPP 26k Chemicals	Cyclohexanecarboxylic acid, 1-((4-bromophenyl)sulfonyl)-, methyl ester	160790-08-9	DTXSID60166994	360.003	384	-7.89	111	9.37	2.94	2.94	-6.48	-4.47	CERAPP chemicals
CERAPP 26k Chemicals	7-[(3,7-Dimethylocta-2,6-dienyl)oxy]-4-methyl-2-benzopyrone	50542-90-0	DTXSID8052140	312.173	353	-7.73	85	10.33	5.04	5.04	-7.03	-5.6	CERAPP chemicals
CERAPP 26k Chemicals	Sameridine	143257-97-0	DTXSID30162367	330.267	347	-7.22	127	10.42	1.97	4.03	-5.29	-4.89	CERAPP chemicals
CERAPP 26k Chemicals	Benzenesulfonamide, 4-methyl-N-(methylsulfonyl)-	14653-91-9	DTXSID5065803	249.013	277	-7.98	140	8.72	1.25	1.25	-6.42	-1.49	CERAPP chemicals
CERAPP 26k Chemicals	Methyl 2-[(2-methylpentylidene)amino]benzoate	50607-64-2	DTXSID8052142	233.142	290	-6.88	35	6.91	2.77	3.36	-2.98	-2.96	CERAPP chemicals
CERAPP 26k Chemicals	Tetrakis(1-methylpropyl) orthosilicate	5089-76-9	DTXSID8052144	320.238	302	-4.43	-41	7.38	5.24	5.24	-0.87	-5.84	CERAPP chemicals
CERAPP 26k Chemicals	O-Ethyl O-propan-2-yl phosphorochloridothioate	51162-51-7	DTXSID8052146	201.998	209	-6.35	-11	6.11	1.56	1.56	-0.57	-2.2	CERAPP chemicals
CERAPP 26k Chemicals	C.I.Disperse Yellow 42	5124-25-4	DTXSID8052148	369.078	334	-10.8	156	9.55	3.85	4.6	-9.78	-6.27	CERAPP chemicals
CERAPP 26k Chemicals	Chlorphenoxamide	77-38-3	DTXSID5022805	303.139	349	-5.54	122	9.41	0.65	3.87	-4.57	-4.89	CERAPP chemicals
CERAPP 26k Chemicals	Chlorphenesin carbamate	886-74-8	DTXSID5022803	245.045	306	-8	90	8.37	0.96	0.97	-8.53	-1.64	CERAPP chemicals
CERAPP 26k Chemicals	3-Methyl-5-phenylpentanenitrile	54089-83-7	DTXSID8052190	173.12	282	-4.08	5	6.13	2.63	2.63	-0.96	-3.97	CERAPP chemicals
CERAPP 26k Chemicals	Chlorproguanil	537-21-3	DTXSID5022807	287.07	255	-8.92	149	8.68	2.01	2.01	-8.46	-2.51	CERAPP chemicals
CERAPP 26k Chemicals	Chloroxine	773-76-2	DTXSID5022801	212.975	313	-7.23	179	9.23	2.02	2.5	-5	-2.86	CERAPP chemicals
CERAPP 26k Chemicals	3-Methylcyclopentadecan-1-one	541-91-3	DTXSID8052192	238.23	329	-3.72	22	8.41	6.16	6.16	-5.3	-4.43	CERAPP chemicals
CERAPP 26k Chemicals	Isobutyl chloroformate	543-27-1	DTXSID8052194	136.029	128	-3.55	-43	4.02	1.49	1.49	0.92	-0.92	CERAPP chemicals
CERAPP 26k Chemicals	4,4-Dimethoxybutanone	5436-21-5	DTXSID8052196	132.079	178	-5.96	-56	3.95	0.35	0.35	0.25	0.57	CERAPP chemicals
CERAPP 26k Chemicals	Clothiapine	2058-52-8	DTXSID5022851	343.091	335	-8.15	119	10.14	-3.05	2.67	-8.38	-5.54	CERAPP chemicals
CERAPP 26k Chemicals	Clozapine	5786-21-0	DTXSID5022855	326.13	336	-8.76	183	10.5	-1.05	3.23	-9.43	-3.94	CERAPP chemicals
CERAPP 26k Chemicals	Di-iso-amyl ether	544-01-4	DTXSID8052198	158.167	173	-2.84	-86	4.31	4.25	4.25	0.15	-2.9	CERAPP chemicals
CERAPP 26k Chemicals	2-Methyl-5-(prop-1-en-2-yl)pyridine	56057-93-3	DTXSID8052221	133.089	199	-3.44	-17	4.46	1.44	2.33	-0.39	-0.3	CERAPP chemicals
CERAPP 26k Chemicals	Diflunisal	22494-42-4	DTXSID5022932	250.044	306	-7.8	215	8.19	-0.06	4.44	-9.1	-4.48	CERAPP chemicals
CERAPP 26k Chemicals	3-Methyl-4-phenyl-2-butanol	56836-93-2	DTXSID8052229	164.12	232	-6.13	50	7.71	4.12	4.12	-1.94	-2.35	CERAPP chemicals
CERAPP 26k Chemicals	3,7-Dimethyloct-6-en-1-yl ethyl ethanedioate	60788-25-2	DTXSID8052275	256.167	280	-6.29	-11	7.45	2.83	2.83	-2.87	-2.4	CERAPP chemicals
CERAPP 26k Chemicals	Benzenamine, 4,4'-methylenebis[2-methyl-6-(1-methylethyl)-	16298-38-7	DTXSID5066033	310.241	373	-6.68	102	9.38	6.1	6.1	-7.62	-6.11	CERAPP chemicals
CERAPP 26k Chemicals	N,N,2-Trimethylaniline	609-72-3	DTXSID8052279	135.105	195	-3.95	-60	4.86	2.84	2.85	-0.07	-1.46	CERAPP chemicals
CERAPP 26k Chemicals	1-Naphthalenesulfonic acid, 3-hydroxy-4-[(2-hydroxy-1-naphthalenyl)azo]-7-nitro-	16279-54-2	DTXSID5066031	439.047	392	-9.89	174	9.39	4.25	4.59	-8.85	-2.44	CERAPP chemicals
CERAPP 26k Chemicals	2,4-Dimethylbenzyl acetate	62346-96-7	DTXSID8052302	178.099	243	-4.12	28	5.74	2.64	2.64	-1.46	-2.37	CERAPP chemicals
CERAPP 26k Chemicals	Enoxacin	74011-58-8	DTXSID5022984	320.128	329	-11.1	222	9.42	-0.31	-0.2	-10.8	-1.97	CERAPP chemicals
CERAPP 26k Chemicals	Methyl isobutanethioate	42075-42-3	DTXSID20194915	118.045	155	-4.74	21	3.77	1.31	1.31	0.91	-0.66	CERAPP chemicals
CERAPP 26k Chemicals	3-(m-tert-Butylphenyl)-2-methylpropionaldehyde	62518-65-4	DTXSID8052304	204.151	278	-3.4	22	6.9	3.92	3.92	-0.72	-3.66	CERAPP chemicals
CERAPP 26k Chemicals	2-Pentanyl acetate	626-38-0	DTXSID8052306	130.099	132	-3.4	-96	3.89	2.27	2.27	0.89	-1.84	CERAPP chemicals
CERAPP 26k Chemicals	9,10-Anthracenedione, 4,8-diamino-2-(4-ethoxyphenyl)-1,5-dihydroxy-	15114-15-5	DTXSID5065859	390.122	426	-10.9	219	9.46	2.93	3.25	-8.12	-5.13	CERAPP chemicals
CERAPP 26k Chemicals	1,2,3,4,6,7,8-Heptachlorodibenzo[b,d]furan	67562-39-4	DTXSID8052350	405.785	464	-2.98	233	11.27	7.92	7.92	-10.4	-11.5	CERAPP chemicals
CERAPP 26k Chemicals	1-Hydroxydecan-3-one	67633-95-8	DTXSID8052352	172.146	256	-7.01	9	8.37	2.91	2.91	-3.27	-0.85	CERAPP chemicals
CERAPP 26k Chemicals	Etofylline	519-37-9	DTXSID5023031	224.091	326	-9.63	158	11.07	-0.62	-0.62	-6.04	-0.08	CERAPP chemicals
CERAPP 26k Chemicals	[2,2-Bis[(3,7-dimethyl-2,6-octadienyl)oxy]ethyl]benzene	67634-02-0	DTXSID8052354	410.318	413	-6.56	27	11.69	8.15	8.15	-7.35	-5.36	CERAPP chemicals
CERAPP 26k Chemicals	Fusaric acid	536-69-6	DTXSID5023085	179.095	251	-8.23	97	8.53	1.33	1.75	-3.43	-2.26	CERAPP chemicals
CERAPP 26k Chemicals	8-(Butan-2-yl)quinoline	67634-06-4	DTXSID8052356	187.136	261	-3.69	26	5.86	-0.21	2.7	-2.12	-3.49	CERAPP chemicals
CERAPP 26k Chemicals	3-(2-Ethylphenyl)-2,2-dimethylpropanal	67634-14-4	DTXSID8052358	190.136	259	-3.43	15	6.56	4.02	4.02	-0.75	-3.9	CERAPP chemicals
CERAPP 26k Chemicals	9-Decenoic acid	14436-32-9	DTXSID30162685	170.131	282	-6.81	56	7.72	1.22	3.54	-2.89	-3.1	CERAPP chemicals
CERAPP 26k Chemicals	Famotidine	76824-35-6	DTXSID5023039	337.045	311	-9.98	164	9.39	-1.06	-0.64	-8.73	-2.57	CERAPP chemicals
CERAPP 26k Chemicals	3-Methyl-2-(pentyloxy)cyclopent-2-en-1-one	68922-13-4	DTXSID8052431	182.131	257	-4.19	11	6.31	3.69	3.69	-1.36	-1.48	CERAPP chemicals
CERAPP 26k Chemicals	Guaifenesin	93-14-1	DTXSID5023114	198.089	281	-9.2	79	7.96	1.39	1.39	-6.85	-0.6	CERAPP chemicals
CERAPP 26k Chemicals	Phenol, 4-(1,1-dimethylethyl)-2,5-dimethyl-	17696-37-6	DTXSID5066247	178.136	264	-5.8	71	8.39	4.02	4.02	-1.85	-2.64	CERAPP chemicals
CERAPP 26k Chemicals	1,1,1,3,3,3-Hexafluoropropane	690-39-1	DTXSID8052435	152.006	-1	-1.09	-94	0.02	1.56	1.56	3.85	-3.86	CERAPP chemicals
CERAPP 26k Chemicals	6-Ethylideneoctahydro-2H-5,8-methanochromen-2-one	69486-14-2	DTXSID8052439	192.115	278	-5.18	51	7.26	1.86	1.86	-3.92	-1.93	CERAPP chemicals
CERAPP 26k Chemicals	Guanethidine	55-65-2	DTXSID5023116	198.184	255	-8.43	153	8.12	1.07	1.13	-5.14	-1.71	CERAPP chemicals
CERAPP 26k Chemicals	Gossypol	303-45-7	DTXSID5023110	518.194	379	-10.8	250	9.55	4.58	4.59	-8.55	-3.16	CERAPP chemicals
CERAPP 26k Chemicals	2-Amino-4,6-dimethylpyrimidine	767-15-7	DTXSID8052510	123.08	287	-6.58	152	7.54	-0.28	-0.08	-1.97	-0.49	CERAPP chemicals
CERAPP 26k Chemicals	Diprotrizoic acid	85-16-5	DTXSID00234045	641.801	296	-10	238	9.42	-0.68	1.67	-8.33	-2.81	CERAPP chemicals
CERAPP 26k Chemicals	Iothalamic acid	2276-90-6	DTXSID5023164	613.77	275	-10.8	250	9.39	-2.81	1.17	-7.12	-2.79	CERAPP chemicals
CERAPP 26k Chemicals	m-Iophendylate	NOCAS_23160	DTXSID5023160	416.121	364	-6.56	-19	10.82	7.64	7.64	-5.92	-6.37	CERAPP chemicals
CERAPP 26k Chemicals	4-Methyl-3-decen-5-ol	81782-77-6	DTXSID8052560	170.167	238	-5.46	-5	7.71	3.86	3.86	-1.47	-2.75	CERAPP chemicals
CERAPP 26k Chemicals	Halazepam	23092-17-3	DTXSID5023118	352.059	337	-8.75	165	9.82	3.96	3.97	-7.58	-5.42	CERAPP chemicals
CERAPP 26k Chemicals	3,5,6,6-Tetramethyl-4-methyleneheptan-2-one	81786-75-6	DTXSID8052564	182.167	219	-4.16	-46	5.08	4.67	4.67	0.24	-3.79	CERAPP chemicals
CERAPP 26k Chemicals	Mefenamic acid	61-68-7	DTXSID5023243	241.11	317	-9.73	230	9.19	4.71	5.11	-8.29	-4.59	CERAPP chemicals
CERAPP 26k Chemicals	Benz[de]anthracen-7-one	82-05-3	DTXSID8052566	230.073	443	-7.73	170	9.69	4.81	4.81	-7.69	-5.67	CERAPP chemicals
CERAPP 26k Chemicals	Menadiol	481-85-6	DTXSID5023247	174.068	314	-6.6	169	8.11	2.33	2.34	-6.21	-2.16	CERAPP chemicals
CERAPP 26k Chemicals	2-Bromophenol	95-56-7	DTXSID8052641	171.952	195	-5.95	6	5.93	2.3	2.35	-0.92	-1.06	CERAPP chemicals
CERAPP 26k Chemicals	4-Chlororesorcinol	95-88-5	DTXSID8052643	143.998	267	-6.78	107	7.59	1.8	1.8	-3.19	-1.94	CERAPP chemicals
CERAPP 26k Chemicals	Iproniazid	54-92-2	DTXSID5023168	179.106	304	-8.66	111	7.84	0.34	0.37	-4.14	-0.55	CERAPP chemicals
CERAPP 26k Chemicals	Hexahydro-1,3,5-tris(1-oxoallyl)-1,3,5-triazine	959-52-4	DTXSID8052645	249.111	320	-8.89	105	8.41	-0.52	-0.49	-6.98	-1.75	CERAPP chemicals
CERAPP 26k Chemicals	2-Anthracenesulfonic acid, 1-amino-4-[[3-[[4-chloro-6-[(3-sulfophenyl)amino]-1,3,5-triazin-2-yl]amino]-4-sulfophenyl]amino]-9,10-dihydro-9,10-dioxo-	16823-51-1	DTXSID5066118	773.007	393	-10.9	171	9.59	3.8	5.37	-6.85	-0.86	CERAPP chemicals
CERAPP 26k Chemicals	Methsuximide	77-41-8	DTXSID5023293	203.095	318	-5.42	53	8.38	2.08	2.08	-5.73	-2.23	CERAPP chemicals
CERAPP 26k Chemicals	3-Methylpentane	96-14-0	DTXSID8052647	86.11	62	-0.33	-161	2.76	3.6	3.6	2.27	-3.68	CERAPP chemicals
CERAPP 26k Chemicals	4-Heptanamine	16751-59-0	DTXSID5066116	115.136	140	-4.63	-45	4.92	-0.35	2.5	0.68	-1.3	CERAPP chemicals
CERAPP 26k Chemicals	Menichlopholan	10331-57-4	DTXSID5023249	343.96	350	-8.66	191	9.2	2.52	3.23	-10	-4.84	CERAPP chemicals
CERAPP 26k Chemicals	4-Chloro-3-nitrobenzenesulphonamide	97-09-6	DTXSID8052649	235.966	292	-7.52	179	8.42	0.63	0.66	-8.04	-2.94	CERAPP chemicals
CERAPP 26k Chemicals	Benzo[j]fluoranthene	205-82-3	DTXSID8052691	252.094	487	-6.07	166	10.34	6.3	6.3	-8.43	-8.04	CERAPP chemicals
CERAPP 26k Chemicals	Midazolam	59467-70-8	DTXSID5023320	325.078	350	-8.21	159	11.74	2.37	2.44	-8.88	-4.29	CERAPP chemicals
CERAPP 26k Chemicals	2-Anthracenesulfonic acid, 1-amino-4-((4-((4-chloro-6-((2-sulfophenyl)amino)-1,3,5-triazin-2-yl)amino)-3-sulfophenyl)amino)-9,10-dihydro-9,10-dioxo-	84166-13-2	DTXSID70233085	773.007	393	-10.1	171	9.59	2.56	5.37	-6.85	-0.86	CERAPP chemicals
CERAPP 26k Chemicals	2,2',3,4,4',5',6-Heptabromodiphenyl ether	207122-16-5	DTXSID8052693	715.447	465	-2.29	225	11.69	8.27	8.27	-7.42	-8.32	CERAPP chemicals
CERAPP 26k Chemicals	N,N-diethyl-3-oxobutyramide	2235-46-3	DTXSID8052695	157.11	221	-6.31	-6	5.85	-0.25	0.44	-1.47	-0.28	CERAPP chemicals
CERAPP 26k Chemicals	Methylphenidate	113-45-1	DTXSID5023299	233.142	307	-9.54	114	8.82	-4.83	0.21	-5.9	-2.6	CERAPP chemicals
CERAPP 26k Chemicals	Silicic acid (H4SiO4), tetrakis(2-ethoxyethyl) ester	18407-94-8	DTXSID5066370	384.218	321	-4.81	3	9.57	1.85	1.85	-4.75	-2.21	CERAPP chemicals
CERAPP 26k Chemicals	2,3,5,6-Tetrabromo-p-xylene	23488-38-2	DTXSID8052697	417.72	356	-4.93	165	8	5.59	5.59	-1.67	-6.8	CERAPP chemicals
CERAPP 26k Chemicals	Silicic acid (H4SiO4), tetrakis(2-butoxyethyl) ester	18765-38-3	DTXSID5066407	496.343	411	-6.42	4	11.69	5.32	5.32	-3.98	-5.22	CERAPP chemicals
CERAPP 26k Chemicals	Kebuzone	853-34-9	DTXSID00234500	322.132	352	-8.63	109	11.55	2.92	2.92	-7.27	-3.27	CERAPP chemicals
CERAPP 26k Chemicals	Nitrazepam	146-22-5	DTXSID5023372	281.08	336	-8.2	225	11.22	2.19	2.19	-9.73	-3.8	CERAPP chemicals
CERAPP 26k Chemicals	Silane, trimethyl(octadecyloxy)-	18748-98-6	DTXSID5066405	342.332	383	-6.06	57	9.39	9.23	9.23	-5.35	-4.37	CERAPP chemicals
CERAPP 26k Chemicals	Silane, ethenyltris(1-methylethoxy)-	18023-33-1	DTXSID5066299	232.149	180	-3.37	1	5	3.03	3.03	0.84	-2.02	CERAPP chemicals
CERAPP 26k Chemicals	Oxolamine	959-14-8	DTXSID5023403	245.153	321	-6.68	73	8.85	2.89	3.03	-6.65	-3.66	CERAPP chemicals
CERAPP 26k Chemicals	Oxomemazine	3689-50-7	DTXSID5023405	332.156	359	-5.42	115	10.24	2.51	2.51	-7.56	-3.77	CERAPP chemicals
CERAPP 26k Chemicals	Chlorotoluron	15545-48-9	DTXSID8052853	212.072	312	-8.79	148	9.81	2.41	2.41	-7.44	-3.47	CERAPP chemicals
CERAPP 26k Chemicals	Phenindione	83-12-5	DTXSID5023453	222.068	357	-6.57	150	8.53	2.9	2.9	-6.2	-4.49	CERAPP chemicals
CERAPP 26k Chemicals	1H-Imidazole, 1-(trimethylsilyl)-	18156-74-6	DTXSID5066326	140.077	197	-1.05	9	3.96	3.02	3.02	1.16	-0.56	CERAPP chemicals
CERAPP 26k Chemicals	Phenmetrazine	134-49-6	DTXSID5023455	177.115	266	-6.32	71	8.42	-0.36	1.58	-3.12	-1.83	CERAPP chemicals
CERAPP 26k Chemicals	2,6-Dihydroxyethylaminotoluene	149330-25-6	DTXSID30164225	210.137	302	-8.01	156	8.63	0.01	1.05	-7.93	-1.01	CERAPP chemicals
CERAPP 26k Chemicals	4,4-Methylenedimorpholine	5625-90-1	DTXSID8052859	186.137	252	-6.12	84	5.75	-0.13	-0.13	-2.33	0.88	CERAPP chemicals
CERAPP 26k Chemicals	Mozavaptan	137975-06-5	DTXSID8057641	427.226	399	-10.2	164	10.2	5.41	5.41	-8.17	-5.25	CERAPP chemicals
CERAPP 26k Chemicals	Cyclomethycaine	139-62-8	DTXSID8057643	359.246	357	-6.77	83	11.53	2.01	4.44	-6.57	-5.16	CERAPP chemicals
CERAPP 26k Chemicals	Tucaresol	84290-27-7	DTXSID70233247	272.068	339	-9.33	206	9.12	2.07	3.22	-9.42	-3.09	CERAPP chemicals
CERAPP 26k Chemicals	1,14-Tetradecanediol	19812-64-7	DTXSID5066534	230.225	301	-5.53	86	8.2	4.28	4.58	-3.08	-4.05	CERAPP chemicals
CERAPP 26k Chemicals	Methyl 3-amino-5,6-dichloropyrazine-2-carboxylate	1458-18-0	DTXSID8057645	220.976	325	-9.15	181	9.25	0.17	0.17	-5.53	-1.78	CERAPP chemicals
CERAPP 26k Chemicals	Benzenemethanol, 2,6-dichloro- (9CI)	15258-73-8	DTXSID30165075	175.98	195	-6.31	98	7.44	2.02	2.02	-1.79	-2.1	CERAPP chemicals
CERAPP 26k Chemicals	Cholesolvin	14929-11-4	DTXSID8057647	468.111	427	-7.24	52	11.69	5.03	5.03	-8.05	-6	CERAPP chemicals
CERAPP 26k Chemicals	1,1'-Biphenyl, 3-iodo-	20442-79-9	DTXSID5066615	279.975	320	-4.51	52	7.38	4.57	4.57	-2.53	-5.99	CERAPP chemicals
CERAPP 26k Chemicals	Pleconaril	153168-05-9	DTXSID8057649	381.13	351	-5.8	84	10.92	4.48	4.48	-6.07	-6.55	CERAPP chemicals
CERAPP 26k Chemicals	1-(4-Chlorobenzenesulfonyl)urea	22663-37-2	DTXSID8057691	233.987	257	-8.15	180	8.36	-0.69	0.2	-9.69	-1.42	CERAPP chemicals
CERAPP 26k Chemicals	3-Ethylpentane-2,4-dione	1540-34-7	DTXSID30165510	128.084	171	-6.33	10	4.43	1.03	1.03	0.38	-1.06	CERAPP chemicals
CERAPP 26k Chemicals	Proxyphylline	603-00-9	DTXSID5023536	238.107	337	-9.64	136	10.87	-0.77	-0.77	-6.04	0.62	CERAPP chemicals
CERAPP 26k Chemicals	Enfenamic acid	23049-93-6	DTXSID8057693	241.11	311	-9.73	179	9.06	0.35	2.84	-8.19	-3.39	CERAPP chemicals
CERAPP 26k Chemicals	Sulfamethoxypyridazine	80-35-3	DTXSID5023611	280.063	303	-9.82	183	9.2	-0.57	0.32	-9.19	-3.27	CERAPP chemicals
CERAPP 26k Chemicals	Floctafenine	23779-99-9	DTXSID8057695	408.13	362	-11.1	180	9.28	1.72	1.72	-9.68	-3.03	CERAPP chemicals
CERAPP 26k Chemicals	2-Butenoic acid, hexyl ester	19089-92-0	DTXSID5066455	170.131	208	-3.48	-54	5.06	3.55	3.55	-0.79	-3.26	CERAPP chemicals
CERAPP 26k Chemicals	Sulfameter	651-06-9	DTXSID5023613	280.063	303	-9.82	215	9.25	0.29	0.41	-9.93	-2.58	CERAPP chemicals
CERAPP 26k Chemicals	1-(Bis(4-fluorophenyl)methyl)piperazine	27469-60-9	DTXSID8057699	288.144	370	-7.26	158	10.66	1.62	2.71	-6.91	-4.08	CERAPP chemicals
CERAPP 26k Chemicals	Methyl 5-chloro-o-anisate	33924-48-0	DTXSID8057720	200.024	243	-6.01	51	5.77	2.05	2.05	-2.65	-3.05	CERAPP chemicals
CERAPP 26k Chemicals	6-Methyl-1H-benzimidazole-2-thiol	2360-37-4	DTXSID70946421	164.041	312	-7.15	142	8.71	-0.84	1.98	-5.91	-2.42	CERAPP chemicals
CERAPP 26k Chemicals	Sulfamoxole	729-99-7	DTXSID5023617	267.068	275	-9.78	193	9.13	0.41	0.46	-8.04	-2.32	CERAPP chemicals
CERAPP 26k Chemicals	Tolycaine	3686-58-6	DTXSID8057724	278.163	333	-8.81	119	11.37	-0.32	2.25	-6.87	-2.4	CERAPP chemicals
CERAPP 26k Chemicals	Sulfamethizole	144-82-1	DTXSID5023615	270.025	314	-10.1	208	9.14	-1.5	0.54	-8.05	-2.41	CERAPP chemicals
CERAPP 26k Chemicals	Isoxepac	55453-87-7	DTXSID8057772	268.074	324	-9.02	193	11.15	0.24	3.54	-8.51	-3.51	CERAPP chemicals
CERAPP 26k Chemicals	Tiaprofenic acid	33005-95-7	DTXSID5023665	260.051	312	-9.14	96	10.46	0.4	3.38	-6.78	-3.07	CERAPP chemicals
CERAPP 26k Chemicals	Ticlopidine	55142-85-3	DTXSID5023669	263.054	336	-3.81	163	8.86	1.73	4.2	-4.7	-3.77	CERAPP chemicals
CERAPP 26k Chemicals	4-Chloro-2,6-diaminopyrimidine	156-83-2	DTXSID30166022	144.02	319	-7.45	230	7.94	0.34	0.36	-4.96	-2.44	CERAPP chemicals
CERAPP 26k Chemicals	Propanenitrile, 3,3'-[oxybis(2,1-ethanediyloxy)]bis-	22397-31-5	DTXSID5066790	212.116	287	-6.18	11	7.32	-0.43	-0.43	-3.37	0.49	CERAPP chemicals
CERAPP 26k Chemicals	1,2,8,9-tetrachlorodibenzo-p-dioxin	62470-54-6	DTXSID40904159	319.897	385	-4.86	198	9.22	6.5	6.5	-7.9	-9.02	CERAPP chemicals
CERAPP 26k Chemicals	2,3-Dimethoxy-5-sulphamoylbenzoic acid	66644-80-2	DTXSID8057801	261.031	285	-9.8	175	8.14	-2.72	0.58	-6.87	-1.8	CERAPP chemicals
CERAPP 26k Chemicals	Dicarfen	15585-88-3	DTXSID30165979	312.184	343	-6.96	106	9.83	3.53	4.23	-6.08	-4.31	CERAPP chemicals
CERAPP 26k Chemicals	Dodecanoic acid, tetradecyl ester	22412-97-1	DTXSID5066792	396.397	433	-7.09	45	11.71	9.39	9.39	-6.6	-5	CERAPP chemicals
CERAPP 26k Chemicals	2-Ethylthiazole	15679-09-1	DTXSID30166128	113.03	152	-5.06	28	3.87	1.37	1.39	0.92	-0.24	CERAPP chemicals
CERAPP 26k Chemicals	Xipamide	14293-44-8	DTXSID5023744	354.044	275	-10.7	212	9.3	1.88	2.19	-10	-3.79	CERAPP chemicals
CERAPP 26k Chemicals	Ticlatone	70-10-0	DTXSID8057809	184.97	323	-8.13	175	8.74	-1.74	1.23	-5.77	-4.37	CERAPP chemicals
CERAPP 26k Chemicals	Ibafloxacine	91618-36-9	DTXSID8057853	275.096	322	-8.67	179	10.8	-2.23	2.73	-8.38	-3.2	CERAPP chemicals
CERAPP 26k Chemicals	Phenylpiperazine	92-54-6	DTXSID8057855	162.116	287	-6.59	46	8.55	0.93	1.1	-2.26	-0.84	CERAPP chemicals
CERAPP 26k Chemicals	2-Thiopheneacetonitrile	20893-30-5	DTXSID5066663	123.014	224	-5.24	29	4.43	1.26	1.26	-1.2	-0.62	CERAPP chemicals
CERAPP 26k Chemicals	4-Nitrotoluene	99-99-0	DTXSID5023792	137.048	236	-5.24	31	4.55	2.37	2.37	-1.8	-2.49	CERAPP chemicals
CERAPP 26k Chemicals	Zaleplon	151319-34-5	DTXSID5023748	305.128	327	-7.81	162	11.71	1.23	1.23	-8.23	-4.05	CERAPP chemicals
CERAPP 26k Chemicals	Zafirlukast	107753-78-6	DTXSID5023746	577.225	306	-7.91	195	9.73	4.93	4.96	-9.83	-5.57	CERAPP chemicals
CERAPP 26k Chemicals	2-Anisidine	90-04-0	DTXSID5023877	123.068	225	-6.72	7	6.15	1.18	1.18	-1.1	-0.99	CERAPP chemicals
CERAPP 26k Chemicals	3,3',4,4'-Tetrachlorocarbanilide	4300-43-0	DTXSID20195624	347.939	293	-9.61	225	9.47	4.92	4.92	-8.42	-5.68	CERAPP chemicals
CERAPP 26k Chemicals	Metolcarb	1129-41-5	DTXSID8057938	165.079	269	-8.28	77	7.44	1.2	1.7	-2.97	-1.8	CERAPP chemicals
CERAPP 26k Chemicals	Simeconazole	149508-90-7	DTXSID8057980	293.136	327	-8.3	105	8.96	2.97	2.97	-7.03	-3.71	CERAPP chemicals
CERAPP 26k Chemicals	2-Methylnaphthalene-1,4-diyl bis[dihydrogen (phosphate)]	84-98-0	DTXSID10861785	334.001	387	-8.51	203	9.42	-1.18	0.27	-8.38	-1.66	CERAPP chemicals
CERAPP 26k Chemicals	Benz(a)anthracene	56-55-3	DTXSID5023902	228.094	437	-4.93	220	9.37	5.6	5.6	-6.73	-7.86	CERAPP chemicals
CERAPP 26k Chemicals	1,2-Dibromo-1,1,2-trifluoroethane	354-04-1	DTXSID10861886	239.84	76	-1.27	-51	2.81	2.78	2.78	2.42	-3.26	CERAPP chemicals
CERAPP 26k Chemicals	Dicyclohexyl oxalate	620-82-6	DTXSID10211044	254.152	286	-6.94	44	7.83	3.72	3.72	-4.23	-2.55	CERAPP chemicals
CERAPP 26k Chemicals	Benzo[g,h,i]perylene	191-24-2	DTXSID5023908	276.094	536	-6.48	278	11.72	6.63	6.63	-10	-9.07	CERAPP chemicals
CERAPP 26k Chemicals	Benzenesulfonamide, 3,3'-[(9,10-dihydro-9,10-dioxo-1,4-anthracenediyl)diimino]bis[N-cyclohexyl-2,4,6-trimethyl-	23552-74-1	DTXSID5066906	796.333	483	-7.99	200	9.59	4.25	4.25	-6.09	-6.21	CERAPP chemicals
CERAPP 26k Chemicals	Aristolochic acid IV	15918-62-4	DTXSID30166603	371.064	412	-9.94	177	10.37	1.96	2.91	-8.82	-5.42	CERAPP chemicals
CERAPP 26k Chemicals	Acetaldehyde, dibutyl acetal	871-22-7	DTXSID00236125	174.162	195	-3.07	-64	5.01	3.25	3.25	0.14	-2.9	CERAPP chemicals
CERAPP 26k Chemicals	Flupyrsulfuron	150315-10-9	DTXSID8057982	451.041	265	-10.8	179	9.29	-1.81	2.13	-8.89	-3.81	CERAPP chemicals
CERAPP 26k Chemicals	Metheptazine	469-78-3	DTXSID10861967	261.173	303	-7.72	28	8.49	1.07	2.93	-4.65	-2.62	CERAPP chemicals
CERAPP 26k Chemicals	2-Phenoxyethyl butyrate	23511-70-8	DTXSID5066902	208.11	251	-6.82	75	6.9	2.92	2.92	-3.56	-2.82	CERAPP chemicals
CERAPP 26k Chemicals	Benomyl	17804-35-2	DTXSID5023900	292.154	265	-11.3	193	9.16	1.09	2.12	-8.43	-4.97	CERAPP chemicals
CERAPP 26k Chemicals	Terallethrin	15589-31-8	DTXSID8057984	276.173	313	-5.02	-6	8	3.97	3.97	-4.83	-5.05	CERAPP chemicals
CERAPP 26k Chemicals	Fentrazamide	158237-07-1	DTXSID8057988	349.131	349	-6.72	79	10.42	3.46	3.46	-9.42	-5.18	CERAPP chemicals
CERAPP 26k Chemicals	2-Cyclohexen-1-one, 4-(1-methylethyl)-	500-02-7	DTXSID10862055	138.104	206	-4.14	-4	4.32	2.6	2.6	-0.52	-1.86	CERAPP chemicals
CERAPP 26k Chemicals	2-((4-Chloro-6-(ethylamino)-1,3,5-triazin-2-yl)amino)-2-methylpropanamide	36576-42-8	DTXSID40190070	258.1	325	-9.52	179	9.26	0.97	1.85	-9.21	-2.22	CERAPP chemicals
CERAPP 26k Chemicals	Octadecanamide, 12-hydroxy-N-(2-hydroxyethyl)-	106-15-0	DTXSID10861720	343.309	368	-7.76	113	9.31	3.52	4.59	-9.06	-1.85	CERAPP chemicals
CERAPP 26k Chemicals	Dimethyl sulfate	77-78-1	DTXSID5024055	125.999	189	-7.16	-27	3.33	-0.71	-0.71	-0.17	-0.05	CERAPP chemicals
CERAPP 26k Chemicals	3-ethyl-2-[(1-ethylquinolin-1-ium-2-yl)methylidene]-1,3-benzothiazol-5-ol	4512-79-2	DTXSID70389415	349.137	408	-9.25	139	10.3	4.7	4.72	-8.36	-5.62	CERAPP chemicals
CERAPP 26k Chemicals	3-Propylphenol	621-27-2	DTXSID10211145	136.089	228	-6.19	26	7.15	3.07	3.07	-1.39	-2.01	CERAPP chemicals
CERAPP 26k Chemicals	Bis(1-methylethyl) methylphosphonate	1445-75-6	DTXSID5024051	180.092	208	-6.3	-67	5.78	1.03	1.03	-0.56	-1.07	CERAPP chemicals
CERAPP 26k Chemicals	Piperophos	24151-93-7	DTXSID8058031	353.125	341	-7.05	48	11.57	1.96	4.04	-6.62	-4.15	CERAPP chemicals
CERAPP 26k Chemicals	S-Benzylthiourea	621-85-2	DTXSID10211160	166.056	302	-8.3	178	7.84	0.71	2	-2.88	-2.25	CERAPP chemicals
CERAPP 26k Chemicals	7-Oxabicyclo[4.1.0]heptane, 3-ethenyl-	106-86-5	DTXSID10861725	124.089	144	-5.18	-5	3.84	2.08	2.08	-0.06	-0.6	CERAPP chemicals
CERAPP 26k Chemicals	Dimethylamine	124-40-3	DTXSID5024057	45.058	7	-4.75	-92	2.02	-4.08	-0.38	3.18	1.56	CERAPP chemicals
CERAPP 26k Chemicals	Chlorfluren	24539-66-0	DTXSID8058033	244.029	315	-9.05	185	10.32	1.64	3.62	-8.03	-3.79	CERAPP chemicals
CERAPP 26k Chemicals	Bicyclo[3.1.1]hept-2-ene-2-ethanol, 6,6-dimethyl-	128-50-7	DTXSID10861780	166.136	228	-5.54	72	7.71	3.1	3.1	-2.09	-2.07	CERAPP chemicals
CERAPP 26k Chemicals	Acetaldehyde dibenzyl acetal	23556-90-3	DTXSID5066908	242.131	328	-5.3	134	8.31	4.19	4.19	-4.53	-4.33	CERAPP chemicals
CERAPP 26k Chemicals	Carbosulfan	55285-14-8	DTXSID5023950	382.229	365	-7.04	99	10.1	4.75	4.83	-6.51	-6.24	CERAPP chemicals
CERAPP 26k Chemicals	Fenfuram	24691-80-3	DTXSID8058035	201.079	313	-8.94	109	9.45	2.29	2.29	-6.82	-3.3	CERAPP chemicals
CERAPP 26k Chemicals	2,6-Octadien-1-ol, 3,7-dimethyl-, 1-propanoate	27751-90-2	DTXSID10859187	210.162	253	-4.21	-46	6.63	4.38	4.38	-1.31	-3.61	CERAPP chemicals
CERAPP 26k Chemicals	Pentane, 3-ethyl-2,3-dimethyl-	16747-33-4	DTXSID60168291	128.157	131	-0.44	-107	3.64	4.65	4.65	1.07	-5.22	CERAPP chemicals
CERAPP 26k Chemicals	Benzenesulfonic acid, 2-[(9,10-dihydro-4-hydroxy-9,10-dioxo-1-anthracenyl)amino]-5-methyl-	3443-92-3	DTXSID10859869	409.062	454	-10.2	215	9.43	3.23	3.54	-8.46	-2.71	CERAPP chemicals
CERAPP 26k Chemicals	3,3'-Dimethylbenzidine	119-93-7	DTXSID5024059	212.131	339	-6.97	131	9.02	2.34	2.34	-6.79	-2.21	CERAPP chemicals
CERAPP 26k Chemicals	Benzyltriphenylphosphonium	15853-35-7	DTXSID30166441	353.146	445	-6.19	151	11.69	7.69	7.69	-7.68	-7.02	CERAPP chemicals
CERAPP 26k Chemicals	2-Methoxyethanol	109-86-4	DTXSID5024182	76.052	124	-6.48	-85	3.96	-0.77	-0.77	0.98	1.12	CERAPP chemicals
CERAPP 26k Chemicals	N,N-Dimethyl-1,2-diphenylethan-1-amine	6319-84-2	DTXSID10859960	225.152	303	-4.52	58	7.38	0.33	3.8	-3.01	-3.08	CERAPP chemicals
CERAPP 26k Chemicals	Bromobonil	25671-46-9	DTXSID8058039	402.905	350	-8.12	94	9.61	3.07	3.07	-6.13	-3.57	CERAPP chemicals
CERAPP 26k Chemicals	Decyl hexyl adipate	22707-35-3	DTXSID5066821	370.308	389	-6.4	-17	10.26	6.86	6.86	-6.02	-5.46	CERAPP chemicals
CERAPP 26k Chemicals	Benzene, 1,1'-(chloromethylene)bis-	90-99-3	DTXSID10861684	202.055	288	-3.55	16	7.25	4.53	4.53	-2	-5.17	CERAPP chemicals
CERAPP 26k Chemicals	Primidophos	39247-96-6	DTXSID8058083	347.107	351	-8.48	19	11.7	4.31	4.31	-5.94	-4.16	CERAPP chemicals
CERAPP 26k Chemicals	Phosmet	732-11-6	DTXSID5024261	316.995	414	-9.43	72	11.73	2.78	2.78	-6.31	-4.18	CERAPP chemicals
CERAPP 26k Chemicals	Clamikalant	158751-64-5	DTXSID30166522	471.069	296	-10.8	208	9.4	2.39	2.39	-9.57	-3.53	CERAPP chemicals
CERAPP 26k Chemicals	Oxadiargyl	39807-15-3	DTXSID8058085	340.038	343	-7.61	131	9.64	3.94	3.95	-7.73	-5.96	CERAPP chemicals
CERAPP 26k Chemicals	Tri-allate	2303-17-5	DTXSID5024344	303.002	293	-4.29	29	8.86	4.6	4.6	-3.92	-4.87	CERAPP chemicals
CERAPP 26k Chemicals	Mesosulfuron	400852-66-6	DTXSID8058087	489.062	294	-10.8	165	9.46	-2.22	1.43	-8.39	-3.51	CERAPP chemicals
CERAPP 26k Chemicals	Napropamide	15299-99-7	DTXSID5024211	273.173	296	-7.2	75	9.36	3.35	3.36	-6.76	-3.57	CERAPP chemicals
CERAPP 26k Chemicals	Cyflumetofen	400882-07-7	DTXSID8058089	447.166	400	-8.41	74	11.76	5.3	5.3	-8.07	-7.2	CERAPP chemicals
CERAPP 26k Chemicals	2',3,4-Tribromodiphenyl ether	147217-78-5	DTXSID5024348	403.805	334	-3.01	205	9.84	5.98	5.98	-5.8	-4.61	CERAPP chemicals
CERAPP 26k Chemicals	1,3-Propanediol, 2,2-bis[(nitrooxy)methyl]-, 1-nitrate	1607-17-6	DTXSID10862712	271.029	326	-9.48	108	8.55	1.41	1.41	-4.82	-1.58	CERAPP chemicals
CERAPP 26k Chemicals	Chloromethyl acetate	625-56-9	DTXSID10211544	107.998	116	-3.79	-54	3.12	0.64	0.64	1.35	-0.46	CERAPP chemicals
CERAPP 26k Chemicals	Isoprothiolane	50512-35-1	DTXSID8058110	290.065	316	-4.92	54	8.95	2.88	2.88	-1.85	-3.74	CERAPP chemicals
CERAPP 26k Chemicals	1,5-Naphthalenedisulfonic acid, 3,3'-[carbonylbis[imino(2-methyl-4,1-phenylene)azo]]bis-	25738-24-3	DTXSID5067132	868.06	363	-8.71	180	9.58	4.38	4.53	-7.02	-0.93	CERAPP chemicals
CERAPP 26k Chemicals	1,2,3-Trimethylcyclohexane	1678-97-3	DTXSID10862732	126.141	141	-1.09	-82	3.87	4.19	4.19	0.83	-4.94	CERAPP chemicals
CERAPP 26k Chemicals	Acedoben	556-08-1	DTXSID5024392	179.058	287	-10.4	172	8.12	0.89	1.31	-5.94	-2.73	CERAPP chemicals
CERAPP 26k Chemicals	Pretilachlor	51218-49-6	DTXSID8058112	311.165	326	-8.08	2	10.83	4.08	4.08	-6	-3.79	CERAPP chemicals
CERAPP 26k Chemicals	1,3-Dioxolane-4-methanol, 2-hexyl-	1708-35-6	DTXSID10862737	188.141	257	-5.54	8	7.78	1.63	1.63	-2.76	-1.01	CERAPP chemicals
CERAPP 26k Chemicals	Etoformin	45086-03-1	DTXSID20196378	185.164	305	-8.57	89	7.89	-1.32	0.97	-5.62	-2.59	CERAPP chemicals
CERAPP 26k Chemicals	1,2,4-Tribromobenzene	615-54-3	DTXSID5024346	311.778	275	-3.72	45	6.36	4.59	4.59	-1.41	-4.75	CERAPP chemicals
CERAPP 26k Chemicals	1,3-Dichloro-3-methylbutane	624-96-4	DTXSID10211463	140.016	146	-2.56	-33	3.97	2.75	2.75	0.75	-2.59	CERAPP chemicals
CERAPP 26k Chemicals	2-Octanol, 2-acetate	2051-50-5	DTXSID10862818	172.146	205	-3.25	-59	4.97	3.63	3.63	-0.41	-3.33	CERAPP chemicals
CERAPP 26k Chemicals	4-{[2-([1,1'-Biphenyl]-4-yl)-1-ethoxy-2-oxoethyl]amino}benzoic acid	1174-11-4	DTXSID10862575	375.147	332	-10.8	187	9.56	3.17	3.47	-8.94	-4.68	CERAPP chemicals
CERAPP 26k Chemicals	Acetonitrile, m-phenylenedi-	626-22-2	DTXSID10211645	156.069	280	-4.26	34	6.11	1.94	1.94	-3.03	-2.46	CERAPP chemicals
CERAPP 26k Chemicals	Naproanilide	52570-16-8	DTXSID8058118	291.126	400	-9.49	128	11.49	4.57	4.57	-10.7	-5.59	CERAPP chemicals
CERAPP 26k Chemicals	Ethanol, 2-[2-[2-[(2-ethylhexyl)oxy]ethoxy]ethoxy]-	1559-37-1	DTXSID10862691	262.214	313	-8.18	-24	9.57	1.96	2.12	-2.71	-0.87	CERAPP chemicals
CERAPP 26k Chemicals	Acetic acid	64-19-7	DTXSID5024394	60.021	118	-7	17	4.23	-1.73	-0.17	1.19	1.13	CERAPP chemicals
CERAPP 26k Chemicals	Benfuresate	68505-69-1	DTXSID8058160	256.077	303	-6.02	43	7.44	2.41	2.41	-2.94	-2.99	CERAPP chemicals
CERAPP 26k Chemicals	Diacetamide	625-77-4	DTXSID10211549	101.048	224	-7.5	79	6.13	-0.76	-0.65	-2	0.22	CERAPP chemicals
CERAPP 26k Chemicals	3-Penten-2-ol	1569-50-2	DTXSID10862696	86.073	129	-5.01	-61	4.19	0.93	0.93	0.57	0.01	CERAPP chemicals
CERAPP 26k Chemicals	Cyclohexene, 4-methyl-	591-47-9	DTXSID10862257	96.094	101	-1.29	-115	3.39	3.51	3.51	1.54	-3.15	CERAPP chemicals
CERAPP 26k Chemicals	1-Aminocyclopentanecarboxylic acid	52-52-8	DTXSID5024475	129.079	242	-6.41	248	7.6	-7.26	-2.28	-1.64	-0.41	CERAPP chemicals
CERAPP 26k Chemicals	Carbamic acid, propyl-, ethyl ester	623-85-8	DTXSID10211367	131.095	192	-6.07	49	5.92	1.12	1.12	0.06	-0.98	CERAPP chemicals
CERAPP 26k Chemicals	4-Penten-2-ol	625-31-0	DTXSID10862318	86.073	116	-4.82	-43	4.09	0.92	0.92	0.62	0	CERAPP chemicals
CERAPP 26k Chemicals	2-Amino-4,6-dinitrophenol	96-91-3	DTXSID5024479	199.023	345	-7.5	169	7.92	-0.24	0.93	-8.73	-2.32	CERAPP chemicals
CERAPP 26k Chemicals	2-Amino-5,6-dichlorobenzothiazole	24072-75-1	DTXSID5024477	217.947	337	-8.68	171	9.31	2.02	2.02	-5.85	-4.23	CERAPP chemicals
CERAPP 26k Chemicals	Flumethrin	69770-45-2	DTXSID8058166	509.096	439	-7.47	87	11.68	6.64	6.64	-8.21	-3.42	CERAPP chemicals
CERAPP 26k Chemicals	Furan, tetrahydro-2,5-dimethoxy-	696-59-3	DTXSID10862378	132.079	146	-4.9	-55	3.49	0.38	0.38	0.62	0.22	CERAPP chemicals
CERAPP 26k Chemicals	2-Amino-4-chlorophenol	95-85-2	DTXSID5024473	143.014	277	-6.77	140	7.86	1.81	1.81	-3.08	-1.48	CERAPP chemicals
CERAPP 26k Chemicals	2-Naphthalenol, decahydro-	825-51-4	DTXSID10862434	154.136	226	-5.48	61	7.48	3.15	3.15	-1.97	-2.44	CERAPP chemicals
CERAPP 26k Chemicals	Dehydrothio-4-toluidine	92-36-4	DTXSID5024502	240.072	434	-8.99	195	10.99	2.97	2.97	-8.27	-3.68	CERAPP chemicals
CERAPP 26k Chemicals	Ethylene glycol dipalmitate	624-03-3	DTXSID10211448	538.496	480	-7.5	71	11.68	8.99	8.99	-7.95	-7.17	CERAPP chemicals
CERAPP 26k Chemicals	Atrolactic acid	515-30-0	DTXSID10862090	166.063	260	-7.54	130	7.83	-1.14	0.8	-4.46	-0.89	CERAPP chemicals
CERAPP 26k Chemicals	Nitricholine	44929-09-1	DTXSID20196338	149.093	178	-2.73	-29	3.72	-1.64	0.1	1.08	-1.87	CERAPP chemicals
CERAPP 26k Chemicals	2-Amino-1-phenol-4-sulfonic acid	98-37-3	DTXSID5024500	189.01	313	-10.4	210	8.32	-3.45	-2.31	-8.6	-1.34	CERAPP chemicals
CERAPP 26k Chemicals	Luminol	521-31-3	DTXSID5024504	177.054	337	-7.99	330	8.33	-2.85	0.79	-8.71	-0.97	CERAPP chemicals
CERAPP 26k Chemicals	2-[(4-Methoxyphenyl)(phenyl)methoxy]-N,N-dimethylethan-1-amine	524-99-2	DTXSID10862116	285.173	347	-5.8	115	8.83	1.73	3.63	-5.81	-4.03	CERAPP chemicals
CERAPP 26k Chemicals	Glycol monoacetate	542-59-6	DTXSID10862156	104.047	188	-6.9	-41	4.2	-0.6	-0.22	-0.88	0.72	CERAPP chemicals
CERAPP 26k Chemicals	m-Hydroxyhippuric acid	1637-75-8	DTXSID30167650	195.053	309	-9.01	206	8.33	-2.1	0.74	-6.92	-1.88	CERAPP chemicals
CERAPP 26k Chemicals	1-[5-(1,3-Benzodioxol-5-yl)-1-oxo-2,4-pentadienyl]piperidine	7780-20-3	DTXSID50859166	285.136	342	-6.73	131	9.25	0.85	2.72	-6.18	-3.46	CERAPP chemicals
CERAPP 26k Chemicals	1,2-Cyclohexanedione, 3,5,5-trimethyl-	57696-89-6	DTXSID10863466	154.099	203	-5.82	79	5.01	2.03	2.03	-1.29	-1.51	CERAPP chemicals
CERAPP 26k Chemicals	2-Aminothiazole	96-50-4	DTXSID5024508	100.01	235	-6.02	93	5.02	0.15	0.38	-1.27	-0.36	CERAPP chemicals
CERAPP 26k Chemicals	3-Phenylbutanoic acid	4593-90-2	DTXSID10863421	164.084	276	-6.71	39	7.71	-0.5	2.89	-3.32	-2.23	CERAPP chemicals
CERAPP 26k Chemicals	4,4'-Dimethoxyazoxybenzene	1562-94-3	DTXSID5024554	258.1	342	-6.69	127	7.44	3.06	3.06	-5.29	-4.61	CERAPP chemicals
CERAPP 26k Chemicals	2-Naphthalenecarboxamide, N-(4-ethoxyphenyl)-3-hydroxy-4-[2-(2,4,5-trichlorophenyl)diazenyl]-	5012-29-3	DTXSID10863481	513.041	410	-8.15	210	9.68	6.26	6.27	-8.66	-4.63	CERAPP chemicals
CERAPP 26k Chemicals	5-Aminosalicylic acid	89-57-6	DTXSID5024506	153.043	273	-8.4	283	7.89	-0.88	0.81	-6.2	-2.25	CERAPP chemicals
CERAPP 26k Chemicals	Sulfasalazine 3-isomer	66364-71-4	DTXSID50859505	398.068	279	-9.86	216	9.34	2.16	2.91	-9.21	-4.7	CERAPP chemicals
CERAPP 26k Chemicals	p-Chlorobenzylpseudothiuronium	46124-27-0	DTXSID20196737	200.017	300	-8.49	181	7.96	2.14	2.15	-3.53	-2.36	CERAPP chemicals
CERAPP 26k Chemicals	Cyclohexanol, 4-(1,1-dimethylpropyl)-, 1-acetate	5441-56-5	DTXSID10863542	212.178	254	-3.75	-6	5.97	4.8	4.8	-1.39	-4.82	CERAPP chemicals
CERAPP 26k Chemicals	Urocanic acid	104-98-3	DTXSID50859181	138.043	301	-9.34	225	7.84	-2.66	-0.02	-5.94	-1.96	CERAPP chemicals
CERAPP 26k Chemicals	Bromobenzene	108-86-1	DTXSID5024637	155.957	156	-2.61	-30	3.96	2.99	2.99	0.62	-2.55	CERAPP chemicals
CERAPP 26k Chemicals	5-Chloro-6-[[[(methylamino)carbonyl]oxy]imino]-bicyclo[2.2.1]heptane-2-carbonitrile	118-43-4	DTXSID50860156	241.062	314	-7.94	143	8.94	-0.99	2.07	-6.93	-2.08	CERAPP chemicals
CERAPP 26k Chemicals	2,3-Dimethylpent-1-ene	3404-72-6	DTXSID10863168	98.11	85	-0.68	-129	3.1	3.68	3.68	1.91	-2.96	CERAPP chemicals
CERAPP 26k Chemicals	Fluprofylline	85118-43-0	DTXSID70234254	427.202	348	-7.44	124	11.68	2.42	2.47	-7.51	-4.72	CERAPP chemicals
CERAPP 26k Chemicals	14,16-Dihydroxy-3-methyl-3,4,5,6,9,10-hexahydro-1H-2-benzoxacyclotetradecine-1,7(8H)-dione	NOCAS_860217	DTXSID50860217	318.147	402	-10.1	165	9.39	3.75	3.75	-8.99	-2.66	CERAPP chemicals
CERAPP 26k Chemicals	Amyl isothiocyanate	629-12-9	DTXSID10212071	129.061	179	-5.01	1	3.6	3.09	3.28	0.82	-3.02	CERAPP chemicals
CERAPP 26k Chemicals	N-Bromoacetamide	79-15-2	DTXSID5024633	136.948	202	-6.8	103	4.25	-0.15	-0.12	-0.39	0.75	CERAPP chemicals
CERAPP 26k Chemicals	Pentanoic acid, 3-methyl-2-oxo-, methyl ester	3682-42-6	DTXSID10863244	144.079	185	-5.75	-34	4.15	0.9	0.9	-0.04	-0.85	CERAPP chemicals
CERAPP 26k Chemicals	3-Bromobiphenyl	2113-57-7	DTXSID5024639	231.989	302	-3.6	49	7.43	4.85	4.85	-2.6	-5.31	CERAPP chemicals
CERAPP 26k Chemicals	1,3-Dioxolane, 2-(1-phenylethyl)-	4362-22-5	DTXSID10863380	178.099	248	-4.16	37	5.72	3.06	3.06	-1.98	-2.87	CERAPP chemicals
CERAPP 26k Chemicals	10-({5-Methoxy-4-[2-methyl-3-(3-methylbut-2-en-1-yl)oxiran-2-yl]-1-oxaspiro[2.5]octan-6-yl}oxy)-10-oxodeca-2,4,6,8-tetraenoic acid	NOCAS_860292	DTXSID50860292	458.23	412	-7.32	194	10.3	2.54	4.37	-7.59	-2.82	CERAPP chemicals
CERAPP 26k Chemicals	Dimabefylline [INN:DCF]	1703-48-6	DTXSID60168837	313.154	348	-7.82	115	11.69	2.3	2.3	-7.42	-4.5	CERAPP chemicals
CERAPP 26k Chemicals	Butyl anthranilate	7756-96-9	DTXSID5024683	193.11	276	-8.82	61	9.24	2.72	2.76	-3.01	-3.15	CERAPP chemicals
CERAPP 26k Chemicals	Ethyl 1-{2-[(oxolan-2-yl)methoxy]ethyl}-4-phenylpiperidine-4-carboxylate	2385-81-1	DTXSID10862914	361.225	353	-6.21	92	10.43	2.39	3.82	-5.81	-3.17	CERAPP chemicals
CERAPP 26k Chemicals	Fluoxastrobin (E,Z isomer)	193740-76-0	DTXSID8058328	458.079	335	-8.68	170	11.69	4.01	4.01	-9.88	-5.3	CERAPP chemicals
CERAPP 26k Chemicals	15-epi Cloprostenol	54276-22-1	DTXSID50860575	424.165	386	-10	124	9.43	2.7	4.26	-10.1	-4.65	CERAPP chemicals
CERAPP 26k Chemicals	Hexanoic acid, 3-hydroxy-, ethyl ester	2305-25-1	DTXSID10862898	160.11	228	-7.5	-19	6.43	1.58	1.58	-1.91	-0.73	CERAPP chemicals
CERAPP 26k Chemicals	Pentane, 1,1-dimethoxy-	26450-58-8	DTXSID5067211	132.115	123	-3.51	-84	3.61	1.29	1.29	1.54	-1.55	CERAPP chemicals
CERAPP 26k Chemicals	10-Chloroperfluoro-4,7-dimethyl-3,6,8-trioxaundecanoic acid	2490185-89-0	DTXSID50860333	577.923	211	-10.8	102	4.91	-1.61	4.64	-3.45	-4.47	CERAPP chemicals
CERAPP 26k Chemicals	4-tert-Butylcatechol	98-29-3	DTXSID5024687	166.099	285	-6.73	55	7.84	2.95	2.95	-3.78	-1.92	CERAPP chemicals
CERAPP 26k Chemicals	1,6-Hexanediamine, 2,2,4-trimethyl-	3236-53-1	DTXSID10863128	158.178	216	-6.25	44	7.77	-3.75	1.71	-0.76	-1.1	CERAPP chemicals
CERAPP 26k Chemicals	tert-Butylamine	75-64-9	DTXSID5024681	73.089	45	-4.75	-73	3.85	-2.83	0.4	2.57	1.14	CERAPP chemicals
CERAPP 26k Chemicals	Atolide	16231-75-7	DTXSID30167357	297.184	349	-9.92	158	9.46	2.35	2.77	-9.73	-5.38	CERAPP chemicals
CERAPP 26k Chemicals	1-(2,4-Dichlorophenyl)-N-[(2,4-dichlorophenyl)methoxy]-2-(1H-imidazol-1-yl)ethan-1-imine	NOCAS_860792	DTXSID50860792	426.981	335	-7.97	124	11.7	4.1	4.1	-6.6	-4.65	CERAPP chemicals
CERAPP 26k Chemicals	1,3-Cyclohexanediamine	3385-21-5	DTXSID10863163	114.116	195	-7.12	21	7.59	-5.61	-0.76	-0.69	0.83	CERAPP chemicals
CERAPP 26k Chemicals	Naphthalene, 1,2,3,5,7,8-hexachloro-	103426-94-4	DTXSID90145833	331.829	333	-4.38	89	9.68	7.5	7.5	-6.46	-7.61	CERAPP chemicals
CERAPP 26k Chemicals	(1-{[(1-{3-[2-(7-Chloroquinolin-2-yl)ethenyl]phenyl}-3-[2-(2-hydroxypropan-2-yl)phenyl]propyl)sulfanyl]methyl}cyclopropyl)acetic acid	NOCAS_861406	DTXSID50861406	585.21	483	-7.59	194	9.74	7.44	9.42	-10.4	-5.24	CERAPP chemicals
CERAPP 26k Chemicals	Butyryl chloride	141-75-3	DTXSID5024710	106.019	103	-4.86	-89	3.69	0.57	0.57	0.88	-0.97	CERAPP chemicals
CERAPP 26k Chemicals	N,6,6-Trimethyl-N-[(naphthalen-1-yl)methyl]hept-2-en-4-yn-1-amine	NOCAS_861123	DTXSID50861123	291.199	363	-6.17	85	9.78	5.97	6	-3.82	-4.23	CERAPP chemicals
CERAPP 26k Chemicals	Cyclohexaneacetaldehyde, .alpha.-methyl-	2109-22-0	DTXSID10862833	140.12	191	-3.62	18	4.44	3.08	3.08	-0.38	-2.42	CERAPP chemicals
CERAPP 26k Chemicals	2-Chlorobenzaldehyde	89-98-5	DTXSID5024764	140.003	213	-4.77	22	4.58	2.33	2.33	-0.64	-1.81	CERAPP chemicals
CERAPP 26k Chemicals	Benproperine	2156-27-6	DTXSID10862853	309.209	350	-6.01	91	10.59	3.3	4.5	-7.19	-4.16	CERAPP chemicals
CERAPP 26k Chemicals	Butyl cyclohexyl phthalate	84-64-0	DTXSID5024689	304.167	318	-6.85	76	9.62	4.49	4.49	-5.32	-4.6	CERAPP chemicals
CERAPP 26k Chemicals	Divinyl sulfide	627-51-0	DTXSID10211766	86.019	84	-2.63	20	3.22	2.43	2.43	1.5	-1.62	CERAPP chemicals
CERAPP 26k Chemicals	Silvex, isooctyl (2-ethyl-4-methylpentyl) ester	53404-10-7	DTXSID8058401	380.071	363	-6.99	4	9.62	5.84	5.84	-5.41	-4.94	CERAPP chemicals
CERAPP 26k Chemicals	4,12,14,16,17,20-Hexahydroxy-4,9-epoxycevan-3-yl 2-methylbut-2-enoate	NOCAS_861603	DTXSID50861603	591.341	378	-10.7	197	9.54	-3.35	0.08	-8.84	-3.02	CERAPP chemicals
CERAPP 26k Chemicals	Colchicodiside C	913078-52-1	DTXSID50861986	709.258	377	-10.7	247	9.59	-0.31	-0.29	-9.3	-2.18	CERAPP chemicals
CERAPP 26k Chemicals	Octahydro-4,7-methano-1H-inden-5-ol	13380-89-7	DTXSID10864392	152.12	226	-6.2	117	7.55	2.89	2.89	-1.79	-2.07	CERAPP chemicals
CERAPP 26k Chemicals	2,6-Dimethylbenzoic acid	632-46-2	DTXSID10212551	150.068	274	-6.08	116	7.61	0.18	2.21	-3.18	-2.66	CERAPP chemicals
CERAPP 26k Chemicals	N-Methylheptan-2-amine	540-43-2	DTXSID50862150	129.152	150	-4.35	-67	4.96	-1.13	2.4	0.92	-1.8	CERAPP chemicals
CERAPP 26k Chemicals	1,2-Benzenediamine, N1,N2-bis(1-methylpropyl)-	13482-10-5	DTXSID10864413	220.194	306	-6.15	37	8.17	3.9	3.9	-3.3	-3.72	CERAPP chemicals
CERAPP 26k Chemicals	4-Chlorobenzenesulphinic acid	100-03-8	DTXSID5024768	175.97	329	-8.7	99	9.24	-2.87	0.84	-6	-2.01	CERAPP chemicals
CERAPP 26k Chemicals	Furan, 2-(diethoxymethyl)-	13529-27-6	DTXSID10864418	170.094	192	-4.57	-55	4.84	2.45	2.45	-1.33	-1.45	CERAPP chemicals
CERAPP 26k Chemicals	CERAPP_28175	NOCAS_862271	DTXSID50862271	384.339	412	-6.69	85	11.75	8.31	8.31	-7.56	-5.08	CERAPP chemicals
CERAPP 26k Chemicals	8,16-Pyranthrenedione, dibromo-6,14-dichloro-	63589-04-8	DTXSID7069940	629.842	498	-6.54	273	11.67	6.36	6.36	-10.2	-6.94	CERAPP chemicals
CERAPP 26k Chemicals	2-Oxopropiononitrile	631-57-2	DTXSID10212430	69.021	92	-7.48	-35	2.75	-0.1	-0.1	0.12	0.9	CERAPP chemicals
CERAPP 26k Chemicals	Benzenediazonium, 4-methoxy-2-nitro-	27165-25-9	DTXSID10864478	180.041	275	-6.21	70	4.44	1.9	1.99	-3.2	-2.76	CERAPP chemicals
CERAPP 26k Chemicals	4,4'-Diamino-2,2'-stilbenedisulfonic acid	81-11-8	DTXSID5024926	370.029	291	-9.63	223	9.42	-5.08	-1.7	-7.24	-2.13	CERAPP chemicals
CERAPP 26k Chemicals	1,1'-[But-2-yne-1,4-diylbis(oxy)]di(propan-2-ol)	1606-87-7	DTXSID50862711	202.121	290	-6.5	32	7.84	-0.09	-0.08	-5.77	0.34	CERAPP chemicals
CERAPP 26k Chemicals	Octanoic acid, 1-ethenyl-1,5-dimethyl-4-hexen-1-yl ester	10024-64-3	DTXSID10864190	280.24	317	-5.98	-19	8.04	6.62	6.62	-3.88	-5.86	CERAPP chemicals
CERAPP 26k Chemicals	2,6-Dichlorobenzaldehyde	83-38-5	DTXSID5024970	173.964	237	-3.57	70	5.71	2.85	2.85	-1.23	-3.72	CERAPP chemicals
CERAPP 26k Chemicals	3,5-Pyridinedicarboxylic acid, diisopropyl ester	3737-22-2	DTXSID40190813	251.116	296	-7.53	98	7.47	2.14	2.22	-2.92	-2.53	CERAPP chemicals
CERAPP 26k Chemicals	(+-)-Phenylethanolamine	7568-93-6	DTXSID10864094	137.084	276	-7.29	57	7.86	-1.62	0.03	-2.53	-0.48	CERAPP chemicals
CERAPP 26k Chemicals	1-[2-Deoxy-5-O-(hydroxy{[hydroxy(phosphonooxy)phosphoryl]oxy}phosphoryl)pentofuranosyl]pyrimidine-2,4(1H,3H)-dione	NOCAS_862574	DTXSID50862574	467.974	393	-10.6	213	9.54	-3.11	-2.05	-8.8	-0.1	CERAPP chemicals
CERAPP 26k Chemicals	Proglinazine-ethyl	68228-18-2	DTXSID8058455	273.099	332	-9.25	110	9.18	1.57	3.55	-5.76	-2.56	CERAPP chemicals
CERAPP 26k Chemicals	Pentanoic acid, 1-ethenyl-1,5-dimethyl-4-hexen-1-yl ester	10471-96-2	DTXSID10864276	238.193	264	-4.22	-39	7.26	5.32	5.32	-1.66	-5.34	CERAPP chemicals
CERAPP 26k Chemicals	1,6-Hexanediamine	124-09-4	DTXSID5024922	116.131	205	-6.79	41	7.59	-5.08	0.12	-0.93	0.59	CERAPP chemicals
CERAPP 26k Chemicals	Dimethyl 2,4-dimethylpentanedioate	2121-68-8	DTXSID50862837	188.105	207	-4.93	-22	4.82	1.34	1.34	-0.98	-1.02	CERAPP chemicals
CERAPP 26k Chemicals	Hexanoic acid, 3,7-dimethyl-6-octen-1-yl ester	10580-25-3	DTXSID10864291	254.225	289	-5.93	-17	7.38	6.23	6.23	-2.72	-5.46	CERAPP chemicals
CERAPP 26k Chemicals	1-(3,4-Dichlorophenyl)-2-(methylamino)ethan-1-ol	1892-72-4	DTXSID50862776	219.022	273	-8.53	106	8.06	0.83	2.29	-3.66	-2.62	CERAPP chemicals
CERAPP 26k Chemicals	Dicyclohexyl phthalate	84-61-7	DTXSID5025021	330.183	331	-7.51	66	11.02	5.83	5.83	-6.06	-4.92	CERAPP chemicals
CERAPP 26k Chemicals	7-O-Phosphonohept-2-ulose	NOCAS_863006	DTXSID50863006	290.04	318	-10.9	187	9.54	-4.53	-2.65	-10.4	-0.34	CERAPP chemicals
CERAPP 26k Chemicals	Butanamide, 2,2'-[(3,3'-dimethoxy[1,1'-biphenyl]-4,4'-diyl)bis(2,1-diazenediyl)]bis[N-(2-methylphenyl)-3-oxo-	7147-42-4	DTXSID10864014	648.27	368	-7.97	202	9.75	4.69	4.69	-7.84	-7.16	CERAPP chemicals
CERAPP 26k Chemicals	Thiosultap	98968-92-4	DTXSID8058615	310.963	298	-10.1	193	9.04	-2.49	0.43	-7.31	-1.07	CERAPP chemicals
CERAPP 26k Chemicals	3-Dodecanol, 3,7,11-trimethyl-	7278-65-1	DTXSID10864034	228.245	292	-4.68	2	9.23	5.37	5.37	-1.66	-4.54	CERAPP chemicals
CERAPP 26k Chemicals	2,5-Dichlorobenzoic acid	50-79-3	DTXSID5024978	189.959	301	-7.99	155	7.78	0.51	2.82	-3.73	-2.54	CERAPP chemicals
CERAPP 26k Chemicals	Dicyclopentadiene	77-73-6	DTXSID5025023	132.094	170	-2.64	16	4.44	3.71	3.71	0.35	-3.7	CERAPP chemicals
CERAPP 26k Chemicals	2-Decenoic acid, butyl ester	7492-45-7	DTXSID10864074	226.193	273	-3.83	-30	7.25	5.15	5.15	-2.56	-5.15	CERAPP chemicals
CERAPP 26k Chemicals	2,4,5-Trimethyl-1,3-dioxolane	3299-32-9	DTXSID50863147	116.084	123	-4.08	-41	3.58	0.68	0.68	1.5	-0.19	CERAPP chemicals
CERAPP 26k Chemicals	2,3-Dichlorobenzoic acid	50-45-3	DTXSID5024976	189.959	292	-8.38	169	7.75	-1.73	2.89	-3.64	-2.54	CERAPP chemicals
CERAPP 26k Chemicals	5-Amino-1-(5-O-phosphonopentofuranosyl)-1H-imidazole-4-carboxamide	NOCAS_863081	DTXSID50863081	338.063	321	-10.9	185	9.53	-5.68	-1.87	-9.56	-1.75	CERAPP chemicals
CERAPP 26k Chemicals	2-[(1-Methyldodecyl)oxy]ethanol	30714-92-2	DTXSID8058663	244.24	315	-4.85	-22	9.24	5.25	5.45	-6.14	-3.59	CERAPP chemicals
CERAPP 26k Chemicals	Phenyl(pyridin-2-yl)acetonitrile	5005-36-7	DTXSID50863480	194.084	320	-4.07	126	7.47	2.24	2.24	-4.65	-3.88	CERAPP chemicals
CERAPP 26k Chemicals	2-Methyl-N-(2-methylpropyl)-1-propanamine	110-96-3	DTXSID5025079	129.152	140	-4.41	-73	4.9	-0.83	2.31	0.86	-1.77	CERAPP chemicals
CERAPP 26k Chemicals	2-Phenylpropane-1,2-diol	4217-66-7	DTXSID50863344	152.084	277	-6.75	87	7.86	1.17	1.17	-2.8	-1.91	CERAPP chemicals
CERAPP 26k Chemicals	2-(Dimethylamino)ethyl acrylate	2439-35-2	DTXSID5025100	143.095	190	-4.59	-39	3.74	-2.2	0.02	0.09	-0.03	CERAPP chemicals
CERAPP 26k Chemicals	Naphthalene, 1,2,3,4-tetrahydro-6-(1-phenylethyl)-	6196-98-1	DTXSID10863709	236.157	356	-5.03	101	8.97	5.24	5.24	-4.45	-6.51	CERAPP chemicals
CERAPP 26k Chemicals	2-(Acryloyloxy)-N-benzyl-N,N-dimethylethanaminium	103471-21-2	DTXSID8058740	234.149	281	-4.49	1	6.88	1.77	1.88	-1.48	-2.71	CERAPP chemicals
CERAPP 26k Chemicals	Pyrazine, (1-methylethyl)-	29460-90-0	DTXSID5067471	122.084	166	-4.91	35	4.44	1.15	1.15	0.16	0.18	CERAPP chemicals
CERAPP 26k Chemicals	4,7-Methano-5H-inden-5-one, 1,3a,4,6,7,7a-hexahydro-	6316-16-1	DTXSID10863744	148.089	233	-4.42	39	5.21	2.45	2.45	-0.85	-1.89	CERAPP chemicals
CERAPP 26k Chemicals	2,5-Dioxo-4-imidazolidinepropanoic acid	5624-26-0	DTXSID50863581	172.048	279	-9.36	193	8.33	-5.39	-0.5	-7.18	-1.6	CERAPP chemicals
CERAPP 26k Chemicals	3,3'-Dihydroxybenzidine	2373-98-0	DTXSID5025073	216.09	328	-8.01	196	9.39	1.47	1.98	-7.58	-3.54	CERAPP chemicals
CERAPP 26k Chemicals	Dimethyl succinate	106-65-0	DTXSID5025152	146.058	191	-4.93	17	3.87	0.35	0.35	-0.39	-0.76	CERAPP chemicals
CERAPP 26k Chemicals	2(1H)-Naphthalenone, octahydro-6-(1-methylethyl)-	34131-98-1	DTXSID10865703	194.167	249	-3.64	-7	6.62	4.11	4.11	-1.36	-3.34	CERAPP chemicals
CERAPP 26k Chemicals	1-Ethyl-4-(1-phenylethyl)benzene	6196-94-7	DTXSID50863708	210.141	295	-3.28	37	7.46	4.95	4.95	-2.49	-5.14	CERAPP chemicals
CERAPP 26k Chemicals	Dimethyl phosphate	813-78-5	DTXSID5025150	126.008	174	-6.58	26	5.03	-0.9	-0.9	-0.43	0.13	CERAPP chemicals
CERAPP 26k Chemicals	beta-Leucine	5699-54-7	DTXSID50863602	131.095	225	-6.42	259	7.43	-3.76	-2.22	-1.62	0.7	CERAPP chemicals
CERAPP 26k Chemicals	Benzenesulfonamide, N-(2-hydroxypropyl)-	35325-02-1	DTXSID10865763	215.062	300	-7.27	122	7.94	1.91	1.91	-5.26	-1.21	CERAPP chemicals
CERAPP 26k Chemicals	Chlorodifluoroacetic acid	76-04-0	DTXSID8058792	129.963	122	-7.39	25	3.75	-5.45	1.29	0.26	0.88	CERAPP chemicals
CERAPP 26k Chemicals	3-(Dimethylamino)propylamine	109-55-7	DTXSID5025102	102.116	133	-4.98	-60	4.47	-5.1	0.04	1	0.99	CERAPP chemicals
CERAPP 26k Chemicals	9,10-Anthracenedione, 1,4-bis[(2,6-diethyl-4-methylphenyl)amino]-	32724-62-2	DTXSID5067710	530.293	482	-7.68	207	9.75	8.21	8.21	-10.1	-6.51	CERAPP chemicals
CERAPP 26k Chemicals	Diacrylylpiperazine	6342-17-2	DTXSID10212834	194.106	281	-8.07	93	6.36	-0.23	-0.23	-2.85	-1.35	CERAPP chemicals
CERAPP 26k Chemicals	2H-chromene-2,4(3H)-dione	4438-85-1	DTXSID50405288	162.032	291	-8.2	153	6.7	1.38	1.38	-2.78	-2.27	CERAPP chemicals
CERAPP 26k Chemicals	2-[(4-Methylphenyl)methyl]butanedioic acid	6315-21-5	DTXSID50863743	222.089	318	-9.21	200	8.15	-2.88	1.64	-5.68	-1.91	CERAPP chemicals
CERAPP 26k Chemicals	1,4-Benzenedicarboxylic acid, 2-[2-[1-[[(2,3-dihydro-2-oxo-1H-benzimidazol-5-yl)amino]carbonyl]-2-oxopropyl]diazenyl]-, 1,4-dimethyl ester	35636-63-6	DTXSID10865783	453.128	282	-10.9	173	9.45	2.83	2.83	-9.34	-5.29	CERAPP chemicals
CERAPP 26k Chemicals	1,2,3-Trichloropentafluoropropane	76-17-5	DTXSID8058794	235.899	74	-0.68	-72	2.78	2.36	2.36	2.74	-2.64	CERAPP chemicals
CERAPP 26k Chemicals	Caryophyllenol	38284-26-3	DTXSID10865905	220.183	286	-6.27	68	9.2	4.12	4.12	-2	-2.7	CERAPP chemicals
CERAPP 26k Chemicals	Propane-1,2-diyl dipropanoate	10108-80-2	DTXSID50864210	188.105	214	-5.66	-21	5.01	1.35	1.35	-1.12	-1.18	CERAPP chemicals
CERAPP 26k Chemicals	2,2,3,3-Tetrafluoro-1-propanol	76-37-9	DTXSID8058796	132.02	109	-5.2	-15	3.08	0.83	0.83	1.17	0.65	CERAPP chemicals
CERAPP 26k Chemicals	1,1'-(1,2-Ethenediyl)bis[2,4,6-trinitrobenzene]	20062-22-0	DTXSID10864918	450.004	328	-6.95	169	11.74	2.67	2.67	-10.6	-2.71	CERAPP chemicals
CERAPP 26k Chemicals	Epibromohydrin	3132-64-7	DTXSID5025237	135.952	135	-5.18	-40	3.33	0.85	0.85	0.82	-0.33	CERAPP chemicals
CERAPP 26k Chemicals	7-Benzothiazolesulfonic acid, 2-[4-[2-(4,5-dihydro-3-methyl-5-oxo-1H-pyrazol-4-yl)diazenyl]phenyl]-6-methyl-	68568-78-5	DTXSID10864993	429.057	328	-7.98	196	10.32	-0.97	3.79	-9.56	-3.51	CERAPP chemicals
CERAPP 26k Chemicals	Methane, dichloro(methylsulfonyl)-	37557-96-3	DTXSID40190994	161.931	225	-7.02	35	3.47	0.97	0.97	-1.37	-1.08	CERAPP chemicals
CERAPP 26k Chemicals	2,3-Epoxybutane	3266-23-7	DTXSID5025239	72.058	58	-3.83	-83	2.26	1.4	1.4	2.5	0.24	CERAPP chemicals
CERAPP 26k Chemicals	1,7-Naphthalenedisulfonic acid, 4-(benzoylamino)-5-hydroxy-6-[[4-[[2-(sulfooxy)ethyl]sulfonyl]phenyl]azo]-	33432-08-5	DTXSID5067766	714.991	362	-10.7	197	9.54	1.39	2.02	-7.12	-1.26	CERAPP chemicals
CERAPP 26k Chemicals	Acetic acid, 2-chloro-, bicyclo[2.2.1]hept-5-en-2-ylmethyl ester	28693-00-7	DTXSID10865440	200.06	268	-4.18	-5	5.77	2.86	2.86	-1.65	-1.75	CERAPP chemicals
CERAPP 26k Chemicals	2',7'-Dichlorofluorescein	76-54-0	DTXSID8058798	402.006	446	-5.69	200	9.51	#N/A	#N/A	-8.5	#N/A	CERAPP chemicals
CERAPP 26k Chemicals	N-Methyl-N-nitrosotoluene-4-sulphonamide	80-11-5	DTXSID8058827	214.041	253	-6.86	60	5.77	0.58	0.58	-4.04	-2.94	CERAPP chemicals
CERAPP 26k Chemicals	N,N'-Dimethylurea	96-31-1	DTXSID5025156	88.064	269	-7.09	108	7.4	-0.49	-0.49	-1.58	0.93	CERAPP chemicals
CERAPP 26k Chemicals	3-(Hydroxymethylphosphinyl)propanoic acid	15090-23-0	DTXSID50864553	152.024	318	-8.68	181	7.84	-2.77	-0.41	-5.88	-0.27	CERAPP chemicals
CERAPP 26k Chemicals	2-[3-Hydroxy-5-(hydroxymethyl)-2-methylpyridin-4-yl]-1,3-thiazinane-4-carboxylic acid	14785-50-3	DTXSID50864533	284.083	323	-8.64	200	9.39	-2.77	0.32	-9.22	-2.22	CERAPP chemicals
CERAPP 26k Chemicals	Emodin	518-82-1	DTXSID5025231	270.053	389	-9.75	257	9.25	1.43	2.59	-9.08	-4.7	CERAPP chemicals
CERAPP 26k Chemicals	4,9-Decadienal, 2,5,9-trimethyl-	32803-39-7	DTXSID10865647	194.167	244	-3.99	15	6.13	4.36	4.36	-1.09	-3.58	CERAPP chemicals
CERAPP 26k Chemicals	1,8-Dichloroanthraquinone	82-43-9	DTXSID8058873	275.974	384	-7.26	187	9.39	3.52	3.52	-7.46	-5.8	CERAPP chemicals
CERAPP 26k Chemicals	2-Chlorosyringaldehyde	76341-69-0	DTXSID7072838	216.019	293	-9.21	71	8.79	1.13	1.23	-4.76	-3.49	CERAPP chemicals
CERAPP 26k Chemicals	Ethylene glycol diethyl ether	629-14-1	DTXSID5025285	118.099	119	-4.02	-74	4.02	0.66	0.66	1.53	-0.46	CERAPP chemicals
CERAPP 26k Chemicals	Benzenesulfonic acid, 3,5-diamino-2,4,6-trimethyl-	32432-55-6	DTXSID5067681	230.073	286	-8.02	228	8.53	-1.3	1.69	-9.55	-0.82	CERAPP chemicals
CERAPP 26k Chemicals	N-Ethyl-4-methylbenzenesulfonamide	80-39-7	DTXSID5025310	199.067	293	-7.02	74	7.72	1.61	1.61	-5.82	-1.9	CERAPP chemicals
CERAPP 26k Chemicals	C.I. Pigment Orange 44	17453-73-5	DTXSID10864776	688.16	368	-7.98	208	9.76	4.68	4.68	-7.78	-7.29	CERAPP chemicals
CERAPP 26k Chemicals	1,3-Bis(6-isocyanatohexyl)-1,3-diazetidine-2,4-dione	23501-81-7	DTXSID50865101	336.18	339	-6.23	118	10.43	0.94	1.79	-5.36	-3.76	CERAPP chemicals
CERAPP 26k Chemicals	S-Prop-2-en-1-ylcysteine	NOCAS_865000	DTXSID50865000	161.051	282	-7.36	207	7.85	-2.11	-0.18	-4.53	-0.45	CERAPP chemicals
CERAPP 26k Chemicals	2-Chloro-6-methylaniline	87-63-8	DTXSID8058956	141.035	216	-6.28	2	7.23	1.85	1.85	-1.09	-2.49	CERAPP chemicals
CERAPP 26k Chemicals	2,3,3-Trimethylhexane	16747-28-7	DTXSID30168288	128.157	131	-0.44	-107	3.64	4.64	4.64	0.99	-5.18	CERAPP chemicals
CERAPP 26k Chemicals	Propanoic acid, 2-hydroxy-, 1-methylpropyl ester	18449-60-0	DTXSID10864837	146.094	180	-6.08	-15	4.75	0.78	1.53	-0.35	-0.54	CERAPP chemicals
CERAPP 26k Chemicals	2,3,5,6-Tetrachlorohydroquinone	87-87-6	DTXSID8058958	245.881	282	-7.14	203	7.85	4.11	4.14	-3.15	-3.99	CERAPP chemicals
CERAPP 26k Chemicals	Ethylene bis acrylamide	2956-58-3	DTXSID5025281	168.09	291	-9.37	132	8.08	-1.93	0.28	-5.33	-0.81	CERAPP chemicals
CERAPP 26k Chemicals	5-Hepten-2-ol, 6-methyl-, 2-acetate	19162-00-6	DTXSID10864872	170.131	210	-3.61	-56	4.85	3.48	3.48	-0.14	-2.59	CERAPP chemicals
CERAPP 26k Chemicals	gamma-Glutamyl-S-(2-hydroxypropanoyl)cysteinylglycine	NOCAS_865181	DTXSID50865181	379.105	287	-10.7	191	9.53	-1.45	-0.97	-10.3	-0.56	CERAPP chemicals
CERAPP 26k Chemicals	N-Prop-2-enoylglycine	24599-25-5	DTXSID50865161	129.043	282	-8.05	149	7.58	-2.19	-0.53	-5.77	-0.07	CERAPP chemicals
CERAPP 26k Chemicals	Glycidyl acrylate	106-90-1	DTXSID5025360	128.047	171	-5.31	-37	3.49	0.02	0.02	-0.43	-0.07	CERAPP chemicals
CERAPP 26k Chemicals	2-[(3,6,7-Trihydroxy-24-oxocholan-24-yl)amino]ethane-1-sulfonic acid	NOCAS_865247	DTXSID50865247	515.292	368	-10.8	194	9.51	1.46	1.63	-9	-4.19	CERAPP chemicals
CERAPP 26k Chemicals	Cyclohexanemethanol, 4-amino-.alpha.-(4-aminocyclohexyl)-, 1-carbamate	15484-34-1	DTXSID10864594	269.21	280	-8.92	199	9.23	2	2.02	-6.6	-1.93	CERAPP chemicals
CERAPP 26k Chemicals	6,6'-Di-tert-butyl-4,4'-thiodi-o-cresol	96-66-2	DTXSID8059136	358.197	417	-7.09	126	9.45	6.7	6.7	-9.01	-4.93	CERAPP chemicals
CERAPP 26k Chemicals	Ethanone, 1-[2,2,6,6-tetramethyl-4-(3-methylbutoxy)-3-cyclohexen-1-yl]-	16556-55-1	DTXSID10864690	266.225	316	-4.49	13	8.41	4.95	4.95	-2.89	-5.66	CERAPP chemicals
CERAPP 26k Chemicals	Methyl 5-methyl-3-oxohexanoate	30414-55-2	DTXSID50865540	158.094	187	-4.88	-28	4.32	1.09	1.09	-0.39	-1.59	CERAPP chemicals
CERAPP 26k Chemicals	N-Ethylmorpholine	100-74-3	DTXSID5025312	115.1	138	-5.02	-64	3.47	-0.8	0.02	0.7	0.94	CERAPP chemicals
CERAPP 26k Chemicals	1-(4-Methylphenyl)methanediamine	166035-61-6	DTXSID50865303	136.1	298	-6.91	186	7.86	-0.46	-0.11	-3.11	-1.8	CERAPP chemicals
CERAPP 26k Chemicals	3-(Dibutylamino)propylamine	102-83-0	DTXSID8059261	186.21	205	-4.67	-17	8.46	-2.94	2.53	-1.39	-1.11	CERAPP chemicals
CERAPP 26k Chemicals	Epikure YH 306	16726-03-7	DTXSID10864711	234.126	295	-4.09	126	8.65	0.77	0.77	-4.92	-3.03	CERAPP chemicals
CERAPP 26k Chemicals	Ethyl vinyl ketone	1629-58-9	DTXSID5025318	84.058	98	-4.26	-64	3.27	0.9	0.9	1.34	-0.14	CERAPP chemicals
CERAPP 26k Chemicals	N,N-Dihexyl-1-hexanamine	102-86-3	DTXSID8059263	269.308	262	-4.77	-16	8.62	2.25	5.62	-3.92	-5.36	CERAPP chemicals
CERAPP 26k Chemicals	1-Butanamine, 3-methyl-N-(3-methylbutylidene)-	35448-31-8	DTXSID5067922	155.167	173	-2.87	-22	3.84	2.6	4.27	0.07	-4.02	CERAPP chemicals
CERAPP 26k Chemicals	2,3,5,6-Tetrahydroxy-4-{[3,4,5-trihydroxy-6- (hydroxymethyl)oxan-2-yl]oxy}hexanal	NOCAS_866153	DTXSID50866153	342.116	313	-10.6	240	9.57	-3.04	-3.04	-10.3	0.15	CERAPP chemicals
CERAPP 26k Chemicals	2-Iodoethylbenzene	17376-04-4	DTXSID5025447	231.975	228	-3.26	-5	5.76	3.44	3.44	-0.87	-4.01	CERAPP chemicals
CERAPP 26k Chemicals	1H-Benzimidazole-2-acetamide, .alpha.-[2-(2-nitrophenyl)diazenyl]-	60871-05-8	DTXSID10866831	324.097	328	-9.6	173	9.41	2.81	2.81	-11	-4.46	CERAPP chemicals
CERAPP 26k Chemicals	Teniloxazine	62473-79-4	DTXSID10866932	289.114	338	-6.85	94	11.25	3.9	3.9	-6.29	-3.58	CERAPP chemicals
CERAPP 26k Chemicals	1-Bromo-2-chloro-4-isothiocyanatobenzene	32118-33-5	DTXSID50865621	246.886	276	-4.42	60	5.87	3.72	3.72	-2.45	-5.81	CERAPP chemicals
CERAPP 26k Chemicals	Phthalylsulfamethizole [INN:DCF]	485-24-5	DTXSID20197542	418.041	274	-11	225	9.42	-3.67	1.95	-8.3	-4.68	CERAPP chemicals
CERAPP 26k Chemicals	1-Iodo-3-nitrobenzene	645-00-1	DTXSID5025449	248.929	280	-5.05	40	5.69	2.94	2.94	-1.35	-2.58	CERAPP chemicals
CERAPP 26k Chemicals	Cyclohexane, 1,1',1''-(1,1,3,5-tetramethyl-1,3,5-pentanetriyl)tris-	63302-75-0	DTXSID10867000	374.391	424	-5.71	64	11.68	9.15	9.15	-5.25	-8.02	CERAPP chemicals
CERAPP 26k Chemicals	3-Methylenenonanoic acid	35205-78-8	DTXSID5067899	170.131	282	-6.33	73	7.45	3.12	3.54	-2.85	-2.77	CERAPP chemicals
CERAPP 26k Chemicals	Iodoacetic acid	64-69-7	DTXSID5025445	185.918	206	-7.88	82	4.76	-1.55	0.52	-1	0.06	CERAPP chemicals
CERAPP 26k Chemicals	4,8-Dimethylnon-7-enenitrile	52671-32-6	DTXSID50866274	165.152	244	-3.7	-18	5.78	3.14	3.14	-0.4	-4	CERAPP chemicals
CERAPP 26k Chemicals	Glyoxal	107-22-2	DTXSID5025364	58.005	50	-8.47	15	2.26	-0.08	-0.08	2.4	1.24	CERAPP chemicals
CERAPP 26k Chemicals	2-Aminoethyl(ethyl)amine	110-72-5	DTXSID8059390	88.1	129	-7.05	29	6.92	-2.66	0.25	-0.66	0.99	CERAPP chemicals
CERAPP 26k Chemicals	Cyclohexanol, 4-(1,7,7-trimethylbicyclo[2.2.1]hept-2-yl)-	66072-32-0	DTXSID10867202	236.214	286	-4.72	100	8.58	4.3	4.3	-2.3	-3.88	CERAPP chemicals
CERAPP 26k Chemicals	2-Propanol, 1-[bis(2-hydroxyethyl)amino]-3-(octyloxy)-	66354-56-1	DTXSID10867222	291.241	305	-9.98	47	9.21	0.31	2.04	-8.41	-1.25	CERAPP chemicals
CERAPP 26k Chemicals	Ethanone, 1-(6-methyl-3-pyridinyl)-	36357-38-7	DTXSID5067970	135.068	220	-7.2	18	4.97	0.89	0.89	-1.35	-2.04	CERAPP chemicals
CERAPP 26k Chemicals	9-Pentofuranosyl-N~2~-phenyl-9H-purine-2,6-diamine	NOCAS_866310	DTXSID50866310	358.139	335	-9.8	212	9.5	0.86	0.86	-7.25	-2.71	CERAPP chemicals
CERAPP 26k Chemicals	N-Methylbenzamide	613-93-4	DTXSID5025570	135.068	291	-8.57	82	7.45	0.86	0.86	-3.54	-0.92	CERAPP chemicals
CERAPP 26k Chemicals	Laurylethanolamide	142-78-9	DTXSID5025493	243.22	329	-8.89	99	9.01	3.2	3.2	-5.42	-1.91	CERAPP chemicals
CERAPP 26k Chemicals	4-Hexenal, 5-methyl-2-(1-methylethyl)-	58191-81-4	DTXSID10866679	154.136	203	-3.78	18	4.46	3.51	3.51	0.03	-2.55	CERAPP chemicals
CERAPP 26k Chemicals	1-Bromooctadecane	112-89-0	DTXSID8059423	332.208	353	-4.89	28	9.46	9.44	9.44	-5.22	-8.18	CERAPP chemicals
CERAPP 26k Chemicals	3-Pentenoic acid, 2-methyl-, hexyl ester	85508-08-3	DTXSID10866699	198.162	239	-3.76	-53	5.71	4.41	4.41	-1.05	-4.09	CERAPP chemicals
CERAPP 26k Chemicals	5-Methyl-2-(propan-2-yl)cyclohexyl 2-methylbutanoate	53004-93-6	DTXSID50866294	240.209	282	-3.8	-3	6.87	4.89	4.89	-2.01	-4.99	CERAPP chemicals
CERAPP 26k Chemicals	Methyl benzoate	93-58-3	DTXSID5025572	136.052	199	-7.41	-15	4.45	2.12	2.12	-0.43	-1.82	CERAPP chemicals
CERAPP 26k Chemicals	N,N'-Carbonylbis(acetamide)	638-20-0	DTXSID10213240	144.053	257	-8.65	155	8.13	-0.68	-0.68	-5.62	-0.32	CERAPP chemicals
CERAPP 26k Chemicals	2-Methoxy-4-prop-1-enylphenyl phenylacetate	120-24-1	DTXSID8059508	282.126	352	-8.02	90	9.35	4.14	4.14	-5.55	-5.94	CERAPP chemicals
CERAPP 26k Chemicals	Bicyclo[3.1.1]heptane-3-carboxaldehyde, 2,6,6-trimethyl-	60113-43-1	DTXSID10866790	166.136	205	-3.38	-4	5.06	3.23	3.23	-1.05	-3.59	CERAPP chemicals
CERAPP 26k Chemicals	N,N-Bis(2-hydroxyethyl)dodecanamide	120-40-1	DTXSID5025491	287.246	298	-8.98	33	9.22	3.6	3.6	-6.84	-1.29	CERAPP chemicals
CERAPP 26k Chemicals	2-Methylbutyl pentanoate	55590-83-5	DTXSID50866491	172.146	199	-3.25	-74	4.97	3.81	3.81	-0.26	-3.24	CERAPP chemicals
CERAPP 26k Chemicals	1'-Acetoxyeugenol acetate	53890-24-7	DTXSID50866370	264.1	326	-7.97	65	7.38	3.18	3.18	-4.39	-2.93	CERAPP chemicals
CERAPP 26k Chemicals	2-Methyl-3-butenenitrile	16529-56-9	DTXSID5025578	81.058	134	-4.41	-71	3.11	0.82	0.82	1.63	-0.48	CERAPP chemicals
CERAPP 26k Chemicals	Benzenamine, 2-(1-methylpropyl)-	55751-54-7	DTXSID10866497	149.12	238	-5.69	7	7.71	2.75	2.82	-1.58	-1.45	CERAPP chemicals
CERAPP 26k Chemicals	4,7-Methano-1H-indene, 3a,4,5,6,7,7a-hexahydro-5-methoxy-	53018-24-9	DTXSID10866295	164.12	230	-4.42	63	5.22	4.35	4.35	-1.13	-2.57	CERAPP chemicals
CERAPP 26k Chemicals	Brofaromine	63638-91-5	DTXSID10213008	309.036	350	-6.25	124	10.62	3.63	3.64	-6.32	-3.2	CERAPP chemicals
CERAPP 26k Chemicals	N-Methyl-N-hydroxyethylamine	109-83-1	DTXSID5025603	75.068	158	-7.21	-4	6.68	-3.55	-0.94	0.03	1.12	CERAPP chemicals
CERAPP 26k Chemicals	Butanoic acid, 3-methyl-, 1-phenylethyl ester	56961-73-0	DTXSID10866598	206.131	255	-4.18	29	6.34	3.56	3.56	-1.38	-2.7	CERAPP chemicals
CERAPP 26k Chemicals	3a,7-Methano-3aH-cyclopentacycloocten-3-ol, decahydro-1,1,7-trimethyl-, 3-formate	58096-47-2	DTXSID10866674	250.193	328	-3.5	14	7.51	4.09	4.09	-4.82	-5.1	CERAPP chemicals
CERAPP 26k Chemicals	4-Methylbenzyl alcohol	589-18-4	DTXSID5025574	122.073	217	-6.25	61	5.98	1.58	1.58	-1.28	-1.19	CERAPP chemicals
CERAPP 26k Chemicals	Acridine	260-94-6	DTXSID8059766	179.073	346	-3.91	106	7.37	3.34	3.4	-3.88	-3.64	CERAPP chemicals
CERAPP 26k Chemicals	Methyl formate	107-31-3	DTXSID5025609	60.021	32	-3.66	-99	1.75	0.03	0.03	2.77	0.6	CERAPP chemicals
CERAPP 26k Chemicals	2-Isobutylthiazole	18640-74-9	DTXSID5025653	141.061	191	-5.09	10	4.32	2.13	2.48	-0.06	-1.86	CERAPP chemicals
CERAPP 26k Chemicals	4-(1-Ethylpropyl)pyridine	35182-51-5	DTXSID5067895	149.12	217	-5.01	124	5.06	2.76	3.55	-0.62	-4.42	CERAPP chemicals
CERAPP 26k Chemicals	2-Propanol, 1,1'-[(4-methylphenyl)imino]bis-	38668-48-3	DTXSID10865920	223.157	304	-9.09	74	8.17	1.47	1.47	-6.26	-1.93	CERAPP chemicals
CERAPP 26k Chemicals	o-Chlorofluorobenzene	348-51-6	DTXSID8059841	129.999	138	-2.89	-43	3.47	2.7	2.7	0.77	-2.42	CERAPP chemicals
CERAPP 26k Chemicals	Rilopirox	104153-37-9	DTXSID90146320	357.077	399	-8.92	126	10.4	3.94	4.18	-7.75	-4.49	CERAPP chemicals
CERAPP 26k Chemicals	2-Nonenoic acid, 3-methyl-	35205-76-6	DTXSID5067897	170.131	282	-7.11	15	7.71	1.56	3.55	-3.24	-2.81	CERAPP chemicals
CERAPP 26k Chemicals	Bicyclo[2.2.1]hept-5-ene-2-carboxaldehyde, 3-propyl-	39067-39-5	DTXSID10865940	164.12	239	-3.41	43	5.68	2.44	2.44	-0.28	-2.35	CERAPP chemicals
CERAPP 26k Chemicals	Pentafluorobenzene	363-72-4	DTXSID8059893	168	86	-1.19	-47	2.8	2.53	2.53	1.83	-2.09	CERAPP chemicals
CERAPP 26k Chemicals	1,2-Dimethoxy-4-(2-propen-1-yl)benzene	93-15-2	DTXSID5025607	178.099	262	-4	31	5.78	2.44	2.44	-1.92	-2.55	CERAPP chemicals
CERAPP 26k Chemicals	Perfluoroheptanesulfonic acid	375-92-8	DTXSID8059920	449.941	223	-9.75	182	4.71	-3	4.31	-6.48	-2.99	CERAPP chemicals
CERAPP 26k Chemicals	9-Decen-1-ol, 1-propanoate	68480-06-8	DTXSID10867641	212.178	264	-3.82	-36	6.69	5.04	5.04	-2.18	-4.64	CERAPP chemicals
CERAPP 26k Chemicals	9-Nitroanthracene	602-60-8	DTXSID5025730	225.079	311	-6.92	146	7.37	4.78	4.78	-6.03	-6.29	CERAPP chemicals
CERAPP 26k Chemicals	2-(N-Ethylperfluorooctanesulfonamido)ethyl methacrylate	376-14-7	DTXSID8059922	639.037	245	-7.89	49	7.26	5.3	5.34	-4.83	-6.01	CERAPP chemicals
CERAPP 26k Chemicals	Thiazole, 5-methoxy-2-methyl-	38205-64-0	DTXSID5068077	129.025	189	-5.35	30	4.42	0.95	0.95	0.6	0.33	CERAPP chemicals
CERAPP 26k Chemicals	Tris(6-methylheptyl) phosphite	5406-92-8	DTXSID10892236	418.358	412	-6.18	-58	11.69	9.26	9.26	-6.15	-4.93	CERAPP chemicals
CERAPP 26k Chemicals	2-Tridecen-1-ol, 1-acetate	68480-26-2	DTXSID10867646	240.209	279	-5.61	-15	7.5	6.04	6.04	-3.36	-5.47	CERAPP chemicals
CERAPP 26k Chemicals	Methyl salicylate	119-36-8	DTXSID5025659	152.047	223	-7.11	-8	6.55	2.54	2.55	-1.47	-1.83	CERAPP chemicals
CERAPP 26k Chemicals	3-Nitrobenzamide	645-09-0	DTXSID5025732	166.038	313	-8.25	144	8.53	0.77	0.77	-8.06	-1.46	CERAPP chemicals
CERAPP 26k Chemicals	Methyl perfluorooctanoate	376-27-2	DTXSID8059924	427.989	158	-4.22	19	3.27	3.76	3.76	1.36	-6.09	CERAPP chemicals
CERAPP 26k Chemicals	Phenol, 2-methoxy-4-(4-methyl-1,3-dioxolan-2-yl)-	68527-74-2	DTXSID10867661	210.089	288	-8.83	63	9.2	1.69	1.82	-4.91	-1.92	CERAPP chemicals
CERAPP 26k Chemicals	7-Methylquinoline	612-60-2	DTXSID5025657	143.073	258	-4.35	3	5.74	2.47	2.47	-2.05	-2.23	CERAPP chemicals
CERAPP 26k Chemicals	Clofluperol	10457-91-7	DTXSID90146562	443.128	353	-11	130	10.45	5.28	5.28	-8.17	-6.24	CERAPP chemicals
CERAPP 26k Chemicals	Bis(2-methylphenyl) ether	4731-34-4	DTXSID10892276	198.104	286	-3.91	30	7.32	3.68	3.68	-2.65	-4.16	CERAPP chemicals
CERAPP 26k Chemicals	Perfluoropentanedioic acid	376-73-8	DTXSID8059926	239.986	308	-10.2	80	7.09	-5.25	1.9	-4.08	-0.84	CERAPP chemicals
CERAPP 26k Chemicals	2-Anthracenesulfonic acid, 4-[[3-(acetylamino)-4-methylphenyl]amino]-1-amino-9,10-dihydro-9,10-dioxo-	73309-50-9	DTXSID10867843	465.099	362	-10.9	215	9.5	0.17	1.41	-8.24	-3.15	CERAPP chemicals
CERAPP 26k Chemicals	Laromustine	173424-77-6	DTXSID30169614	307.006	326	-8.86	200	9.84	0.49	0.65	-4.6	-0.91	CERAPP chemicals
CERAPP 26k Chemicals	Perfluorobutanedioic acid	377-38-8	DTXSID8059928	189.989	318	-6.26	119	6.9	-6.93	1.11	-4.03	0.2	CERAPP chemicals
CERAPP 26k Chemicals	as-Indacen-3(2H)-one, 1,6,7,8-tetrahydro-1,4,6,6,8,8-hexamethyl-	68298-33-9	DTXSID10867565	258.198	326	-3.39	47	7.87	3.46	3.46	-5.42	-4.07	CERAPP chemicals
CERAPP 26k Chemicals	4-Nitroquinoline-1-oxide	56-57-5	DTXSID5025780	190.038	293	-6.27	154	6.64	-1.28	1.09	-7.83	-2.54	CERAPP chemicals
CERAPP 26k Chemicals	3-Undecen-2-one, 10-hydroxy-3,6,10-trimethyl-	68141-19-5	DTXSID10867500	226.193	270	-6.67	21	9.14	4.31	4.31	-3.98	-2.49	CERAPP chemicals
CERAPP 26k Chemicals	Perfluoropropanoic acid	422-64-0	DTXSID8059970	163.99	97	-5.44	-16	2.59	-5.17	1.42	1.01	-0.83	CERAPP chemicals
CERAPP 26k Chemicals	3a,4,5,6,7,7a-Hexahydro-1H-4,7-methanoinden-5-yl 2-propenoate	1640-06-8	DTXSID10892312	204.115	276	-4.24	84	6.56	2.78	2.78	-4.49	-2.59	CERAPP chemicals
CERAPP 26k Chemicals	N-Nitroso-N-ethylaniline	612-64-6	DTXSID5025786	150.079	196	-5.98	63	3.97	1.14	1.14	-0.39	-1.57	CERAPP chemicals
CERAPP 26k Chemicals	2-Propanol, 1-[[4-[(4-aminophenyl)methyl]phenyl]amino]-3-phenoxy-	68391-25-3	DTXSID10867580	348.184	383	-8.77	224	9.35	4.05	4.06	-9.26	-4.71	CERAPP chemicals
CERAPP 26k Chemicals	16-Methylheptadecyl 2,2-dimethylpropanoate	85006-19-5	DTXSID10892317	354.35	383	-6.63	25	10.26	9.34	9.34	-5.71	-3.58	CERAPP chemicals
CERAPP 26k Chemicals	Zapizolam	64098-32-4	DTXSID10214292	329.024	327	-6.33	170	11.71	2.11	2.74	-8.66	-4.73	CERAPP chemicals
CERAPP 26k Chemicals	2H-1-Benzopyran-2-one, 3-(2-benzothiazolyl)-7-(diethylamino)-	38215-36-0	DTXSID5068079	350.109	411	-8.31	123	11.69	2.65	3.09	-7.22	-5.78	CERAPP chemicals
CERAPP 26k Chemicals	Butanedioic acid, 2-[[bis[(2-ethylhexyl)oxy]phosphinothioyl]thio]-, 1,4-dibutyl ester	68413-48-9	DTXSID10867606	582.318	427	-7.37	22	11.68	7.16	7.16	-9.51	-5.33	CERAPP chemicals
CERAPP 26k Chemicals	1-Chloroheptafluoropropane	422-86-6	DTXSID8059972	203.958	-2	-0.73	-113	1.29	2.14	2.14	3.57	-2.52	CERAPP chemicals
CERAPP 26k Chemicals	2-Nitrobenzoic acid	552-16-9	DTXSID5025738	167.022	285	-8.57	150	7.57	-1.54	1.47	-2.68	-1.33	CERAPP chemicals
CERAPP 26k Chemicals	Perfluorodecyl iodide	423-62-1	DTXSID8059974	645.871	195	-3.08	66	3.62	5.29	5.29	2.58	-5.82	CERAPP chemicals
CERAPP 26k Chemicals	1H-Indole-1-heptanol, .eta.-1H-indol-1-yl-.alpha.,.alpha.,.epsilon.-trimethyl-	67801-36-9	DTXSID10867343	388.251	406	-7.13	165	10.26	6.82	6.82	-9.79	-5.68	CERAPP chemicals
CERAPP 26k Chemicals	Dibenzyl ether	103-50-4	DTXSID5025819	198.104	298	-3.91	5	7.56	3.31	3.31	-2.98	-3.92	CERAPP chemicals
CERAPP 26k Chemicals	Ethanone, 1-(2-methyl-4-pyrimidinyl)-	67860-38-2	DTXSID10867368	136.064	235	-6.97	85	5.01	0.65	0.65	-0.9	-1.66	CERAPP chemicals
CERAPP 26k Chemicals	1-Phenanthrenecarboxylic acid, 1,2,3,4,4a,4b,5,6,7,8,10,10a-dodecahydro-1,4a-dimethyl-7-(1-methylethyl)-, methyl ester	67893-02-1	DTXSID10867388	318.256	374	-6.04	3	9.4	5.83	5.83	-6.24	-5.18	CERAPP chemicals
CERAPP 26k Chemicals	N-Methyl-N-(1-oxo-9-octadecen-1-yl)glycine	16693-85-9	DTXSID10892059	353.293	347	-7.2	65	10.46	5.46	6.15	-6.64	-2.71	CERAPP chemicals
CERAPP 26k Chemicals	Ethyl fluoroacetate	459-72-3	DTXSID8060034	106.043	120	-4.99	-54	2.8	0.8	0.8	1.85	-0.49	CERAPP chemicals
CERAPP 26k Chemicals	Thioxanthen-9-one	492-22-8	DTXSID8060082	212.03	373	-6.31	209	7.93	3.99	3.99	-4.94	-5.1	CERAPP chemicals
CERAPP 26k Chemicals	2,7-Naphthalenedisulfonic acid, 4-amino-3-[[4-[[[4-[(2,4-diaminophenyl)azo]phenyl]amino]carbonyl]phenyl]azo]-5-hydroxy-6-(phenylazo)-	37405-95-1	DTXSID5068029	780.153	309	-8.7	171	9.58	4.14	4.17	-7.48	-0.76	CERAPP chemicals
CERAPP 26k Chemicals	Iosumetic acid	37863-70-0	DTXSID40191300	627.822	376	-9.78	184	9.58	3.55	3.96	-9.88	-3.06	CERAPP chemicals
CERAPP 26k Chemicals	4,7-Methano-1H-indene, 5-(diethoxymethyl)-3a,4,5,6,7,7a-hexahydro-	67633-92-5	DTXSID10867287	236.178	296	-4.31	63	7.44	4.01	4.01	-5.35	-4.36	CERAPP chemicals
CERAPP 26k Chemicals	Phenethyl anthranilate	133-18-6	DTXSID5025861	241.11	342	-9.57	68	10.45	2.21	2.26	-7.05	-4.29	CERAPP chemicals
CERAPP 26k Chemicals	2-Pyridinemethanol, .alpha.-ethyl-.alpha.-methyl-	67674-34-4	DTXSID10867303	151.1	271	-6.53	123	7.43	1.21	1.21	-1.78	-1.64	CERAPP chemicals
CERAPP 26k Chemicals	Hexadecamethylheptasiloxane	541-01-5	DTXSID8060242	532.184	270	0.85	-78	7.56	7.75	7.75	-2.49	-6.41	CERAPP chemicals
CERAPP 26k Chemicals	3-Methyl-4-cyclopentadecen-1-one	36399-15-2	DTXSID10892216	236.214	313	-3.73	25	8.49	5.55	5.55	-4.8	-4.25	CERAPP chemicals
CERAPP 26k Chemicals	2-Ethoxyaniline	94-70-2	DTXSID5025863	137.084	233	-6.64	39	7.37	1.17	1.21	-1.48	-0.96	CERAPP chemicals
CERAPP 26k Chemicals	2,3,4,5-Tetrachloronitrobenzene	879-39-0	DTXSID5026097	258.876	303	-4.17	89	6.75	3.94	3.94	-2.82	-4.57	CERAPP chemicals
CERAPP 26k Chemicals	2,4-Nonanedione, 3-methyl-	113486-29-6	DTXSID10869569	170.131	226	-4.51	5	5.87	2.8	2.8	-1.38	-1.61	CERAPP chemicals
CERAPP 26k Chemicals	Carbonic acid, 2-[(1-amino-9,10-dihydro-4-hydroxy-9,10-dioxo-2-anthracenyl)oxy]ethyl ethyl ester	40530-60-7	DTXSID5068235	371.101	423	-10.4	210	9.5	2.87	2.96	-9.19	-3.33	CERAPP chemicals
CERAPP 26k Chemicals	2-Cyclopentene-1-acetic acid, 2-ethylbutyl ester	94278-39-4	DTXSID10869226	210.162	244	-3.79	-3	6.63	4.44	4.44	-1.79	-4.09	CERAPP chemicals
CERAPP 26k Chemicals	1,2,3,4-Tetrachloronaphthalene	20020-02-4	DTXSID5026095	263.907	320	-3.78	197	8.31	5.75	5.75	-5.54	-7.79	CERAPP chemicals
CERAPP 26k Chemicals	Propinetidine	3811-53-8	DTXSID40191522	299.189	331	-8.9	127	8.64	3.03	3.13	-5.1	-3.09	CERAPP chemicals
CERAPP 26k Chemicals	3,3',5,5'-Tetramethylbenzidine	54827-17-7	DTXSID5026120	240.163	361	-6.97	104	9.17	3.62	3.64	-7.01	-4.32	CERAPP chemicals
CERAPP 26k Chemicals	7-Methoxy-6-{3-[4-(2-methoxyphenyl)piperazin-1-yl]propoxy}-3,4-dimethyl-2H-1-benzopyran-2-one	155773-59-4	DTXSID10870034	452.231	447	-7.54	113	11.68	0.4	3.82	-9.54	-4.97	CERAPP chemicals
CERAPP 26k Chemicals	1,2-Difluoro-1,1,2,2-tetrachloroethane	76-12-0	DTXSID5026091	201.872	92	-1.22	33	3.71	2.83	2.83	1.74	-3.22	CERAPP chemicals
CERAPP 26k Chemicals	Fluorescent brightener 378	40470-68-6	DTXSID5068231	418.193	437	-6.47	133	11.68	6.37	6.37	-9.01	-6.69	CERAPP chemicals
CERAPP 26k Chemicals	2,2-Dimethylbutane-1,3-diol	76-35-7	DTXSID10870397	118.099	208	-6.98	26	7.17	1.03	1.03	-1.62	0.36	CERAPP chemicals
CERAPP 26k Chemicals	Carbon tetrabromide	558-13-4	DTXSID8060327	327.673	189	-1.64	90	4.5	3.42	3.42	-0.57	-3.14	CERAPP chemicals
CERAPP 26k Chemicals	1,3-Benzodioxole, 5-(diethoxymethyl)-	40527-42-2	DTXSID5068233	224.105	287	-6.16	43	7.25	1.94	1.94	-4.46	-2.71	CERAPP chemicals
CERAPP 26k Chemicals	2-Chloro-1-(3-nitrophenyl)ethan-1-one	99-47-8	DTXSID10870438	199.004	282	-6.53	57	6.09	2	2	-5.05	-2.77	CERAPP chemicals
CERAPP 26k Chemicals	Benzenesulfonic acid, 5-methoxy-4-[[2-[2-[2-methoxy-5-methyl-4-[[2-(sulfooxy)ethyl]sulfonyl]phenyl]diazenyl]-1,3-dioxobutyl]amino]-2-methyl-	23807-34-3	DTXSID10868936	637.071	291	-10.8	193	9.51	1.89	1.89	-9.59	-1.2	CERAPP chemicals
CERAPP 26k Chemicals	N,N,N',N'-Tetramethyl-p-phenylenediamine	100-22-1	DTXSID5026124	164.131	260	-4.67	51	5.83	0.24	0.66	-2.25	-1.07	CERAPP chemicals
CERAPP 26k Chemicals	2,3,4,5,6-Pentafluorobenzamide	652-31-3	DTXSID10215507	211.006	261	-5.65	147	7.04	2.65	2.71	-3.82	-2.75	CERAPP chemicals
CERAPP 26k Chemicals	2-[Methyl(oleoyl)amino]ethanesulfonic acid	17427-01-9	DTXSID10892493	403.276	313	-8	169	10.33	5.16	5.16	-7.93	-2.58	CERAPP chemicals
CERAPP 26k Chemicals	1H,5H-Cyclopenta[3,4][1]benzopyrano[6,7,8-ij]quinolizin-12(9H)-one, 2,3,6,7,10,11-hexahydro-	41175-45-5	DTXSID5068285	283.157	339	-4.24	136	10.92	-0.19	3.52	-8.25	-3.35	CERAPP chemicals
CERAPP 26k Chemicals	2,5-Furandione, dihydro-3-[3-(triethoxysilyl)propyl]-	93642-68-3	DTXSID10869120	304.134	308	-8.96	104	8.53	2.51	2.51	-4.15	-2.45	CERAPP chemicals
CERAPP 26k Chemicals	N,N,N',N'-Tetramethylethylenediamine	110-18-9	DTXSID5026122	116.131	121	-4.25	-55	3.75	-1.56	0.3	1.42	0.61	CERAPP chemicals
CERAPP 26k Chemicals	1,1,3,3-Tetramethyl-2-thiourea	2782-91-4	DTXSID5026126	132.072	245	-7.62	79	3.76	0.49	0.49	-0.83	-0.15	CERAPP chemicals
CERAPP 26k Chemicals	3,4,5,6-Tetrafluorophthalic acid	652-03-9	DTXSID10215502	237.989	318	-8.91	163	7.84	0.29	2.56	-6.29	-2.14	CERAPP chemicals
CERAPP 26k Chemicals	Mitoclomine	17692-54-5	DTXSID30170220	311.084	347	-4.22	87	9.74	3.67	3.67	-5.97	-2.75	CERAPP chemicals
CERAPP 26k Chemicals	Butanamide, 2-[2,4-bis(1,1-dimethylpropyl)phenoxy]-N-(3,5-dichloro-4-ethyl-2-hydroxyphenyl)-	93951-12-3	DTXSID10869160	507.231	429	-8.62	155	9.66	7.78	9.17	-8.18	-6.06	CERAPP chemicals
CERAPP 26k Chemicals	1,1'-Biphenyl, 3-ethyl-	5668-93-9	DTXSID7073353	182.11	275	-3.28	-16	7.26	4.05	4.05	-2.6	-5.19	CERAPP chemicals
CERAPP 26k Chemicals	2-Nitroterephthalic acid	610-29-7	DTXSID8060583	211.012	318	-7.89	226	8.07	-1.66	1.2	-6.48	-1.47	CERAPP chemicals
CERAPP 26k Chemicals	4-Heptenal, 2,5,6-trimethyl-	82784-84-7	DTXSID10868673	154.136	203	-3.77	18	4.46	3.32	3.32	-0.41	-2.47	CERAPP chemicals
CERAPP 26k Chemicals	2-Methylanthracene	613-12-7	DTXSID8060616	192.094	350	-4.45	104	8.41	5	5	-5.27	-6.28	CERAPP chemicals
CERAPP 26k Chemicals	N,N-Dibutylaniline	613-29-6	DTXSID8060618	205.183	275	-3.64	-32	7.43	3.9	3.9	-1.62	-3.13	CERAPP chemicals
CERAPP 26k Chemicals	Lauroyl anhydride	645-66-9	DTXSID10214752	382.345	405	-6.62	41	11.68	9.26	9.26	-6.01	-4.67	CERAPP chemicals
CERAPP 26k Chemicals	Glycine, N-(carboxymethyl)-N-(1,1-diphosphonoethyl)-	55339-20-3	DTXSID10868799	321.001	400	-10.8	220	9.52	-7.74	-1.25	-10.7	-0.04	CERAPP chemicals
CERAPP 26k Chemicals	3-Methylhistamine	644-42-8	DTXSID10214651	125.095	240	-6.31	143	6.82	-4.09	-0.01	-0.96	0.69	CERAPP chemicals
CERAPP 26k Chemicals	Hexanedioic acid, dianhydride with acetic acid	38478-77-2	DTXSID5068108	230.079	260	-7.83	34	6.1	0.86	0.86	-2.66	-0.67	CERAPP chemicals
CERAPP 26k Chemicals	Butanamide, N,2-dimethyl-N-phenyl-	84434-18-4	DTXSID10868810	191.131	285	-6.82	47	7.43	2.99	2.99	-2.84	-1.76	CERAPP chemicals
CERAPP 26k Chemicals	Triallylamine	102-70-5	DTXSID5026174	137.12	156	-3.7	-45	3.97	1.53	2.59	0.56	-1.74	CERAPP chemicals
CERAPP 26k Chemicals	N,N'-Diphenylformamidine	622-15-1	DTXSID8060745	196.1	322	-6.88	142	9.22	3.21	3.25	-4.07	-2.85	CERAPP chemicals
CERAPP 26k Chemicals	Cyclopentanol, 1,2-dimethyl-3-(1-methylethenyl)-	72402-00-7	DTXSID10868138	154.136	213	-5.5	58	6.42	2.87	2.87	-1.21	-2.16	CERAPP chemicals
CERAPP 26k Chemicals	Methyl nitrite	624-91-9	DTXSID8060795	61.016	-12	-6.01	-16	1.4	-1.07	-1.06	1.47	-0.33	CERAPP chemicals
CERAPP 26k Chemicals	2-Thiopheneacetyl chloride	39098-97-0	DTXSID5068156	159.975	217	-5.61	49	5.06	2.79	2.79	-0.8	-0.96	CERAPP chemicals
CERAPP 26k Chemicals	2,3,4-Trichlorophenol	15950-66-0	DTXSID5026207	195.925	247	-6.13	83	7.54	3.32	3.8	-1.8	-2.47	CERAPP chemicals
CERAPP 26k Chemicals	3,4,5-Trichloronitrobenzene	20098-48-0	DTXSID5026205	224.915	281	-4.83	72	5.77	3.56	3.56	-1.88	-4.06	CERAPP chemicals
CERAPP 26k Chemicals	Oxirane, 2-[(2,4-dibromo-6-methylphenoxy)methyl]-	75150-13-9	DTXSID10868335	319.905	308	-3.64	40	7.56	4.01	4.01	-3.48	-3.56	CERAPP chemicals
CERAPP 26k Chemicals	4-Chlorobutyric acid	627-00-9	DTXSID8060828	122.013	201	-6.18	16	4.79	-2.36	0.77	-0.88	0.56	CERAPP chemicals
CERAPP 26k Chemicals	Ammelide	645-93-2	DTXSID10214757	128.033	256	-8.4	207	8.32	-0.98	-0.98	-7.78	-1.56	CERAPP chemicals
CERAPP 26k Chemicals	2,4,5-Trichloronitrobenzene	89-69-0	DTXSID5026203	224.915	288	-5.04	58	5.78	3.48	3.48	-1.87	-3.9	CERAPP chemicals
CERAPP 26k Chemicals	Butanamide, 2,2'-[(3,3'-dichloro[1,1'-biphenyl]-4,4'-diyl)bis(2,1-diazenediyl)]bis[N-(2,3-dihydro-2-oxo-1H-benzimidazol-5-yl)-3-oxo-	78245-94-0	DTXSID10868471	740.141	338	-10.9	182	9.58	3.62	3.62	-7.03	-6.39	CERAPP chemicals
CERAPP 26k Chemicals	1,1'-Oxybis[3-chloropropane]	629-36-7	DTXSID8060872	170.027	216	-3.56	-70	4.44	2.56	2.56	0.55	-2.19	CERAPP chemicals
CERAPP 26k Chemicals	2,4,6,8-Tetramethylcyclotetrasiloxane	2370-88-9	DTXSID10870958	235.981	135	0.94	-65	3.27	4.81	4.81	-0.41	-2.71	CERAPP chemicals
CERAPP 26k Chemicals	Tris(2-chloroisopropyl)phosphate	13674-84-5	DTXSID5026259	326.001	283	-6.36	-40	8.85	2.59	2.59	-2.43	-2.44	CERAPP chemicals
CERAPP 26k Chemicals	1-Hexene, 3-methyl-	3404-61-3	DTXSID10871021	98.11	85	-0.63	-135	3.1	3.82	3.82	1.89	-3.61	CERAPP chemicals
CERAPP 26k Chemicals	Methanethiol	74-93-1	DTXSID5026382	48.003	6	-2.33	-123	1.35	0.96	0.97	3.18	-0.44	CERAPP chemicals
CERAPP 26k Chemicals	Capravirine	178979-85-6	DTXSID30170689	450.068	318	-7.57	182	10.22	-2.51	1.65	-8.99	-5.53	CERAPP chemicals
CERAPP 26k Chemicals	1,10-Decanediamine	646-25-3	DTXSID8060953	172.194	220	-6	62	7.95	-0.65	2.48	-0.89	-1.73	CERAPP chemicals
CERAPP 26k Chemicals	Quinoline, decahydro-	2051-28-7	DTXSID10871203	139.136	206	-4.83	-40	6.68	-2.39	2.9	-1.56	-1.08	CERAPP chemicals
CERAPP 26k Chemicals	2,3,6-Trichlorophenol	933-75-5	DTXSID5026209	195.925	246	-5.9	58	6.83	2.85	3.77	-1.81	-2.64	CERAPP chemicals
CERAPP 26k Chemicals	n-Tetracosane	646-31-1	DTXSID8060955	338.391	391	-6.07	53	10.37	9.05	9.05	-5.39	-8.04	CERAPP chemicals
CERAPP 26k Chemicals	Romifenone	38373-83-0	DTXSID40191729	235.121	312	-8.26	139	9.69	1.38	1.4	-6.81	-1.72	CERAPP chemicals
CERAPP 26k Chemicals	2-Butenoic acid, 3-methyl-, 2-phenylethyl ester	42078-65-9	DTXSID5068366	204.115	274	-4.95	-3	6.9	3.53	3.53	-1.54	-2.68	CERAPP chemicals
CERAPP 26k Chemicals	Hexane, 3,3,4-trimethyl-	16747-31-2	DTXSID10871263	128.157	131	-0.44	-107	3.64	4.64	4.64	0.96	-5.18	CERAPP chemicals
CERAPP 26k Chemicals	Triphenylphosphine	603-35-0	DTXSID5026251	262.091	391	-5.9	80	9.87	5.69	5.69	-6.42	-6.77	CERAPP chemicals
CERAPP 26k Chemicals	4-Methyl-5-thiazoleethanol acetate	656-53-1	DTXSID8060959	185.051	239	-6.03	48	5.72	1.75	1.76	-2.8	-2.28	CERAPP chemicals
CERAPP 26k Chemicals	1,2,3,4-Tetrahydronaphthalene-2-carboxylic acid	53440-12-3	DTXSID10871425	176.084	290	-7.54	98	8.54	0.87	2.75	-3.7	-2.97	CERAPP chemicals
CERAPP 26k Chemicals	Furan, 2-(bromomethyl)tetrahydro-	1192-30-9	DTXSID10870857	163.984	170	-5.2	-79	3.84	2.09	2.09	0.71	-0.32	CERAPP chemicals
CERAPP 26k Chemicals	Methyldichlorosilane	75-54-7	DTXSID5026413	112.938	41	-2.13	-93	2.2	2.55	2.55	2.63	-1.82	CERAPP chemicals
CERAPP 26k Chemicals	Ethanol, 2-[[2-chloro-4-[(4-nitrophenyl)azo]phenyl]amino]-	43047-20-7	DTXSID5068447	320.068	343	-8.13	182	9.15	3.55	3.55	-11	-6.53	CERAPP chemicals
CERAPP 26k Chemicals	Butanedioic acid, 2-methyl-, 1,4-dimethyl ester	1604-11-1	DTXSID10870892	160.074	195	-4.94	-24	4.13	0.82	0.82	-0.4	-0.34	CERAPP chemicals
CERAPP 26k Chemicals	Bromotrifluoromethane	75-63-8	DTXSID5026415	147.914	-58	-0.3	-170	0.52	1.86	1.86	4.08	-2.67	CERAPP chemicals
CERAPP 26k Chemicals	Benzeneacetonitrile, .alpha.-methyl-	1823-91-2	DTXSID10870913	131.073	231	-5.12	3	4.75	1.75	1.75	-1.04	-2.1	CERAPP chemicals
CERAPP 26k Chemicals	Chloronitromethane	1794-84-9	DTXSID30170801	94.977	122	-4.21	-63	2.39	0.33	0.33	1.17	-0.29	CERAPP chemicals
CERAPP 26k Chemicals	Propane	74-98-6	DTXSID5026386	44.063	-42	-0.41	-187	1.04	2.36	2.36	3.85	-2.84	CERAPP chemicals
CERAPP 26k Chemicals	2,4,6-Tris(dimethylaminomethyl)phenol	90-72-2	DTXSID5026548	265.215	323	-9.06	45	9.91	-0.45	0.82	-6.76	-2.4	CERAPP chemicals
CERAPP 26k Chemicals	11-Dodecenoic acid	65423-25-8	DTXSID10215729	198.162	296	-6.97	69	8.6	2	4.18	-3.75	-3.78	CERAPP chemicals
CERAPP 26k Chemicals	3,4-Dimethylheptane	922-28-1	DTXSID10870796	128.157	136	-0.58	-107	3.78	4.7	4.7	1.37	-5.48	CERAPP chemicals
CERAPP 26k Chemicals	2,6-Nonadienal, 3,7-dimethyl-	41448-29-7	DTXSID5068312	166.136	229	-4.2	4	5.86	3.42	3.42	-0.53	-2.54	CERAPP chemicals
CERAPP 26k Chemicals	Propane, 1,1,1,2-tetrachloro-	812-03-3	DTXSID10870776	179.907	153	-3.26	-64	3.96	2.97	2.97	0.56	-2.28	CERAPP chemicals
CERAPP 26k Chemicals	1,2,3-Benzotriazin-4(1H)-one	90-16-4	DTXSID5026544	147.043	311	-8.57	217	7.71	0.82	0.83	-4.8	-2	CERAPP chemicals
CERAPP 26k Chemicals	Trichlorophenylsilane	98-13-5	DTXSID5026621	209.923	201	-2.07	-35	4.87	2.85	2.85	-0.37	-2.6	CERAPP chemicals
CERAPP 26k Chemicals	Propanoic acid, 2-phenoxy-	940-31-8	DTXSID10870812	166.063	266	-7.99	118	7.52	0.9	1.92	-3.11	-1.84	CERAPP chemicals
CERAPP 26k Chemicals	2-Methylpropanenitrile	78-82-0	DTXSID5026461	69.058	104	-4.5	-72	2.83	0.46	0.46	1.52	-0.28	CERAPP chemicals
CERAPP 26k Chemicals	Thujic acid	499-89-8	DTXSID20198150	164.084	274	-7.28	88	7.5	-0.2	3.02	-3.28	-2.16	CERAPP chemicals
CERAPP 26k Chemicals	2,3,6-Trimethylnaphthalene	829-26-5	DTXSID8061189	170.11	285	-3.23	29	6.74	4.73	4.73	-2.06	-5	CERAPP chemicals
CERAPP 26k Chemicals	Benzophenone imine	1013-88-3	DTXSID10870832	181.089	308	-6.99	84	8.46	3.11	3.23	-3.76	-2.59	CERAPP chemicals
CERAPP 26k Chemicals	alpha-Terpineol	98-55-5	DTXSID5026625	154.136	219	-5.65	37	7.16	2.98	2.98	-1.37	-2.26	CERAPP chemicals
CERAPP 26k Chemicals	2-Buten-1-one, 1-phenyl-	495-41-0	DTXSID10870559	146.073	257	-5.48	21	5.21	2.4	2.4	-1.38	-1.87	CERAPP chemicals
CERAPP 26k Chemicals	2,2'-[1,4-Phenylenebis(oxy)]diethanol	104-38-1	DTXSID5026702	198.089	295	-6.54	97	8.08	1.01	1.01	-7.36	-1.57	CERAPP chemicals
CERAPP 26k Chemicals	p-Propyltoluene	1074-55-1	DTXSID8061470	134.11	183	-2.09	-60	4.59	4.6	4.6	0.04	-3.6	CERAPP chemicals
CERAPP 26k Chemicals	Butane, 1,2,3-tribromo-	632-05-3	DTXSID10870736	291.81	220	-3.72	-19	5.01	3.77	3.77	0.29	-3.54	CERAPP chemicals
CERAPP 26k Chemicals	4-tert-Butylcyclohexanol	98-52-2	DTXSID5026623	156.151	216	-4.77	65	6.71	3.23	3.23	-1.16	-3.19	CERAPP chemicals
CERAPP 26k Chemicals	Dimethyl tridecanedioate	1472-87-3	DTXSID8061717	272.199	332	-6.91	35	8.49	4.93	4.93	-3.87	-3.19	CERAPP chemicals
CERAPP 26k Chemicals	Phenol, 2,6-dipropyl-	6626-32-0	DTXSID10216458	178.136	256	-5.77	27	8.58	3.89	3.89	-1.91	-3.56	CERAPP chemicals
CERAPP 26k Chemicals	1-Propanethiol	107-03-9	DTXSID5026750	76.035	68	-2.39	-114	2.26	1.81	1.81	2.19	-1.6	CERAPP chemicals
CERAPP 26k Chemicals	Hexanedioic acid, decyl octyl ester	110-29-2	DTXSID5026839	398.34	409	-6.96	-48	11.77	8.48	8.48	-6.18	-4.39	CERAPP chemicals
CERAPP 26k Chemicals	Isobutyl acetate	110-19-0	DTXSID5026837	116.084	114	-3.35	-98	3.24	1.77	1.77	1.25	-1.25	CERAPP chemicals
CERAPP 26k Chemicals	1,2-Diphenoxyethane	104-66-5	DTXSID5026706	214.099	317	-4.65	99	7.53	3.81	3.81	-4.45	-4.06	CERAPP chemicals
CERAPP 26k Chemicals	Methyl dodecanoate	111-82-0	DTXSID5026889	214.193	262	-3.82	4	6.9	5.41	5.41	-2.38	-4.69	CERAPP chemicals
CERAPP 26k Chemicals	1(2H)-Naphthalenone, 3,4-dihydro-8-methyl-	51015-28-2	DTXSID5068607	162.104	242	-4.67	33	5.72	2.59	2.59	-0.9	-1.91	CERAPP chemicals
CERAPP 26k Chemicals	Benzenediazonium, 2-methoxy-4-nitro-	27761-26-8	DTXSID10872275	180.041	275	-6.21	70	4.44	1.66	1.92	-3.2	-2.76	CERAPP chemicals
CERAPP 26k Chemicals	2,5-Furandione, dihydro-3-methyl-	4100-80-5	DTXSID10871900	114.032	255	-6.89	73	4.44	-0.77	-0.77	-2.43	0.01	CERAPP chemicals
CERAPP 26k Chemicals	2-[2-(2-Methoxyethoxy)ethoxy]ethanol	112-35-6	DTXSID5026912	164.105	249	-7.76	-44	6.77	-0.1	-0.07	-1.94	0.79	CERAPP chemicals
CERAPP 26k Chemicals	Methyl n-nonanoate	1731-84-6	DTXSID8061921	172.146	209	-3.62	-53	5.06	4.1	4.1	-0.75	-3.71	CERAPP chemicals
CERAPP 26k Chemicals	2-Hydroxyethyl octadecanoate	111-60-4	DTXSID5026881	328.298	332	-7.26	60	10.91	7.23	7.6	-6.66	-5.21	CERAPP chemicals
CERAPP 26k Chemicals	Methyl tridecanoate	1731-88-0	DTXSID8061923	228.209	273	-5.11	6	7.25	5.8	5.8	-2.89	-5.05	CERAPP chemicals
CERAPP 26k Chemicals	2-Methyl-2-(4,8,12-trimethyltridecyl)-3,4-dihydro-2H-1-benzopyran-6-ol	119-98-2	DTXSID10871602	388.334	390	-7.33	36	10.38	8.47	9.39	-6.87	-5.02	CERAPP chemicals
CERAPP 26k Chemicals	1,2,3,4,6,7,8-Heptabromodibenzofuran	107555-95-3	DTXSID7073779	713.431	495	-2.56	222	11.68	7.78	7.78	-9.03	-6.6	CERAPP chemicals
CERAPP 26k Chemicals	Butyl octadecanoate	123-95-5	DTXSID5027013	340.334	343	-6.63	28	10.85	9.21	9.21	-6.38	-2.3	CERAPP chemicals
CERAPP 26k Chemicals	1-Dodecanol	112-53-8	DTXSID5026918	186.198	259	-4.65	24	8.53	5.13	5.13	-3.07	-4.75	CERAPP chemicals
CERAPP 26k Chemicals	2-Methoxybenzonitrile	6609-56-9	DTXSID10216291	133.053	256	-6.35	32	4.83	1.58	1.58	-1.67	-1.52	CERAPP chemicals
CERAPP 26k Chemicals	2,6,7-Trioxa-1-phosphabicyclo[2.2.2]octane, 4-ethyl-	824-11-3	DTXSID10871809	162.045	187	-6.44	37	5.72	0.5	0.5	-1.78	-0.72	CERAPP chemicals
CERAPP 26k Chemicals	Dimethyl heptanedioate	1732-08-7	DTXSID8061925	188.105	236	-5.69	-21	5.19	1.38	1.38	-1.06	-1.27	CERAPP chemicals
CERAPP 26k Chemicals	Methyl tetradecanoate	124-10-7	DTXSID5027019	242.225	292	-5.59	19	7.44	6.41	6.41	-3.31	-5.75	CERAPP chemicals
CERAPP 26k Chemicals	Cresol Red	1733-12-6	DTXSID8061929	384.103	411	-8.78	258	9.47	3.4	3.45	-8.75	-2.94	CERAPP chemicals
CERAPP 26k Chemicals	Butallylonal	1142-70-7	DTXSID10871829	302.027	255	-8.44	170	9.3	0.84	2.2	-8.01	-2.65	CERAPP chemicals
CERAPP 26k Chemicals	1-Propanesulfonic acid, 3-mercapto-	49594-30-1	DTXSID5068499	155.991	214	-8.3	38	5.78	-4.45	-0.16	-3.54	0.67	CERAPP chemicals
CERAPP 26k Chemicals	1-Dodecene	112-41-4	DTXSID5026914	168.188	214	-1.18	-33	5.69	5.84	5.84	-0.8	-7.03	CERAPP chemicals
CERAPP 26k Chemicals	Allyl phenylacetate	1797-74-6	DTXSID8061977	176.084	258	-4.19	-13	5.78	2.65	2.65	-1.6	-2.87	CERAPP chemicals
CERAPP 26k Chemicals	2-Naphthalenol	135-19-3	DTXSID5027061	144.058	285	-7.56	123	8.36	2.7	2.7	-3.5	-2.25	CERAPP chemicals
CERAPP 26k Chemicals	1H,1H,2H,2H-Perfluorohexyl methacrylate	1799-84-4	DTXSID8061979	332.046	114	-5.16	14	3.96	3.64	3.64	-0.63	-3.01	CERAPP chemicals
CERAPP 26k Chemicals	4-Bromo-2,5-dimethoxybenzeneethanamine	66142-81-2	DTXSID10216332	259.021	300	-8.8	63	8.87	-1.59	2.06	-3.99	-1.9	CERAPP chemicals
CERAPP 26k Chemicals	Pyridine, 4-(3-cyclohexen-1-yl)-	70644-46-1	DTXSID10871460	159.105	226	-3.87	23	5.73	3.18	3.19	-0.95	-3.67	CERAPP chemicals
CERAPP 26k Chemicals	1-(Trimethylsilyl)methylamine	18166-02-4	DTXSID30171176	103.082	85	-4.81	-13	3.95	-1.51	3.44	-0.36	-1.76	CERAPP chemicals
CERAPP 26k Chemicals	(Oxolan-2-yl)methyl pyridine-3-carboxylate	70-19-9	DTXSID10871541	207.09	275	-8.33	46	7.05	0.4	1.32	-2.69	-2.23	CERAPP chemicals
CERAPP 26k Chemicals	1,2-Dichloro-4-(trifluoromethyl)benzene	328-84-7	DTXSID5027142	213.956	174	-2.34	-13	4.52	3.95	3.95	0.37	-3.58	CERAPP chemicals
CERAPP 26k Chemicals	Perfluorooctanesulfonyl fluoride	307-35-7	DTXSID5027140	501.933	144	-5.24	20	3.33	5.22	5.22	1.4	-4.76	CERAPP chemicals
CERAPP 26k Chemicals	Tiprotimod	105523-37-3	DTXSID90147190	275.029	309	-8.02	96	9.08	0.96	1.38	-7.71	-2.13	CERAPP chemicals
CERAPP 26k Chemicals	Zolasartan	145781-32-4	DTXSID70163156	554.047	328	-10.1	192	9.71	3.8	4.35	-8.41	-3.76	CERAPP chemicals
CERAPP 26k Chemicals	Octyl 2-cyanoacrylate	6701-17-3	DTXSID10217208	209.142	287	-7.06	33	6.91	1.81	1.81	-2.04	-3.25	CERAPP chemicals
CERAPP 26k Chemicals	2-(Perfluorooctyl)ethyl methacrylate	1996-88-9	DTXSID8062101	532.033	186	-8.19	26	4.6	5.06	5.06	-1.66	-6.32	CERAPP chemicals
CERAPP 26k Chemicals	Butanediol	25265-75-2	DTXSID7074745	90.068	227	-7.12	54	6.88	-0.33	-0.32	-1.51	-0.23	CERAPP chemicals
CERAPP 26k Chemicals	2-Methyl-1-butanol	137-32-6	DTXSID5027069	88.089	128	-4.85	-56	4.51	1.29	1.29	0.5	-0.47	CERAPP chemicals
CERAPP 26k Chemicals	2-Cyano-3-phenylacrylic acid ethyl ester	2025-40-3	DTXSID8062107	201.079	316	-7.67	51	7.25	2.43	2.43	-4.11	-2.25	CERAPP chemicals
CERAPP 26k Chemicals	2-Methyl-6-methylene-7-octen-2-ol	543-39-5	DTXSID5027192	154.136	211	-5.25	-33	6.41	3.22	3.22	-1.14	-2.37	CERAPP chemicals
CERAPP 26k Chemicals	2H-Pyran-2-one, 4-methoxy-6-methyl-	672-89-9	DTXSID10217485	140.047	205	-5.9	86	5	0.62	0.62	-1.27	-0.97	CERAPP chemicals
CERAPP 26k Chemicals	N-Methylphthalimide	550-44-7	DTXSID5027198	161.048	289	-6.47	86	7.32	1.31	1.31	-4.41	-2.02	CERAPP chemicals
CERAPP 26k Chemicals	Rolodine	1866-43-9	DTXSID30171919	238.122	339	-7.07	205	9.26	1.16	2.36	-8.89	-3.2	CERAPP chemicals
CERAPP 26k Chemicals	Diethyl sulfide	352-93-2	DTXSID5027146	90.05	94	-2.77	-104	3.33	1.95	1.95	1.74	-1.41	CERAPP chemicals
CERAPP 26k Chemicals	Butyl salicylate	2052-14-4	DTXSID8062153	194.094	271	-8.33	-5	8.5	4.62	4.62	-3.43	-2.44	CERAPP chemicals
CERAPP 26k Chemicals	3,6,9,12-Tetraoxatetradecan-1-ol, 14-(nonylphenoxy)-	26264-02-8	DTXSID7074826	440.314	390	-7.5	33	10.28	4.01	4.01	-7.21	-5.21	CERAPP chemicals
CERAPP 26k Chemicals	1,1,1-Trichloro-2,2,2-trifluoroethane	354-58-5	DTXSID5027148	185.902	46	-0.81	14	2.29	2.62	2.62	2.56	-2.21	CERAPP chemicals
CERAPP 26k Chemicals	Benzenesulfonic acid, 4-[4,5-dihydro-4-[[5-hydroxy-3-methyl-1-(4-sulfophenyl)-1H-pyrazol-4-yl]methylene]-3-methyl-5-oxo-1H-pyrazol-1-yl]-	51596-04-4	DTXSID5068653	518.057	275	-11	213	9.47	1.5	1.5	-9.48	-3.01	CERAPP chemicals
CERAPP 26k Chemicals	1,2-Butadiene	590-19-2	DTXSID5027225	54.047	11	-1.17	-131	1.6	1.66	1.66	3.1	-2.81	CERAPP chemicals
CERAPP 26k Chemicals	Pentadecylamine	2570-26-5	DTXSID8062529	227.261	308	-4.68	38	9.33	3.23	6.4	-2.83	-5.97	CERAPP chemicals
CERAPP 26k Chemicals	Butyl propionate	590-01-2	DTXSID5027223	130.099	147	-3.4	-89	4.09	2.2	2.2	0.61	-1.94	CERAPP chemicals
CERAPP 26k Chemicals	1H-Isoindol-1-one, 3,3'-[(2,5-dichloro-1,4-phenylene)diimino]bis-	51016-63-8	DTXSID5068609	434.034	386	-9.07	169	9.65	4.32	4.32	-9.16	-6.45	CERAPP chemicals
CERAPP 26k Chemicals	2,2,2-Trichloro-N-(pentachlorophenyl)ethanimidoyl chloride	3583-63-9	DTXSID7075000	424.723	353	-2.49	141	8.83	7.94	7.99	-5.57	-6.77	CERAPP chemicals
CERAPP 26k Chemicals	n-Undecylcyclopentane	6785-23-5	DTXSID00218087	224.25	297	-2.9	-154	7.37	7.91	7.91	-2.77	-8.47	CERAPP chemicals
CERAPP 26k Chemicals	Eicosamethylnonasiloxane	2652-13-3	DTXSID8062575	680.221	307	0.4	-42	8.91	7.99	7.99	-2.26	-6.78	CERAPP chemicals
CERAPP 26k Chemicals	Hexadecanenitrile	629-79-8	DTXSID5027271	237.246	333	-5.7	31	8.41	7.27	7.27	-2.95	-8.21	CERAPP chemicals
CERAPP 26k Chemicals	1,3-Benzenedicarboxylic acid, diethyl ester	636-53-3	DTXSID5027277	222.089	300	-7.59	14	6.75	2.33	2.33	-2.72	-2.54	CERAPP chemicals
CERAPP 26k Chemicals	Perfluoropentanesulfonic acid	2706-91-4	DTXSID8062600	349.947	225	-9.67	135	4.2	-3.9	3.37	-6.55	-2.63	CERAPP chemicals
CERAPP 26k Chemicals	2,3,5,6-Tetrachlorobenzene-1,4-dicarbonyl dichloride	719-32-4	DTXSID5027302	337.803	375	-6.75	242	9.78	3.48	3.48	-5.11	-6.32	CERAPP chemicals
CERAPP 26k Chemicals	Diallyl fumarate	2807-54-7	DTXSID8062650	196.074	261	-6.77	52	5.7	1.46	1.46	-2.16	-0.72	CERAPP chemicals
CERAPP 26k Chemicals	O,O-Dimethyldithiophosphate	756-80-9	DTXSID5027306	157.963	185	-7.12	9	4.85	1.8	1.83	-3.13	-1.18	CERAPP chemicals
CERAPP 26k Chemicals	Pentamethylphenol	2819-86-5	DTXSID8062654	164.12	267	-5.98	127	7.77	3.91	3.91	-1.6	-2.11	CERAPP chemicals
CERAPP 26k Chemicals	4-Methylthiazole	693-95-8	DTXSID5027300	99.014	129	-5.05	-9	3.89	0.97	0.97	0.93	0.57	CERAPP chemicals
CERAPP 26k Chemicals	1-(Hydroxymethyl)urea	1000-82-4	DTXSID5027350	90.043	265	-8.28	157	7.26	-0.91	-0.91	-5.47	-0.35	CERAPP chemicals
CERAPP 26k Chemicals	3-Hydroxy-4-(6-hydroxy-m-tolylazo)naphthalene-1-sulphonic acid	3147-14-6	DTXSID8062866	358.062	352	-8.48	179	9.3	3	3.28	-10.1	-2.15	CERAPP chemicals
CERAPP 26k Chemicals	1-Chlorodecane	1002-69-3	DTXSID5027352	176.133	223	-2.81	-31	5.55	5.53	5.53	-2	-5.72	CERAPP chemicals
CERAPP 26k Chemicals	3,6-Octadienal, 3,7-dimethyl-	55722-59-3	DTXSID5069045	152.12	229	-4.26	12	5.01	3.09	3.09	-0.19	-2.32	CERAPP chemicals
CERAPP 26k Chemicals	5,12-Dihydroquino[2,3-b]acridine-7,14-dione	1047-16-1	DTXSID5027354	314.106	404	-9.9	196	9.57	3.18	3.61	-8.48	-5.99	CERAPP chemicals
CERAPP 26k Chemicals	2-Ethylhexanoyl chloride	760-67-8	DTXSID5027308	162.081	194	-4.02	65	4.83	2.97	2.97	-0.06	-2.69	CERAPP chemicals
CERAPP 26k Chemicals	2,2',3,3',4,6,6'-Heptachlorobiphenyl	52663-65-7	DTXSID7074161	391.805	404	-4.99	98	10.36	7.26	7.26	-6.26	-8.21	CERAPP chemicals
CERAPP 26k Chemicals	2,2',3,4,4',5,6,6'-Octachlorobiphenyl	74472-52-9	DTXSID7074240	425.766	464	-4.87	143	11.58	7.62	7.62	-6.37	-9.42	CERAPP chemicals
CERAPP 26k Chemicals	N-[3-(Trimethoxysilyl)propyl]ethane-1,2-diamine	1760-24-3	DTXSID5027433	222.14	261	-7.55	137	7.84	-0.32	0.93	-2.74	-0.3	CERAPP chemicals
CERAPP 26k Chemicals	2H-Pyrano[3,2-g]quinolin-2-one, 6,7,8,9-tetrahydro-4-(trifluoromethyl)-	53518-16-4	DTXSID5068863	269.066	339	-8.95	150	9.8	3.08	3.65	-7.13	-4.42	CERAPP chemicals
CERAPP 26k Chemicals	2H-1-Benzopyran-2-one, 7-(dimethylamino)-4-(trifluoromethyl)-	53518-14-2	DTXSID5068861	257.066	311	-9.01	123	7.44	2.59	2.82	-5.3	-3.73	CERAPP chemicals
CERAPP 26k Chemicals	3,6-Dichloro-2-(trichloromethyl)pyridine	1817-13-6	DTXSID5027439	262.863	279	-3.82	71	6.91	4.15	4.15	-2.08	-3.83	CERAPP chemicals
CERAPP 26k Chemicals	1-Phenyl-1-propyne	673-32-5	DTXSID10217667	116.063	183	-2.69	-16	3.49	3.06	3.06	0.46	-2.8	CERAPP chemicals
CERAPP 26k Chemicals	N-Ethyl-N-[2-(phosphonooxy)ethyl]perfluorooctanesulfonamide	3820-83-5	DTXSID8063204	650.977	225	-7.57	169	8.38	0	5.98	-7.56	-4.63	CERAPP chemicals
CERAPP 26k Chemicals	2-Oxalobenzene-1,3-dicarboxylic acid	3112-43-4	DTXSID60525668	238.011	318	-10.9	175	8.33	-5.33	1.11	-9.08	-0.82	CERAPP chemicals
CERAPP 26k Chemicals	2,2-Diphenylacetyl chloride	1871-76-7	DTXSID30171979	230.05	336	-6.45	57	8.41	3.62	3.62	-3.25	-4.27	CERAPP chemicals
CERAPP 26k Chemicals	Pinadoline	38955-22-5	DTXSID40192251	409.096	291	-10.8	235	9.53	2.53	2.53	-9.37	-3.84	CERAPP chemicals
CERAPP 26k Chemicals	N,N'-Dicyclohexyl-4-phenylenediamine	4175-38-6	DTXSID8063335	272.225	356	-6.48	145	9.24	4.7	4.73	-7.52	-3.7	CERAPP chemicals
CERAPP 26k Chemicals	Tris(2-methoxyethoxy)vinylsilane	1067-53-4	DTXSID5027356	280.134	252	-6.6	-33	6.91	0.16	0.16	-2.29	-0.9	CERAPP chemicals
CERAPP 26k Chemicals	2,2',3,4',5,6,6'-Heptachlorobiphenyl	74487-85-7	DTXSID7074242	391.805	404	-4.59	102	10.45	7.1	7.1	-6.05	-8.55	CERAPP chemicals
CERAPP 26k Chemicals	3-Hexanone, 2,5-dimethyl- (8CI)(9CI)	1888-57-9	DTXSID30172249	128.12	153	-3.88	-58	3.87	2.55	2.55	0.27	-1.59	CERAPP chemicals
CERAPP 26k Chemicals	3,5-Dimethoxytoluene	4179-19-5	DTXSID8063339	152.084	244	-5.16	30	4.85	2.65	2.65	-1.63	-2.19	CERAPP chemicals
CERAPP 26k Chemicals	Trimethoxy[3-(oxiran-2-ylmethoxy)propyl]silane	2530-83-8	DTXSID5027489	236.108	227	-6.23	60	5.84	1.34	1.34	-1.23	-0.72	CERAPP chemicals
CERAPP 26k Chemicals	Trichlorosyringol	2539-26-6	DTXSID7074246	255.946	306	-6.81	79	9.24	3.71	3.74	-4.33	-4.14	CERAPP chemicals
CERAPP 26k Chemicals	N,N'-Bis(2-aminoethyl)propane-1,3-diamine	4741-99-5	DTXSID8063591	160.169	281	-8.03	28	8.18	-5.02	0.01	-4.24	1.07	CERAPP chemicals
CERAPP 26k Chemicals	2-Propenoic acid, 2-methyl-, hexadecyl ester	2495-27-4	DTXSID5027485	310.287	369	-6.63	17	9.58	8.04	8.04	-4.91	-5.36	CERAPP chemicals
CERAPP 26k Chemicals	2,5-Dioxo-1,3,4,6- tetrakis(hydroxymethyl)hexahydroimidazo[4,5-d]imidazole	5395-50-6	DTXSID8063830	262.091	308	-10.9	209	9.4	-3.13	-1.57	-9.74	-0.88	CERAPP chemicals
CERAPP 26k Chemicals	3,14-Dioxa-8,9-dithia-4,13-disilahexadecane, 4,4,13,13-tetraethoxy-	56706-10-6	DTXSID5069122	474.196	380	-5.48	5	11.71	5.55	5.55	-4.58	-4.68	CERAPP chemicals
CERAPP 26k Chemicals	Bis[2-(dimethylamino)ethyl]ether	3033-62-3	DTXSID5027512	160.158	178	-4.73	-13	4.42	-1.53	0.25	0.46	-0.03	CERAPP chemicals
CERAPP 26k Chemicals	Benzyl acetoacetate	5396-89-4	DTXSID8063834	192.079	276	-6.24	49	6.56	1.83	1.83	-3.82	-1.84	CERAPP chemicals
CERAPP 26k Chemicals	3-(Trichlorosilyl)propyl methacrylate	7351-61-3	DTXSID5027647	259.959	233	-3.52	-50	5.77	4.07	4.07	-0.12	-1.79	CERAPP chemicals
CERAPP 26k Chemicals	N-Methyldidecylamine	7396-58-9	DTXSID5027649	311.355	323	-6.41	-9	9.62	3.32	5.64	-5.33	-6.7	CERAPP chemicals
CERAPP 26k Chemicals	N-Ethyl cyclohexylamine	5459-93-8	DTXSID8063913	127.136	164	-4.79	-18	5.85	-3.55	2.17	-0.42	-1.16	CERAPP chemicals
CERAPP 26k Chemicals	Diisopropyl adipate	6938-94-9	DTXSID5027641	230.152	256	-6.52	-1	6.3	2.38	2.38	-2.22	-2.71	CERAPP chemicals
CERAPP 26k Chemicals	2-Acrylamido-2-methyl-1-propanesulfonic acid	15214-89-8	DTXSID5027770	207.057	255	-8.87	211	7.96	0.43	1.8	-6.89	-0.51	CERAPP chemicals
CERAPP 26k Chemicals	Diethyl isopropylidenemalonate	6802-75-1	DTXSID10218210	200.105	177	-4.02	44	5.84	1.79	1.79	-0.8	-1.93	CERAPP chemicals
CERAPP 26k Chemicals	3-Amino-2-naphthalenecarboxylic acid	5959-52-4	DTXSID8064066	187.063	309	-8.26	216	8.18	-2.57	1.73	-6.72	-3.31	CERAPP chemicals
CERAPP 26k Chemicals	Di(tridecyl) thiodipropionate	10595-72-9	DTXSID5027728	542.437	464	-7.47	42	11.68	9.57	9.57	-6.24	-7.26	CERAPP chemicals
CERAPP 26k Chemicals	Ethanethioic acid, S-(2-methyl-3-furanyl) ester	55764-25-5	DTXSID5069047	156.025	202	-7.39	58	5.08	2.07	2.07	-1.93	-1.28	CERAPP chemicals
CERAPP 26k Chemicals	Peroxydicarbonic acid, bis(2-ethylhexyl) ester	16111-62-9	DTXSID5027778	346.236	341	-6.87	-8	8.9	5.95	5.95	-6.17	-4.84	CERAPP chemicals
CERAPP 26k Chemicals	N-Ethyl-N-(3-methylphenyl)ethane-1,2-diamine	19248-13-6	DTXSID5027803	178.147	288	-5.76	97	8.8	-2.15	1.41	-2.48	-1.68	CERAPP chemicals
CERAPP 26k Chemicals	Allyl cyclohexanebutyrate	7493-65-4	DTXSID8064721	210.162	248	-3.81	-11	6.9	4.36	4.36	-1.71	-4.52	CERAPP chemicals
CERAPP 26k Chemicals	2-Methylpentanediamine	15520-10-2	DTXSID5027772	116.131	195	-8.53	37	7.45	-4.65	0.11	-0.42	0.6	CERAPP chemicals
CERAPP 26k Chemicals	Trioctadecyl 2-hydroxypropane-1,2,3-tricarboxylate	7775-50-0	DTXSID8064800	948.872	483	-7.93	-18	11.8	7.27	7.3	-8.81	-7.14	CERAPP chemicals
CERAPP 26k Chemicals	1-[(1-Methoxypropan-2-yl)oxy]propan-2-ol	20324-32-7	DTXSID5027809	148.11	186	-8.43	-38	5.69	0.41	0.41	-0.62	0.52	CERAPP chemicals
CERAPP 26k Chemicals	Isoamyl nonanoate	7779-70-6	DTXSID8064804	228.209	273	-3.82	-26	7.06	5.47	5.47	-2.35	-5.01	CERAPP chemicals
CERAPP 26k Chemicals	4-Methylphthalic anhydride	19438-61-0	DTXSID5027805	162.032	300	-9.41	126	7.19	1.15	1.15	-2.6	-2.48	CERAPP chemicals
CERAPP 26k Chemicals	Benzeneacetaldehyde, 2-methyl-	10166-08-2	DTXSID8064981	134.073	221	-4.49	15	4.84	1.9	1.9	-0.84	-1.65	CERAPP chemicals
CERAPP 26k Chemicals	Benzenamine, 2-ethyl-6-methyl-N-methylene-	35203-06-6	DTXSID5027986	147.105	228	-5.01	40	4.43	2.5	2.59	-0.44	-2.08	CERAPP chemicals
CERAPP 26k Chemicals	2,2-Bis(((mercaptoacetyl)oxy)methyl)-1,3-propanediyl bis(mercaptoacetate)	10193-99-4	DTXSID8064989	432.004	405	-8.84	100	10.17	-1.54	-0.55	-8.92	-2.61	CERAPP chemicals
CERAPP 26k Chemicals	Phosphoric acid, 1,2-ethanediyl tetrakis(2-chloroethyl) ester	33125-86-9	DTXSID5027980	469.939	393	-6.62	24	11.69	2.28	2.28	-4.38	-0.27	CERAPP chemicals
CERAPP 26k Chemicals	Di-m-tolyl ether	19814-71-2	DTXSID30173534	198.104	285	-3.92	30	7.32	3.79	3.79	-2.63	-4.56	CERAPP chemicals
CERAPP 26k Chemicals	2,2,5-Trimethyl-3-dichloroacetyl-1,3-oxazolidine	52836-31-4	DTXSID5028031	225.032	230	-6.78	39	5.72	2.41	2.41	-1.22	-0.64	CERAPP chemicals
CERAPP 26k Chemicals	3-Phenylpropyl hydrocinammate	60045-27-4	DTXSID5069382	268.146	365	-7.4	48	8.63	3.85	3.85	-5.21	-6.23	CERAPP chemicals
CERAPP 26k Chemicals	2-Fluoro-4-nitrophenol	403-19-0	DTXSID7075393	157.018	258	-8.24	121	6.02	1.63	1.82	-2.07	-1.5	CERAPP chemicals
CERAPP 26k Chemicals	2-(Ethyl(3-methylphenyl)amino)acetonitrile	63133-74-4	DTXSID5028114	174.116	286	-4.02	46	6.9	1.77	1.77	-2.78	-2	CERAPP chemicals
CERAPP 26k Chemicals	Allyl decanoate	57856-81-2	DTXSID5069209	212.178	264	-3.82	-40	6.69	5.04	5.04	-2.16	-4.87	CERAPP chemicals
CERAPP 26k Chemicals	Benzoic acid, 4-[[(methylphenylamino)methylene]amino]-, ethyl ester	57834-33-0	DTXSID5069207	282.137	339	-8.03	115	8.53	3.31	3.32	-6.31	-4.66	CERAPP chemicals
CERAPP 26k Chemicals	Phosphorochloridous acid, bis(4-nonylphenyl) ester	63302-49-8	DTXSID5028116	504.292	428	-6.26	55	11.68	9.49	9.49	-7.78	-6.59	CERAPP chemicals
CERAPP 26k Chemicals	2,2'-decane-1,10-diylbis(1h-benzo[de]isoquinoline-1,3(2h)-dione)	58726-68-4	DTXSID30303470	532.236	483	-7.38	120	11.67	6.08	6.08	-10.1	-5.03	CERAPP chemicals
CERAPP 26k Chemicals	3-(2,2-Dichloroethenyl)-2,2-dimethylcyclopropanecarboxylic acid	55701-05-8	DTXSID5028039	208.006	266	-9.25	112	7.73	0.43	1.98	-2.11	-0.86	CERAPP chemicals
CERAPP 26k Chemicals	2-Pinanol	473-54-1	DTXSID5029180	154.136	213	-4.85	84	6.57	3.15	3.15	-1.3	-2.29	CERAPP chemicals
CERAPP 26k Chemicals	Benzene, 1,4-dinitroso-	105-12-4	DTXSID5029138	136.027	244	-6.63	50	3.62	1.57	1.57	-2.34	-1.67	CERAPP chemicals
CERAPP 26k Chemicals	Isovaleric acid	503-74-2	DTXSID5029182	102.068	177	-6.08	-29	4.19	0.3	1.16	-0.36	-0.4	CERAPP chemicals
CERAPP 26k Chemicals	3-((Ethylphenylamino)methyl)benzenesulfonic acid	101-11-1	DTXSID5029136	291.093	314	-9.19	174	11.46	-0.64	3	-6.5	-1.86	CERAPP chemicals
CERAPP 26k Chemicals	Mono(2-butoxyethyl) phosphate	14260-98-1	DTXSID8065741	198.066	300	-7.45	110	8.07	-0.78	0.41	-5.88	0.69	CERAPP chemicals
CERAPP 26k Chemicals	1-Triacontanol	593-50-0	DTXSID5029188	438.48	432	-7.26	88	10.25	7.95	8.26	-10	-7.01	CERAPP chemicals
CERAPP 26k Chemicals	Acetoguanamine	542-02-9	DTXSID5029186	125.07	316	-6.95	230	7.94	-0.32	-0.26	-7.78	-1.59	CERAPP chemicals
CERAPP 26k Chemicals	2,6-Naphthalenedicarboxylic acid	1141-38-4	DTXSID5029211	216.042	309	-9.22	221	8.35	-2.15	2.11	-9.19	-2.16	CERAPP chemicals
CERAPP 26k Chemicals	1,3-Benzodioxol-5-amine	14268-66-7	DTXSID8065743	137.048	284	-6.86	68	7.62	0.99	0.99	-3.52	-1.21	CERAPP chemicals
CERAPP 26k Chemicals	Allyl 2-phenylethyl ether	14289-65-7	DTXSID8065745	162.104	221	-3.42	-14	5.7	2.88	2.88	-0.54	-2.18	CERAPP chemicals
CERAPP 26k Chemicals	1-Docosene	1599-67-3	DTXSID5029219	308.344	367	-6.05	35	9.82	9.45	9.45	-5.06	-8.06	CERAPP chemicals
CERAPP 26k Chemicals	4'-Chloro-2',5'-dimethoxyacetoacetanilide	4433-79-8	DTXSID5029265	271.061	312	-10.1	119	10.65	1.87	1.87	-7.04	-3.66	CERAPP chemicals
CERAPP 26k Chemicals	2-((5-Acetamido-4-((2,4-dinitrophenyl)azo)-2-methoxyphenyl)benzylamino)ethyl acetate	16421-41-3	DTXSID8066050	550.181	328	-7.94	180	10.18	4.83	4.9	-11	-7.76	CERAPP chemicals
CERAPP 26k Chemicals	1-Propoxy-2-propanol	1569-01-3	DTXSID5029217	118.099	150	-6.02	-80	4.77	0.59	0.59	0.23	0.92	CERAPP chemicals
CERAPP 26k Chemicals	1-(4-methylphenyl)-1-(2-pyridyl)-3-pyrrolidino prop-1-ene	10191-42-1	DTXSID80274469	278.178	345	-7.73	60	10.2	1.27	3.92	-5.71	-3.42	CERAPP chemicals
CERAPP 26k Chemicals	4-Hydroxy-3-((2-hydroxy-1-naphthyl)azo)benzenesulphonamide	16432-45-4	DTXSID8066056	343.063	282	-9.88	189	9.26	3.4	3.4	-10.1	-3.56	CERAPP chemicals
CERAPP 26k Chemicals	9-Octadecenenitrile	61041-55-2	DTXSID80274489	263.261	337	-6.2	-1	8.82	7.49	7.49	-5.03	-8.31	CERAPP chemicals
CERAPP 26k Chemicals	Trichloro(octyl)silane	5283-66-9	DTXSID5029269	246.017	232	-1.69	-72	5.74	5.42	5.42	0.42	-5.66	CERAPP chemicals
CERAPP 26k Chemicals	1-Heptanesulfonic acid	60586-80-3	DTXSID5069411	180.082	251	-7.88	21	7.47	-2	1.33	-2.7	0.1	CERAPP chemicals
CERAPP 26k Chemicals	1-Tetracosene	10192-32-2	DTXSID5029716	336.376	396	-6.07	24	10.33	9.46	9.46	-5.21	-8.09	CERAPP chemicals
CERAPP 26k Chemicals	(3-Chloropropyl)(triethoxy)silane	5089-70-3	DTXSID5029267	240.095	203	-5.43	3	5.84	2.77	2.77	0.47	-1.52	CERAPP chemicals
CERAPP 26k Chemicals	4-Hydroxy-9H-fluoren-9-one	1986-00-1	DTXSID30173610	196.052	314	-8.88	250	9.76	3.25	3.25	-6.91	-4.06	CERAPP chemicals
CERAPP 26k Chemicals	4-Pentadecylidene-3-tetradecyl-2-oxetanone	42272-70-8	DTXSID5029760	476.459	449	-7.43	22	11.68	10.14	10.14	-7.88	-7.35	CERAPP chemicals
CERAPP 26k Chemicals	2-[4-(Dibutylamino)-2-hydroxybenzoyl]benzoic acid	54574-82-2	DTXSID5029762	369.194	383	-8.6	201	9.52	3.12	3.74	-9.16	-5.18	CERAPP chemicals
CERAPP 26k Chemicals	4,4'-Methylene bis(dibutyldithiocarbamate)	10254-57-6	DTXSID5029718	422.192	365	-8.52	85	11.69	5.37	5.42	-6.22	-7	CERAPP chemicals
CERAPP 26k Chemicals	Diproteverine	69373-95-1	DTXSID10219464	425.257	426	-6.71	114	11.7	3.33	4.67	-8.43	-5.94	CERAPP chemicals
CERAPP 26k Chemicals	Camphor	76-22-2	DTXSID5030955	152.12	200	-4.1	154	4.85	2.38	2.38	-0.19	-2.24	CERAPP chemicals
CERAPP 26k Chemicals	4-(2-hydroxyethylsulfanyl)-3-nitrobenzenesulfonamide	108966-58-1	DTXSID50406614	278.003	284	-8.63	151	8.36	0.38	0.38	-9.19	-2.75	CERAPP chemicals
CERAPP 26k Chemicals	Perfluorobutanesulfonic acid	375-73-5	DTXSID5030030	299.95	211	-9.53	106	4.16	-5.89	3.12	-7.94	-2.14	CERAPP chemicals
CERAPP 26k Chemicals	2,4'-Dichlorodiphenyl ether	6903-65-7	DTXSID00219099	237.995	316	-3.53	49	7.38	5.03	5.03	-3.15	-5.48	CERAPP chemicals
CERAPP 26k Chemicals	Mepiprazole	20326-12-9	DTXSID30174223	304.145	340	-7.31	134	11.49	2.48	2.49	-6.19	-4.42	CERAPP chemicals
CERAPP 26k Chemicals	Dimepranol	108-16-7	DTXSID5031210	103.1	125	-6.15	123	4.19	-4.06	0.2	0.16	0.94	CERAPP chemicals
CERAPP 26k Chemicals	14-Methylpentadecyl stearate	NOCAS_274207	DTXSID80274207	508.522	485	-6.35	52	11.68	8.49	8.49	-10.6	-7.65	CERAPP chemicals
CERAPP 26k Chemicals	Di-n-propylphthalate	131-16-8	DTXSID5031133	250.121	317	-6.95	0	7.38	3.27	3.27	-3.88	-3.36	CERAPP chemicals
CERAPP 26k Chemicals	1,2-Dichloro-1,1-difluoroethane	1649-08-7	DTXSID5031393	133.95	47	-1.61	-101	2.39	1.98	1.98	2.53	-2.2	CERAPP chemicals
CERAPP 26k Chemicals	4,4'-Bis(2-anilino-4-morpholino-s-triazin-6-ylamino)stilbene-2,2'-disulfonic acid	24231-46-7	DTXSID8066971	880.253	362	-8.7	162	9.61	3.78	4.89	-6.84	-2.53	CERAPP chemicals
CERAPP 26k Chemicals	Dipentyl phthalate	131-18-0	DTXSID5031131	306.183	342	-7.05	-21	9.4	5.62	5.62	-5.15	-4.54	CERAPP chemicals
CERAPP 26k Chemicals	(Perfluorohexyl)ethylene	25291-17-2	DTXSID8067076	346.003	104	-1.96	-35	2.13	4.05	4.05	2.52	-4.45	CERAPP chemicals
CERAPP 26k Chemicals	Milfasartan	148564-47-0	DTXSID70164007	554.21	328	-8.44	212	10.57	1.01	3.05	-8.62	-6.09	CERAPP chemicals
CERAPP 26k Chemicals	Dehydroacetic acid	520-45-6	DTXSID6020014	168.042	270	-5.7	109	6.11	0.96	0.96	-2.9	-2.39	CERAPP chemicals
CERAPP 26k Chemicals	2-Amino-4-nitrophenol	99-57-0	DTXSID6020062	154.038	306	-8.24	145	7.85	1.25	1.26	-8.56	-2.22	CERAPP chemicals
CERAPP 26k Chemicals	2-Aminoanthraquinone	117-79-3	DTXSID6020068	223.063	379	-9	304	10.62	3.31	3.31	-10.3	-6.14	CERAPP chemicals
CERAPP 26k Chemicals	Oxotremorine	70-22-4	DTXSID10220252	206.142	286	-6.97	58	7.55	1.01	1.06	-2.7	-0.2	CERAPP chemicals
CERAPP 26k Chemicals	2-Amino-5-nitro-1,3-thiazole	121-66-4	DTXSID6020066	144.995	288	-7.02	178	7.02	0.83	0.83	-5.59	-1.81	CERAPP chemicals
CERAPP 26k Chemicals	2,3-Benzofuran	271-89-6	DTXSID6020141	118.042	174	-5.08	-18	4.47	2.67	2.67	-0.36	-1.72	CERAPP chemicals
CERAPP 26k Chemicals	Heptyl hexanoate	6976-72-3	DTXSID10220050	214.193	262	-3.82	-36	6.9	5.16	5.16	-1.68	-4.9	CERAPP chemicals
CERAPP 26k Chemicals	4-Amino-2-nitrophenol	119-34-6	DTXSID6020064	154.038	299	-7.38	127	7.83	0.94	0.96	-8.55	-1.85	CERAPP chemicals
CERAPP 26k Chemicals	Cyclopenta[c][1]benzopyran-4(1H)-one, 7-(dimethylamino)-2,3-dihydro-	62669-74-3	DTXSID5069621	229.11	325	-6.64	141	8.4	2.48	2.5	-6.74	-3.34	CERAPP chemicals
CERAPP 26k Chemicals	1,4-Benzoquinone	106-51-4	DTXSID6020145	108.021	189	-5.94	115	4.14	0.2	0.2	-1.04	-0.77	CERAPP chemicals
CERAPP 26k Chemicals	Propylboronic acid	17745-45-8	DTXSID90325794	88.07	231	-6.95	107	6.74	0.67	0.71	-2.44	0.51	CERAPP chemicals
CERAPP 26k Chemicals	1,2,3-Benzotriazole	95-14-7	DTXSID6020147	119.048	350	-7.61	100	5.03	1.44	1.44	-4.48	-0.78	CERAPP chemicals
CERAPP 26k Chemicals	Benzoic acid	65-85-0	DTXSID6020143	122.037	249	-6.57	122	5.91	-1.33	1.87	-3.15	-0.48	CERAPP chemicals
CERAPP 26k Chemicals	Irampanel	206260-33-5	DTXSID30174647	309.148	335	-5.18	138	10.47	3.21	3.38	-6.72	-4.18	CERAPP chemicals
CERAPP 26k Chemicals	N-(2-((2,6-Dicyano-4-nitrophenyl)azo)-5-(diethylamino)phenyl)acetamide	41642-51-7	DTXSID8068335	405.155	327	-9.03	200	10.28	4.04	4.04	-10.3	-6.16	CERAPP chemicals
CERAPP 26k Chemicals	HC Blue 2	33229-34-4	DTXSID6020193	285.132	293	-8.79	96	9.39	1.69	1.7	-10.2	-2.21	CERAPP chemicals
CERAPP 26k Chemicals	HC Blue 1	2784-94-3	DTXSID6020191	255.122	323	-8.74	175	9.21	1.43	1.44	-10.4	-3.43	CERAPP chemicals
CERAPP 26k Chemicals	2-Ethyl-6-hydroxy-5-((2-methoxy-4-nitrophenyl)azo)-1H-benz(de)isoquinoline-1,3(2H)-dione	42358-36-1	DTXSID8068383	420.107	381	-10.8	170	10.25	3.6	3.62	-8.22	-4.39	CERAPP chemicals
CERAPP 26k Chemicals	Benzoyl hydrazine	613-94-5	DTXSID6020149	136.064	304	-7.95	115	7.6	0.19	0.19	-3.57	-1.29	CERAPP chemicals
CERAPP 26k Chemicals	N-[2-[2-(2-Bromo-4,6-dinitrophenyl)diazenyl]-5-(di-2-propen-1-ylamino)-4-methoxyphenyl]acetamide	51868-46-3	DTXSID8068678	532.071	328	-8.89	219	10.24	4.44	4.57	-11.1	-7.89	CERAPP chemicals
CERAPP 26k Chemicals	2-Ethoxy-6-methylpyrazine	53163-97-6	DTXSID8068832	138.079	183	-4.92	53	4.45	1.82	1.82	-0.58	-0.66	CERAPP chemicals
CERAPP 26k Chemicals	tert-Butylhydroquinone	1948-33-0	DTXSID6020220	166.099	273	-6.74	128	7.84	3.3	3.3	-3.67	-2.02	CERAPP chemicals
CERAPP 26k Chemicals	Diethyl pimelate	2050-20-6	DTXSID30174485	216.136	253	-6.66	-25	6.12	1.71	1.71	-2.5	-2.03	CERAPP chemicals
CERAPP 26k Chemicals	3-Acetylindole	703-80-0	DTXSID10220570	159.068	306	-8.17	192	9.24	2.06	2.06	-5.36	-1.29	CERAPP chemicals
CERAPP 26k Chemicals	Bromoethane	74-96-4	DTXSID6020199	107.957	39	-2.05	-118	2.19	1.61	1.61	2.66	-1.09	CERAPP chemicals
CERAPP 26k Chemicals	Isopentylbenzene	2049-94-7	DTXSID30174465	148.125	195	-2.1	-70	5	4.39	4.39	0.02	-4.29	CERAPP chemicals
CERAPP 26k Chemicals	N-Butylurea	592-31-4	DTXSID6020222	116.095	263	-7.04	97	7.86	0.32	0.41	-1.67	-0.7	CERAPP chemicals
CERAPP 26k Chemicals	Bis(2-(1,1-dimethylethyl)-6-((3-(1,1-dimethylethyl)-2-hydroxy-5-methylphenyl)methyl)-4-methylphenyl) terephthalate	57569-40-1	DTXSID8069195	810.486	476	-8.72	234	9.79	7.68	7.68	-9.84	-6.73	CERAPP chemicals
CERAPP 26k Chemicals	Tetraphenyl m-phenylene bis(phosphate)	57583-54-7	DTXSID8069197	574.095	488	-6.59	131	11.67	6.24	6.24	-9.66	-6.71	CERAPP chemicals
CERAPP 26k Chemicals	3-Chloro-4-(dichloromethyl)-5-hydroxy-2(5H)-furanone	77439-76-0	DTXSID6020276	215.915	292	-7.96	112	8.59	0.46	1.13	-4.01	-1.34	CERAPP chemicals
CERAPP 26k Chemicals	Diisopentyl oxalate	2051-00-5	DTXSID30174506	230.152	254	-6.66	-9	6.3	2.77	2.77	-2.21	-2.44	CERAPP chemicals
CERAPP 26k Chemicals	gamma-Butyrolactone	96-48-0	DTXSID6020224	86.037	204	-7.53	-43	4.01	-0.64	-0.64	-0.34	1.06	CERAPP chemicals
CERAPP 26k Chemicals	.alpha.-[(Cyanomethoxy)imino]benzeneacetonitrile	63278-33-1	DTXSID8069806	185.059	312	-8.49	55	6.33	1.98	1.98	-0.46	-3.28	CERAPP chemicals
CERAPP 26k Chemicals	Chlorodifluoromethane	75-45-6	DTXSID6020301	85.973	-41	-1.39	-159	0.56	1.08	1.08	3.86	-1.49	CERAPP chemicals
CERAPP 26k Chemicals	3-Phenoxypropionic acid	7170-38-9	DTXSID10221921	166.063	240	-8.07	98	7.72	2.02	2.06	-3.3	-1.96	CERAPP chemicals
CERAPP 26k Chemicals	Chlorofluoromethane	593-70-4	DTXSID6020305	67.983	-9	-2.1	-133	1.38	0.51	0.51	3.39	-0.82	CERAPP chemicals
CERAPP 26k Chemicals	3-[2-(2-Heptyl-4,5-dihydro-1H-imidazol-1-yl)ethoxy]propanoic acid	63451-23-0	DTXSID8069850	284.21	315	-8.21	91	10.03	1.23	2.15	-5.67	-1.88	CERAPP chemicals
CERAPP 26k Chemicals	1-Chloro-2,4-dinitrobenzene	97-00-7	DTXSID6020278	201.978	315	-6.6	53	5.69	2.17	2.17	-4.07	-3.65	CERAPP chemicals
CERAPP 26k Chemicals	2,3,5,6-Tetrafluorobenzaldehyde	19842-76-3	DTXSID50345039	178.004	178	-1.96	34	3.95	2.44	2.44	1.16	-2.03	CERAPP chemicals
CERAPP 26k Chemicals	1,2,4-Trifluoro-5-nitrobenzene	2105-61-5	DTXSID30175270	177.004	194	-3.12	-11	3.49	2.02	2.02	-1.27	-2.39	CERAPP chemicals
CERAPP 26k Chemicals	Chloromethyl methyl ether	107-30-2	DTXSID6020307	80.003	59	-3.82	-103	2.44	0.3	0.3	1.48	-0.1	CERAPP chemicals
CERAPP 26k Chemicals	2-Phenylethyl pivalate	67662-96-8	DTXSID8070542	206.131	255	-4.18	29	6.36	3.41	3.41	-1.7	-2.76	CERAPP chemicals
CERAPP 26k Chemicals	Cyclohexanone	108-94-1	DTXSID6020359	98.073	155	-5.04	-31	3.49	0.81	0.81	0.64	-0.61	CERAPP chemicals
CERAPP 26k Chemicals	Butyl 3-methylbutanoate	109-19-3	DTXSID9047621	158.131	179	-3.28	-73	4.43	3.23	3.23	0.13	-2.79	CERAPP chemicals
CERAPP 26k Chemicals	1,2-Dichlorobenzene	95-50-1	DTXSID6020430	145.969	180	-2.72	-16	4.37	3.43	3.43	0.13	-3.02	CERAPP chemicals
CERAPP 26k Chemicals	Dihexyl nonanedioate	109-31-9	DTXSID9047623	356.293	360	-6.5	-9	10.91	6.61	6.61	-5.72	-5.1	CERAPP chemicals
CERAPP 26k Chemicals	N-Chloro-4-methylbenzenesulfonamide	144-86-5	DTXSID9047627	204.996	292	-7.1	118	7.71	1.68	1.68	-5.23	-2.41	CERAPP chemicals
CERAPP 26k Chemicals	2-Methylundecanal	110-41-8	DTXSID9047629	184.183	172	-3.25	27	5.77	4.8	4.8	-1.68	-4.02	CERAPP chemicals
CERAPP 26k Chemicals	3,3'-Dichlorobenzidine	91-94-1	DTXSID6020432	252.022	368	-7.19	133	9.11	3.51	3.51	-7.01	-4.91	CERAPP chemicals
CERAPP 26k Chemicals	Bis(2-methyl-3-furyl)disulfide	28588-75-2	DTXSID9047673	226.012	309	-4.16	17	7.51	3.96	4.19	-6.38	-5.68	CERAPP chemicals
CERAPP 26k Chemicals	Dichlorodifluoromethane	75-71-8	DTXSID6020436	119.935	-30	-0.46	-158	1.31	2.16	2.16	3.68	-2.42	CERAPP chemicals
CERAPP 26k Chemicals	3-Methylcyclohexane-1,2-dione	3008-43-3	DTXSID9047675	126.068	201	-5.85	72	4.31	0.63	0.63	-0.71	-0.29	CERAPP chemicals
CERAPP 26k Chemicals	4-Bromo-3-chloroaniline	21402-26-6	DTXSID30175674	204.929	262	-6.82	84	7.74	3	3.01	-1.32	-2.76	CERAPP chemicals
CERAPP 26k Chemicals	3,3'-Dimethoxybenzidine-4,4'-diisocyanate	91-93-0	DTXSID6020484	296.08	323	-6.14	114	8.18	2.5	2.51	-6.63	-4.69	CERAPP chemicals
CERAPP 26k Chemicals	2-Methyltetrahydrofuran-3-one	3188-00-9	DTXSID9047677	100.052	145	-6.85	-7	3.65	0.28	0.28	0.86	0.55	CERAPP chemicals
CERAPP 26k Chemicals	Dimethoxane	828-00-2	DTXSID6020480	174.089	214	-4.78	6	4.32	1.3	1.3	-1.33	0.74	CERAPP chemicals
CERAPP 26k Chemicals	2-Pentylfuran	3777-69-3	DTXSID9047679	138.104	176	-2.56	-99	4.44	4.18	4.23	-0.14	-2.38	CERAPP chemicals
CERAPP 26k Chemicals	1,2-Dichloroethane	107-06-2	DTXSID6020438	97.969	83	-2.93	-36	2.79	1.48	1.48	1.9	-1.06	CERAPP chemicals
CERAPP 26k Chemicals	Benzenesulfonamide, 2,5-dichloro-4-[[4-[(2-cyanoethyl)ethylamino]phenyl]azo]-N,N-dimethyl-	64501-19-5	DTXSID5070105	453.079	348	-6.49	158	11.71	4.38	4.38	-8.69	-5.11	CERAPP chemicals
CERAPP 26k Chemicals	2-Propylphenol	644-35-9	DTXSID9047702	136.089	220	-6.21	8	7.15	2.93	2.93	-1.05	-1.99	CERAPP chemicals
CERAPP 26k Chemicals	Dimethylnitramine	4164-28-7	DTXSID6020519	90.043	187	-3.48	58	2	-4.39	-1.62	-0.44	-1.04	CERAPP chemicals
CERAPP 26k Chemicals	Ubiquinone Q1	727-81-1	DTXSID10223001	250.121	304	-4.14	49	7.93	2.4	2.4	-3.75	-2.92	CERAPP chemicals
CERAPP 26k Chemicals	Methyl 2-methyl-3-furyl disulfide	65505-17-1	DTXSID9047704	160.002	221	-5.1	20	5.25	3.91	3.91	-2.04	-2.71	CERAPP chemicals
CERAPP 26k Chemicals	5-Methylsulfonamido-indole-2-carboxylic acid	150975-95-4	DTXSID70164668	254.036	273	-9.16	243	9.22	-3.86	1.07	-10.7	-2.47	CERAPP chemicals
CERAPP 26k Chemicals	N,N-Dimethylformamide	68-12-2	DTXSID6020515	73.053	153	-7.13	-60	4.14	-1.02	-1.01	0.59	1.14	CERAPP chemicals
CERAPP 26k Chemicals	2-Methyl-4-propyl-1,3-oxathiane	67715-80-4	DTXSID9047706	160.092	196	-4.4	50	5	4.11	4.11	-0.25	-2.18	CERAPP chemicals
CERAPP 26k Chemicals	Lusaperidone	214548-46-6	DTXSID30175735	359.163	351	-8.01	123	11.7	0.67	1.32	-8.45	-3.52	CERAPP chemicals
CERAPP 26k Chemicals	Formic acid 2-[4-(5-nitro-2-furyl)-2-thiazolyl]hydrazide	3570-75-0	DTXSID6020640	254.011	333	-8.19	244	8.42	2.38	2.45	-9.26	-4.26	CERAPP chemicals
CERAPP 26k Chemicals	Formylhydrazine	624-84-0	DTXSID6020642	60.032	216	-7.5	55	6.33	-2.05	-2.05	-1.17	0.42	CERAPP chemicals
CERAPP 26k Chemicals	Retelliptine	72238-02-9	DTXSID10222559	404.258	360	-9.92	126	9.66	5.04	5.3	-8.87	-3.68	CERAPP chemicals
CERAPP 26k Chemicals	Pentacosan-13-one	2123-19-5	DTXSID30175472	366.386	408	-6.67	72	11.75	9.54	9.54	-5.91	-4.89	CERAPP chemicals
CERAPP 26k Chemicals	1,2-Epoxybutane	106-88-7	DTXSID6020569	72.058	60	-3.89	-100	2.68	1.07	1.07	2.25	0.07	CERAPP chemicals
CERAPP 26k Chemicals	Furosemide	54-31-9	DTXSID6020648	330.008	273	-9.6	198	9.24	-1.65	2.03	-9.71	-3.88	CERAPP chemicals
CERAPP 26k Chemicals	Furan	110-00-9	DTXSID6020646	68.026	32	-3.85	-86	2.26	1.33	1.34	2.77	-0.82	CERAPP chemicals
CERAPP 26k Chemicals	Hexachlorophene	70-30-4	DTXSID6020690	403.85	479	-10.4	167	9.35	7.54	7.54	-8.25	-3.46	CERAPP chemicals
CERAPP 26k Chemicals	1,3,7-Trimethylnaphthalene	2131-38-6	DTXSID30175573	170.11	285	-3.23	29	6.74	4.66	4.66	-2.06	-4.95	CERAPP chemicals
CERAPP 26k Chemicals	2-Hydroxy-5-methylbenzophenone	1470-57-1	DTXSID9047881	212.084	325	-8.1	74	9.28	3.44	3.44	-4.91	-2.84	CERAPP chemicals
CERAPP 26k Chemicals	Dodecylparaben	2664-60-0	DTXSID9047883	306.219	295	-8.84	63	11.16	6.42	6.42	-6.33	-3.28	CERAPP chemicals
CERAPP 26k Chemicals	Nonylparaben	38713-56-3	DTXSID9047885	264.173	299	-8.93	78	10.33	4.64	4.64	-5.98	-3.96	CERAPP chemicals
CERAPP 26k Chemicals	Hexamethylphosphoramide	680-31-9	DTXSID6020694	179.119	232	-3.06	7	4.43	0.28	0.28	-1.34	0.75	CERAPP chemicals
CERAPP 26k Chemicals	Methenamine	100-97-0	DTXSID6020692	140.106	191	-6.82	107	4.32	-0.25	-0.16	-2.4	-0.61	CERAPP chemicals
CERAPP 26k Chemicals	Hexanamide	628-02-4	DTXSID6020696	115.1	255	-6.88	101	6.38	-1.46	-1.46	-1.64	-0.79	CERAPP chemicals
CERAPP 26k Chemicals	Pentylparaben	6521-29-5	DTXSID9047887	208.11	281	-9.49	83	9.26	3.25	3.25	-5.63	-3.81	CERAPP chemicals
CERAPP 26k Chemicals	3-Hydroxy-4-butyrophenetidide	1083-57-4	DTXSID6020721	223.121	311	-9.75	160	8.4	1.85	1.85	-7.08	-1.88	CERAPP chemicals
CERAPP 26k Chemicals	1'-Hydroxyestragole	51410-44-7	DTXSID6020723	164.084	240	-8.57	27	7.49	2.09	2.09	-2.36	-1.29	CERAPP chemicals
CERAPP 26k Chemicals	Repirinast	73080-51-0	DTXSID10223349	355.142	372	-7.08	206	10.34	2.54	2.54	-7.17	-5.28	CERAPP chemicals
CERAPP 26k Chemicals	N-Hexylnitrosourea	18774-85-1	DTXSID6020698	173.116	289	-8.42	78	8.4	0.79	0.79	-4.41	-1.03	CERAPP chemicals
CERAPP 26k Chemicals	4,4'-Thiodiphenol	2664-63-3	DTXSID9047960	218.04	347	-7.44	155	8.4	3.34	3.34	-7.7	-2.86	CERAPP chemicals
CERAPP 26k Chemicals	4-Benzylphenol	101-53-1	DTXSID9047962	184.089	322	-6.91	84	9.29	3.47	3.47	-4.16	-3.4	CERAPP chemicals
CERAPP 26k Chemicals	3-Methylbenzofuran	21535-97-7	DTXSID30175871	132.058	198	-5.06	-40	4.81	3.08	3.08	-0.5	-1.86	CERAPP chemicals
CERAPP 26k Chemicals	4-(Trifluoromethyl)benzophenone	728-86-9	DTXSID10223122	250.061	314	-8.42	91	6.89	4.69	4.69	-3.72	-2.98	CERAPP chemicals
CERAPP 26k Chemicals	1,2-Benzenedicarboxylic acid, dinonyl ester	84-76-4	DTXSID9047966	418.308	429	-6.89	2	11.69	7.72	7.72	-6.19	-6.8	CERAPP chemicals
CERAPP 26k Chemicals	Ketoprofen	22071-15-4	DTXSID6020771	254.094	309	-8.87	94	10.57	-0.13	3.12	-7.63	-3.32	CERAPP chemicals
CERAPP 26k Chemicals	Chlorcyclizine	82-93-9	DTXSID9048011	300.139	342	-5.37	104	9.61	3.72	4.2	-5.57	-3.48	CERAPP chemicals
CERAPP 26k Chemicals	N-Dodecylpropane-1,3-diamine	5538-95-4	DTXSID9048061	242.272	277	-4.68	42	8.38	0.11	5.14	-2.58	-3.33	CERAPP chemicals
CERAPP 26k Chemicals	Melamine	108-78-1	DTXSID6020802	126.065	330	-8.01	261	8.32	-1.81	-1.37	-9.44	-1.55	CERAPP chemicals
CERAPP 26k Chemicals	N,N-Dimethyl-N-[3-(trihydroxysilyl)propyl]octadecan-1-aminium	685886-93-5	DTXSID9048063	418.372	318	-7.32	150	9.32	5.83	8.29	-6.97	-5.55	CERAPP chemicals
CERAPP 26k Chemicals	MeIQ	77094-11-2	DTXSID6020800	214.122	324	-9.18	114	9.07	-0.28	1.98	-7.85	-3.77	CERAPP chemicals
CERAPP 26k Chemicals	Palmatine	3486-67-7	DTXSID9048065	352.155	426	-5.02	187	11.71	2.85	2.91	-8.23	-4.63	CERAPP chemicals
CERAPP 26k Chemicals	Tetra-N-octylammonium	19524-73-3	DTXSID9048067	466.535	470	-6.12	-15	11.68	1.12	5.47	-8.3	-8.02	CERAPP chemicals
CERAPP 26k Chemicals	N-Methyl-2-pyrrolidone	872-50-4	DTXSID6020856	99.068	202	-8.49	-24	3.84	-0.85	-0.46	-0.46	1	CERAPP chemicals
CERAPP 26k Chemicals	N-Methyl-N-nitrosobenzamide	63412-06-6	DTXSID6020850	164.059	271	-7.47	100	5.08	0.56	0.56	-2.13	-1.77	CERAPP chemicals
CERAPP 26k Chemicals	3-Ethyl-1-methyl-1H-imidazol-3-ium	65039-03-4	DTXSID9048069	111.092	176	-2.14	-1	4.15	0.24	1.27	0.54	0.02	CERAPP chemicals
CERAPP 26k Chemicals	Amprolium	13082-85-4	DTXSID9048140	243.161	336	-7.86	129	10.83	2.47	2.5	-8.54	-3.38	CERAPP chemicals
CERAPP 26k Chemicals	MER-25	67-98-1	DTXSID6020806	419.246	442	-7.85	108	10.29	4.42	4.42	-8.64	-6.09	CERAPP chemicals
CERAPP 26k Chemicals	1-Phenylcyclohexylamine	2201-24-3	DTXSID30176449	175.136	271	-5.14	51	8.63	-0.32	2.54	-1.41	-2.85	CERAPP chemicals
CERAPP 26k Chemicals	Nicotinic acid hydrazide	553-53-7	DTXSID6020933	137.059	304	-8.32	160	7.59	-2.36	-0.37	-7.46	-0.13	CERAPP chemicals
CERAPP 26k Chemicals	Benzenamine, 4,4'-[(9-butyl-9H-carbazol-3-yl)methylene]bis[N-methyl-N-phenyl-	67707-04-4	DTXSID5070573	601.346	471	-6.45	164	11.67	8.42	8.49	-10.2	-5.98	CERAPP chemicals
CERAPP 26k Chemicals	Nitrilotriacetic acid	139-13-9	DTXSID6020939	191.043	318	-9.55	172	7.89	-8.81	-1.62	-7.94	-0.51	CERAPP chemicals
CERAPP 26k Chemicals	Xinomiline	52832-91-4	DTXSID20200823	114.079	232	-7.71	100	4.27	-3.28	0.14	-1.01	-0.1	CERAPP chemicals
CERAPP 26k Chemicals	4-Butylchlorobenzene	15499-27-1	DTXSID9048192	168.071	218	-3.14	-3	5.86	3.93	3.93	-0.01	-3.49	CERAPP chemicals
CERAPP 26k Chemicals	Heptanophenone	1671-75-6	DTXSID9048194	190.136	283	-4.09	16	6.88	3.7	3.7	-0.77	-3.43	CERAPP chemicals
CERAPP 26k Chemicals	1-Nitropyrene	5522-43-0	DTXSID6020983	247.063	390	-4.09	155	9.32	5.06	5.06	-7.48	-7.32	CERAPP chemicals
CERAPP 26k Chemicals	4-tert-Butylbenzenethiol	2396-68-1	DTXSID9048196	166.082	247	-3.28	1	5.01	3.56	3.85	-0.67	-4.61	CERAPP chemicals
CERAPP 26k Chemicals	8-Nitroquinoline	607-35-2	DTXSID6020985	174.043	289	-6.02	94	6.13	1.4	1.4	-5.74	-2.63	CERAPP chemicals
CERAPP 26k Chemicals	2-Nitropropane	79-46-9	DTXSID6020981	89.048	120	-4.32	-91	2.26	1.14	1.14	1.23	-0.68	CERAPP chemicals
CERAPP 26k Chemicals	4-Propylcyclohexanone	40649-36-3	DTXSID9048198	140.12	196	-4.01	18	4.83	2.53	2.53	-0.56	-2.22	CERAPP chemicals
CERAPP 26k Chemicals	Clopenthixol	982-24-1	DTXSID9048223	400.138	408	-8.76	146	10.28	3.88	4.18	-7.55	-5.21	CERAPP chemicals
CERAPP 26k Chemicals	N-Nitrosodi-n-propylamine	621-64-7	DTXSID6021032	130.111	206	-3.49	20	3.33	1.36	1.36	0.12	-1	CERAPP chemicals
CERAPP 26k Chemicals	N-Nitrosodiphenylamine	86-30-6	DTXSID6021030	198.079	312	-6.04	67	5.96	3.13	3.13	-4.85	-3.75	CERAPP chemicals
CERAPP 26k Chemicals	2-(2-Butoxyethoxy)ethyl methacrylate	7328-22-5	DTXSID10223506	230.152	266	-6.96	-22	6.9	1.75	1.75	-1.44	-1.98	CERAPP chemicals
CERAPP 26k Chemicals	1-Nitroso-5,6-dihydrouracil	16813-36-8	DTXSID6020989	143.033	257	-7.91	267	7.72	-1.23	-1.23	-2.39	-1.37	CERAPP chemicals
CERAPP 26k Chemicals	N-Nitrosoguvacoline	55557-02-3	DTXSID6021038	170.069	231	-6.05	104	4.56	-0.82	-0.67	-2.34	0.2	CERAPP chemicals
CERAPP 26k Chemicals	1,2-Hydrazinedicarboxylic acid, diethyl ester	4114-28-7	DTXSID6063307	176.08	256	-8.53	135	7.67	-0.2	-0.01	-5.12	-0.82	CERAPP chemicals
CERAPP 26k Chemicals	Miripirium	7631-49-4	DTXSID9048275	290.285	326	-5.72	-44	9.84	7.83	7.85	-4.92	-8.26	CERAPP chemicals
CERAPP 26k Chemicals	Omeprazole	73590-58-6	DTXSID6021080	345.115	370	-5.45	156	10.29	2.23	2.23	-7.13	-3.52	CERAPP chemicals
CERAPP 26k Chemicals	Piperidine, 4-propyl-	22398-09-0	DTXSID30176924	127.136	173	-4.77	-25	5.85	-1.55	2.11	-0.9	-0.93	CERAPP chemicals
CERAPP 26k Chemicals	Liarozole	115575-11-6	DTXSID9048277	308.083	336	-7.01	177	10.43	3.79	3.81	-9.1	-3.88	CERAPP chemicals
CERAPP 26k Chemicals	Nitrosododecamethyleneimine	40580-89-0	DTXSID6021034	212.189	240	-4.66	32	6.09	2.88	3.13	-3.43	-3.37	CERAPP chemicals
CERAPP 26k Chemicals	Hexacosane, 13-dodecyl-	55517-73-2	DTXSID30304548	534.61	502	-6.1	13	11.68	8.76	8.76	-10.6	-8.27	CERAPP chemicals
CERAPP 26k Chemicals	9,10-Anthracenedione, 2-methoxy-	3274-20-2	DTXSID50186409	238.063	363	-7.71	139	8.84	2.88	2.88	-10.2	-5.64	CERAPP chemicals
CERAPP 26k Chemicals	N-Nitroso-N-methylethylamine	10595-95-6	DTXSID6021036	88.064	170	-4.19	-9	1.99	0.04	0.04	0.63	0.53	CERAPP chemicals
CERAPP 26k Chemicals	Nicametate	3099-52-3	DTXSID9048300	222.137	300	-8.28	98	7.25	2.07	2.08	-4.72	-0.79	CERAPP chemicals
CERAPP 26k Chemicals	2-Pyridinamine, 5-nitro-	4214-76-0	DTXSID6063357	139.038	290	-8.3	187	7.36	-1.76	0.65	-5.21	-1.88	CERAPP chemicals
CERAPP 26k Chemicals	N-(9-Oxo-2-fluorenyl)acetamide	3096-50-2	DTXSID6021088	237.079	350	-9.45	177	11.14	2.41	2.41	-8.93	-4.35	CERAPP chemicals
CERAPP 26k Chemicals	Sivelestat	127373-66-4	DTXSID9048304	434.115	266	-10.9	219	9.4	2.06	2.98	-9.26	-4.08	CERAPP chemicals
CERAPP 26k Chemicals	SR 12813	126411-39-0	DTXSID90332221	504.241	438	-8.44	111	10.19	3.18	3.25	-6.58	-7.01	CERAPP chemicals
CERAPP 26k Chemicals	Xaliproden	135354-02-8	DTXSID9048306	381.17	398	-6.93	102	11.53	4.15	5.97	-8.03	-6.81	CERAPP chemicals
CERAPP 26k Chemicals	Phenazone	60-80-0	DTXSID6021117	188.095	319	-5.58	114	6.33	0.31	0.31	-2.5	-0.06	CERAPP chemicals
CERAPP 26k Chemicals	Upidosin	152735-23-4	DTXSID70165115	511.247	411	-8.11	147	10.57	3.19	4.8	-8.59	-4.62	CERAPP chemicals
CERAPP 26k Chemicals	N,N-Dimethylcysteamine	108-02-1	DTXSID9048350	105.061	153	-3.99	-38	3.15	-0.51	1.24	1.13	-0.14	CERAPP chemicals
CERAPP 26k Chemicals	3,3'-Diethylthiacarbocyanine	18403-49-1	DTXSID9048352	365.115	410	-7.77	78	11.69	4.93	4.93	-9.65	-6.83	CERAPP chemicals
CERAPP 26k Chemicals	N-Pentyl-N'-nitro-N-nitrosoguanidine	13010-10-1	DTXSID6021111	203.102	257	-8.23	208	7.18	-4.53	0.59	-6.1	-1.02	CERAPP chemicals
CERAPP 26k Chemicals	1,3,5-Trihydroxybenzene	108-73-6	DTXSID9048354	126.032	294	-7.65	218	7.26	0.16	0.16	-3.71	-1.07	CERAPP chemicals
CERAPP 26k Chemicals	Piperidine	110-89-4	DTXSID6021165	85.089	106	-5.35	-7	4.06	-2.9	0.84	1.51	1.07	CERAPP chemicals
CERAPP 26k Chemicals	Oteracil	937-13-3	DTXSID9048358	157.012	306	-8.67	315	8.12	-3.92	-1.08	-8.66	-1.94	CERAPP chemicals
CERAPP 26k Chemicals	Diallyl 2,2-dimethylpropane-1,3-diyl biscarbonate	25176-24-3	DTXSID60859112	272.126	258	-6.88	-3	6.7	2.95	2.95	-1.87	-2.48	CERAPP chemicals
CERAPP 26k Chemicals	Acetamide, N-[8-[[5-(aminosulfonyl)-2-hydroxyphenyl]azo]-7-hydroxy-1-naphthalenyl]-	4472-49-5	DTXSID6063488	402.1	276	-10.9	226	9.42	1.08	1.08	-8.21	-3.39	CERAPP chemicals
CERAPP 26k Chemicals	beta,beta-Carotene-4,4'-dione	NOCAS_859435	DTXSID60859435	564.397	435	-5.87	175	11.67	9.73	9.73	-9.1	-6.09	CERAPP chemicals
CERAPP 26k Chemicals	4-(3-Hydroxyprop-1-en-1-yl)-2,6-dimethoxyphenyl hexopyranoside	NOCAS_859218	DTXSID60859218	372.142	374	-10.8	190	9.48	-0.74	-0.68	-7.86	-1.42	CERAPP chemicals
CERAPP 26k Chemicals	N-Methylbenzylamine	103-67-3	DTXSID9048439	121.089	181	-5.17	-42	5.87	-2.3	1.52	-0.76	0.9	CERAPP chemicals
CERAPP 26k Chemicals	Sulfamethazine	57-68-1	DTXSID6021290	278.084	303	-10.1	199	9.26	0.19	0.19	-9.07	-2.36	CERAPP chemicals
CERAPP 26k Chemicals	Ethanol, 2,2'-[[3-chloro-4-[(4-nitrophenyl)azo]phenyl]imino]bis-	4540-00-5	DTXSID6063513	364.094	327	-8.83	190	9.34	3.55	3.55	-11.2	-5.96	CERAPP chemicals
CERAPP 26k Chemicals	7-Chloro-1-ethyl-6-fluoro-4-oxo-1,4-dihydroquinoline-3-carboxylic acid	68077-26-9	DTXSID90333112	269.025	317	-8.7	199	10.31	-5.56	2.87	-6.11	-3.29	CERAPP chemicals
CERAPP 26k Chemicals	33-[(3-Amino-3,6-dideoxyhexopyranosyl)oxy]-1,3,5,6,9,11,17,37-octahydroxy-15,16,18-trimethyl-13-oxo-14,39-dioxabicyclo[33.3.1]nonatriaconta-19,21,23,25,27,29,31-heptaene-36-carboxylic acid	NOCAS_859632	DTXSID60859632	923.488	372	-10.6	200	9.62	0.52	0.54	-8.67	-1.18	CERAPP chemicals
CERAPP 26k Chemicals	Pipenzolate	13473-38-6	DTXSID9048481	354.207	344	-8.48	121	10.89	0.91	3.61	-6.54	-5.31	CERAPP chemicals
CERAPP 26k Chemicals	Norbormide hydrochloride	63907-08-4	DTXSID60859571	511.19	430	-10.9	190	9.73	3.4	3.4	-10.1	-3.93	CERAPP chemicals
CERAPP 26k Chemicals	Hexadecanoic acid, tetradecyl ester	4536-26-9	DTXSID6063511	452.459	460	-6.15	53	11.68	8.28	8.28	-10	-7.04	CERAPP chemicals
CERAPP 26k Chemicals	Sulfisoxazole	127-69-5	DTXSID6021292	267.068	276	-9.77	191	9.08	-2.13	1.01	-8.1	-2.91	CERAPP chemicals
CERAPP 26k Chemicals	6-Heptenoic acid, 7-phenyl-7-(3-pyridinyl)-, (Z)-	89667-39-0	DTXSID80275693	281.142	322	-8.41	195	11.36	2.87	4.39	-8.18	-3.55	CERAPP chemicals
CERAPP 26k Chemicals	15-{[(6-Deoxy-2,3-di-O-methylhexopyranosyl)oxy]methyl}-16-ethyl-4-hydroxy-5,9,13-trimethyl-2,10-dioxo-7-(2-oxoethyl)-1-oxacyclohexadeca-11,13-dien-6-yl 3,6-dideoxy-4-O-(2,6-dideoxy-3-C-methylhexopyranosyl)-3-(dimethylamino)hexopyranoside	NOCAS_859637	DTXSID60859637	915.519	465	-9.87	141	9.57	-0.6	1.63	-9.06	-3.76	CERAPP chemicals
CERAPP 26k Chemicals	Ethidium	3546-21-2	DTXSID9048487	316.181	371	-9.85	195	9.4	1.84	3.12	-8.66	-3.14	CERAPP chemicals
CERAPP 26k Chemicals	PharmaGSID_48510	460081-99-6	DTXSID9048510	436.105	323	-7.84	178	10.53	4.7	5.01	-6.85	-5.03	CERAPP chemicals
CERAPP 26k Chemicals	Suxibuzone	27470-51-5	DTXSID6021296	438.179	369	-7.74	188	10.25	2.13	4.18	-7.6	-2.07	CERAPP chemicals
CERAPP 26k Chemicals	(4E)-4-(Ethoxymethylene)-2-phenyl-5(4H)-oxazolone	57784-65-3	DTXSID60860167	217.074	316	-8.06	60	7.45	-1	1.48	-3.56	-2.18	CERAPP chemicals
CERAPP 26k Chemicals	1,3-Dioxolane, 2-(2-phenylethyl)-	4360-60-5	DTXSID6063430	178.099	253	-4.02	15	5.82	2.92	2.92	-2.41	-2.89	CERAPP chemicals
CERAPP 26k Chemicals	3-Methyl-1-phenyl-4-(2-phenyldiazenyl)-1H-pyrazol-5-ol	1242853-39-9	DTXSID60859859	278.117	344	-7.88	150	8	3.81	3.81	-7.49	-3.82	CERAPP chemicals
CERAPP 26k Chemicals	Isoetharine	530-08-5	DTXSID9048560	239.152	299	-10.5	160	8.63	-2.15	1.45	-7.3	-1.68	CERAPP chemicals
CERAPP 26k Chemicals	2,5-Dihydrothiophene 1,1-dioxide	77-79-2	DTXSID6021294	118.009	243	-7.2	64	3.88	-0.43	-0.43	-1.42	-1.83	CERAPP chemicals
CERAPP 26k Chemicals	Flufenisal	22494-27-5	DTXSID30177017	274.064	311	-8	137	10.48	1.84	3.22	-6.74	-3.72	CERAPP chemicals
CERAPP 26k Chemicals	7-[2-(2-Amino-1,3-thiazol-4-yl)(methoxyimino)acetamido]-3-{[(6-hydroxy-2-methyl-5-oxo-2,5-dihydro-1,2,4-triazin-3-yl)sulfanyl]methyl}-8-oxo-5-thia-1-azabicyclo[4.2.0]oct-2-ene-2-carboxylic acid	NOCAS_860960	DTXSID60860960	554.046	327	-10.8	166	9.49	1.13	1.14	-8.89	-2.7	CERAPP chemicals
CERAPP 26k Chemicals	2-Amino-3-hydroxyoctadec-4-en-1-yl dihydrogen phosphate	NOCAS_860384	DTXSID60860384	379.249	309	-11.2	157	9.43	1.74	3.14	-9.5	-2.22	CERAPP chemicals
CERAPP 26k Chemicals	Ciclopirox	29342-05-0	DTXSID9048564	207.126	284	-6.97	144	8.62	3.37	3.37	-7.02	-1.81	CERAPP chemicals
CERAPP 26k Chemicals	{3-[(6-Chloropyridin-3-yl)methyl]-1,3-thiazolidin-2-ylidene}cyanamide	NOCAS_861210	DTXSID60861210	252.024	321	-8.5	140	8.17	0.92	0.92	-6.91	-3.14	CERAPP chemicals
CERAPP 26k Chemicals	1-(2,4-dinitrophenyl)pyridinium	46877-56-9	DTXSID80275754	246.051	328	-6.65	160	9.78	-0.94	1.73	-6.89	-4.18	CERAPP chemicals
CERAPP 26k Chemicals	7-Pentofuranosyl-7H-pyrrolo[2,3-d]pyrimidin-4-amine	NOCAS_861614	DTXSID60861614	266.102	327	-7.96	218	9.4	-0.52	-0.51	-9.14	-1.95	CERAPP chemicals
CERAPP 26k Chemicals	Gabexate	39492-01-8	DTXSID9048566	321.169	272	-9.17	206	9.23	0.29	0.76	-9.03	-0.99	CERAPP chemicals
CERAPP 26k Chemicals	Triamterene	396-01-0	DTXSID6021373	253.108	321	-10.9	316	9.31	0.03	0.98	-8.41	-3.95	CERAPP chemicals
CERAPP 26k Chemicals	1,3-Difluoro-5-nitrobenzene	2265-94-3	DTXSID30177193	159.013	177	-2.46	17	3.95	2.03	2.03	-1.23	-2.38	CERAPP chemicals
CERAPP 26k Chemicals	Clofilium	68379-02-2	DTXSID9048568	338.261	337	-5.35	-45	9.87	4.66	5.96	-4.91	-4.25	CERAPP chemicals
CERAPP 26k Chemicals	1-{2-Deoxy-5-O-[hydroxy(phosphonooxy)phosphoryl]pentofuranosyl}-5-methylpyrimidine-2,4(1H,3H)-dione	NOCAS_862025	DTXSID60862025	402.023	362	-10.8	213	9.5	-1.34	-0.82	-9.21	-0.7	CERAPP chemicals
CERAPP 26k Chemicals	Tetrafluoroethylene	116-14-3	DTXSID6021325	99.994	-76	-3.76	-143	1.01	1.45	1.45	4.38	-2.8	CERAPP chemicals
CERAPP 26k Chemicals	2-Propanamine, N-hydroxy-	5080-22-8	DTXSID6063694	75.068	165	-6.54	8	6.43	0.07	0.32	-0.67	0.52	CERAPP chemicals
CERAPP 26k Chemicals	1-(2-Deoxypentofuranosyl)pyrimidine-2,4(1H,3H)-dione	NOCAS_862484	DTXSID60862484	228.075	271	-9.73	163	9.22	-1.52	-1.51	-8.63	-1.8	CERAPP chemicals
CERAPP 26k Chemicals	1,1,2-Trichloro-1,2,2-trifluoroethane	76-13-1	DTXSID6021377	185.902	48	-0.82	-35	2.82	3.16	3.16	2.56	-3.04	CERAPP chemicals
CERAPP 26k Chemicals	Propyl thioacetate	2307-10-0	DTXSID30177638	118.045	166	-4.75	21	3.95	1.09	1.09	0.89	-0.66	CERAPP chemicals
CERAPP 26k Chemicals	Tricaprylin	538-23-8	DTXSID6021375	470.361	413	-6.53	10	11.69	6.47	6.47	-6.5	-6.87	CERAPP chemicals
CERAPP 26k Chemicals	(Z)-Ethyl 2-benzylidene-3-oxobutanoate	15802-63-8	DTXSID60862308	218.094	296	-5.82	48	7.44	2.21	2.21	-3.75	-2.74	CERAPP chemicals
CERAPP 26k Chemicals	2,4,6-Trichloroaniline	634-93-5	DTXSID6021379	194.941	262	-6.79	79	8.39	3.52	3.52	-1.48	-3.69	CERAPP chemicals
CERAPP 26k Chemicals	Parapenzolate	15394-61-3	DTXSID70165498	340.191	343	-8.53	121	11.4	2.69	2.85	-6.51	-4.67	CERAPP chemicals
CERAPP 26k Chemicals	7,10,13,16-Docosatetraenoic acid	2091-25-0	DTXSID60862828	332.272	346	-7.29	-3	10.68	7.96	8.42	-6.65	-6.13	CERAPP chemicals
CERAPP 26k Chemicals	2-(2,2,3-Trimethylcyclopent-3-en-1-yl)ethyl acetate	1727-68-0	DTXSID60862742	196.146	230	-3.7	-20	5.73	3.96	3.96	-1.29	-3.71	CERAPP chemicals
CERAPP 26k Chemicals	1,1'-Biphenyl, 2,2',4,4',5-pentabromo-	81397-99-1	DTXSID80231077	543.631	382	-4.96	94	11.58	7.17	7.17	-7.14	-9.7	CERAPP chemicals
CERAPP 26k Chemicals	Nifenalol	7413-36-7	DTXSID9048693	224.116	319	-5.34	98	8.08	-2.43	1.28	-6	-1.46	CERAPP chemicals
CERAPP 26k Chemicals	1,1,3-Trimethyl-2-thiourea	2489-77-2	DTXSID6021404	118.056	236	-8.45	73	4.76	0.1	0.1	-1.06	-1.03	CERAPP chemicals
CERAPP 26k Chemicals	1,4:3,6-Dianhydro-2,5-di-O-methylhexitol	NOCAS_863517	DTXSID60863517	174.089	214	-5.91	-9	4.83	-0.18	-0.18	-1.61	-0.02	CERAPP chemicals
CERAPP 26k Chemicals	1,2,4-Trimethylbenzene	95-63-6	DTXSID6021402	120.094	170	-2.21	-38	4.54	3.63	3.63	0.32	-3.32	CERAPP chemicals
CERAPP 26k Chemicals	[1,1'-Biphenyl]-4,4'-disulfonic acid	5314-37-4	DTXSID6063771	313.992	283	-7.27	73	9.25	-2.19	2.81	-9.37	-0.43	CERAPP chemicals
CERAPP 26k Chemicals	Fanetizole	79069-94-6	DTXSID9048695	280.103	373	-7.36	149	10.72	4.43	4.48	-7.32	-6.21	CERAPP chemicals
CERAPP 26k Chemicals	3-(1-Cyanoethyl)benzoic acid	5537-71-3	DTXSID60863557	175.063	298	-8.48	169	8.5	-0.15	1.44	-6.26	-2.47	CERAPP chemicals
CERAPP 26k Chemicals	Benzoxazole, 2,2'-(1,4-naphthalenediyl)bis-	5089-22-5	DTXSID6063698	362.106	480	-4.94	206	11.68	5.7	5.7	-9.62	-5.71	CERAPP chemicals
CERAPP 26k Chemicals	Methyl 1,2,3,4-tetra-O-acetylhexopyranuronate	5432-32-6	DTXSID60863537	376.101	314	-8.76	114	9.16	0.43	0.43	-4.99	-2.21	CERAPP chemicals
CERAPP 26k Chemicals	C.I. Vat Yellow 4	128-66-5	DTXSID6021454	332.084	497	-8	385	11.68	4.47	4.47	-10.2	-8.1	CERAPP chemicals
CERAPP 26k Chemicals	N-Octadecyl-13-docosenamide	96810-35-4	DTXSID60864206	589.616	483	-7.57	69	10.57	6.49	8.89	-10.6	-7.73	CERAPP chemicals
CERAPP 26k Chemicals	2-Mercaptoisobutyric acid	4695-31-2	DTXSID6063561	120.025	212	-7.82	47	4.29	-3.5	1.1	-1.17	-0.71	CERAPP chemicals
CERAPP 26k Chemicals	Nicomolol	27959-26-8	DTXSID9048722	640.217	410	-10.9	178	11.38	3.05	3.1	-9.91	-4	CERAPP chemicals
CERAPP 26k Chemicals	Pifenate	15686-87-0	DTXSID60864620	337.204	389	-9.06	126	10.59	3.56	3.97	-7.21	-5.76	CERAPP chemicals
CERAPP 26k Chemicals	1,3,5-Trinitrobenzene	99-35-4	DTXSID6021406	213.002	315	-6.4	121	5.82	1.18	1.18	-5.19	-2.89	CERAPP chemicals
CERAPP 26k Chemicals	Heptane, 1,7-dibromo-	4549-31-9	DTXSID6063519	255.946	263	-3.26	41	5.86	4.46	4.46	-0.84	-4.67	CERAPP chemicals
CERAPP 26k Chemicals	(+-)-Urothione	17801-77-3	DTXSID60864882	325.03	335	-9.96	231	9.42	0.5	1.5	-7.22	-2.55	CERAPP chemicals
CERAPP 26k Chemicals	Benzeneacetic acid, 4-ethoxy-	4919-33-9	DTXSID6063648	180.079	268	-8.17	91	8.42	1.59	1.96	-5.92	-2.34	CERAPP chemicals
CERAPP 26k Chemicals	Nitroscanate	19881-18-6	DTXSID9048772	272.026	321	-7.05	110	8.41	2.87	2.87	-7.19	-5.34	CERAPP chemicals
CERAPP 26k Chemicals	2,6-Dimethyl-3,5-octadien-2-ol	70469-51-1	DTXSID60864847	154.136	215	-5.29	-41	6.6	2.91	2.91	-1.2	-1.88	CERAPP chemicals
CERAPP 26k Chemicals	3-Chloro-4-(dichloromethyl)-2(5H)-furanone	122551-89-7	DTXSID6021535	199.92	266	-3.56	19	5.73	0.84	0.84	-1.31	-0.43	CERAPP chemicals
CERAPP 26k Chemicals	4,7-Phenanthroline	230-07-9	DTXSID30177552	180.069	307	-4.02	177	7.38	1.98	2.05	-4.3	-2.62	CERAPP chemicals
CERAPP 26k Chemicals	6,6-Dimethylbicyclo[3.1.1]hept-2-ene-2-carbaldehyde	NOCAS_865112	DTXSID60865112	150.104	230	-4.13	4	4.99	2.23	2.23	-0.52	-2.06	CERAPP chemicals
CERAPP 26k Chemicals	1,8-Nonadiene	4900-30-5	DTXSID6063642	124.125	142	-1.17	-109	3.84	4.48	4.48	0.68	-4.55	CERAPP chemicals
CERAPP 26k Chemicals	HC Yellow 4	59820-43-8	DTXSID6021458	242.09	300	-9.76	156	8.53	1.31	1.31	-8.75	-2.1	CERAPP chemicals
CERAPP 26k Chemicals	Guanosine, 7-methyl-, iodide (1:1)	81100-62-1	DTXSID60864928	300.131	329	-10.7	213	9.47	-3.62	-2.52	-9.62	-2.04	CERAPP chemicals
CERAPP 26k Chemicals	Phenyl 11-iodo-10-undecynoate	2020-25-9	DTXSID9048778	384.059	358	-7.1	17	9.4	5.7	5.7	-4.94	-5.23	CERAPP chemicals
CERAPP 26k Chemicals	2,3-Butanedione	431-03-8	DTXSID6021583	86.037	88	-4.88	-1	3.18	-1.34	-1.34	1.75	0.47	CERAPP chemicals
CERAPP 26k Chemicals	4-(Dichloroamino)benzenesulfonic acid	24894-89-1	DTXSID60865172	240.937	321	-9.27	155	8.63	-6.45	1.4	-5.49	-0.24	CERAPP chemicals
CERAPP 26k Chemicals	Hydrazinecarbothioamide, N-phenyl-	5351-69-9	DTXSID6063808	167.052	311	-8.5	139	7.89	1.01	1.01	-3.1	-1.2	CERAPP chemicals
CERAPP 26k Chemicals	Esonarimod	101973-77-7	DTXSID9048805	280.077	313	-9.87	155	10.9	0.92	2.99	-7.8	-2.86	CERAPP chemicals
CERAPP 26k Chemicals	2,2-Dimethylbutanedioic acid	597-43-3	DTXSID6021581	146.058	321	-8.61	88	7.59	-1.19	0.36	-5.5	-0.7	CERAPP chemicals
CERAPP 26k Chemicals	2,2-Dimethylpentanedioic acid	681-57-2	DTXSID6021585	160.074	317	-9.6	84	7.58	-2.75	0.67	-6.2	-0.63	CERAPP chemicals
CERAPP 26k Chemicals	3-Methyl-4-methylidenebicyclo[3.2.1]oct-2-ene	49826-53-1	DTXSID60866144	134.11	184	-1.73	29	4.44	3.39	3.39	0.19	-4.3	CERAPP chemicals
CERAPP 26k Chemicals	Methanone, diphenyl-, hydrazone	5350-57-2	DTXSID6063806	196.1	321	-6.78	97	8.39	2.78	2.79	-4.38	-2.81	CERAPP chemicals
CERAPP 26k Chemicals	Trifluoronitromethane	335-02-4	DTXSID50187138	114.988	-35	0.55	-130	0.29	0.4	0.4	3.85	-2.53	CERAPP chemicals
CERAPP 26k Chemicals	2-Chlorododecane	2350-11-0	DTXSID6021537	204.164	240	-3.07	-11	6.09	6.27	6.27	-1.48	-6.95	CERAPP chemicals
CERAPP 26k Chemicals	2,3-Dichloro-1,4-dimethoxybenzene	39542-66-0	DTXSID60865955	205.99	252	-4.01	97	5.74	3.14	3.14	-2	-4.19	CERAPP chemicals
CERAPP 26k Chemicals	Alloclamide	5486-77-1	DTXSID9048853	310.145	333	-8.34	116	10.99	-3.84	2.75	-6.81	-3.98	CERAPP chemicals
CERAPP 26k Chemicals	3-{[3-Hydroxy-1-(methylamino)-1-oxopropan-2-yl]carbamoyl}-2,4,6-triiodo-5-(2-methoxyacetamido)benzoic acid	51876-99-4	DTXSID60866225	730.812	275	-10.9	202	9.52	-2.08	-2.07	-7.09	-1.87	CERAPP chemicals
CERAPP 26k Chemicals	2-Ethyl-4,5-dimethylthiazole	873-64-3	DTXSID90335095	141.061	188	-5.19	11	4.58	2.06	2.06	0.77	-0.73	CERAPP chemicals
CERAPP 26k Chemicals	Dodecanal	112-54-9	DTXSID6021589	184.183	227	-3.34	43	6.1	4.8	4.8	-1.81	-3.93	CERAPP chemicals
CERAPP 26k Chemicals	Methyl 2-(methylsulfanyl)butanoate	51534-66-8	DTXSID60866205	148.056	167	-3.49	-15	4.56	1.31	1.31	0.6	-0.78	CERAPP chemicals
CERAPP 26k Chemicals	Benzothiazole, 2-(3,5-dimethyl-1-pyrazolyl)-	23615-60-3	DTXSID30178286	229.067	313	-4.01	137	8.95	3.73	3.73	-5.92	-4.57	CERAPP chemicals
CERAPP 26k Chemicals	3-Hydroxybenzoic acid	99-06-9	DTXSID6021610	138.032	258	-7.93	202	8.08	-1.56	1.5	-5.62	-1.28	CERAPP chemicals
CERAPP 26k Chemicals	1-(Hexyloxy)propan-2-ol	55546-21-9	DTXSID60866487	160.146	224	-4.89	-50	6.91	2.04	2.04	-0.27	-1.08	CERAPP chemicals
CERAPP 26k Chemicals	2'-Deoxycytidylyl-(3'-5')-guanosine	52474-59-6	DTXSID60866265	572.138	312	-10.7	170	9.57	-2.96	-0.61	-8.68	-2.16	CERAPP chemicals
CERAPP 26k Chemicals	Glycine, N-methyl-N-9-octadecenyl-	95008-03-0	DTXSID80276009	339.314	346	-7.22	22	10.75	5.99	7.98	-6.73	-3.62	CERAPP chemicals
CERAPP 26k Chemicals	2,3-Dioxobutanoic acid	4374-46-3	DTXSID6021587	116.011	221	-7.64	96	4.79	-6.14	-0.48	-1.83	0.78	CERAPP chemicals
CERAPP 26k Chemicals	1,3,5-Triazine-2,4-diamine, 1,6-dihydro-6,6-dimethyl-1-phenyl-	4022-58-6	DTXSID30193217	217.133	331	-9.25	199	8.1	-1.65	0.28	-8.21	-3.78	CERAPP chemicals
CERAPP 26k Chemicals	4-Methylbenzoic acid	99-94-5	DTXSID6021618	136.052	262	-6.08	177	6.47	-0.8	2.27	-4.28	-2.59	CERAPP chemicals
CERAPP 26k Chemicals	1-[2-(2-Methoxy-1-methylethoxy)-1-methylethoxy]-2-propanol	20324-33-8	DTXSID6021616	206.152	250	-7.98	-15	7.72	0.79	0.83	-1.7	0.68	CERAPP chemicals
CERAPP 26k Chemicals	1,2-Dichloro-1,3,3,3-tetrafluoroprop-1-ene	431-53-8	DTXSID90334563	181.931	47	-3.95	-137	2.68	3.09	3.09	2.87	-2.46	CERAPP chemicals
CERAPP 26k Chemicals	Dihydroxytartaric acid	76-30-2	DTXSID10226895	182.006	318	-8.66	115	7.12	-9.02	-2.36	-9.95	-0.46	CERAPP chemicals
CERAPP 26k Chemicals	Bromosaligenin	2316-64-5	DTXSID30177739	201.963	264	-6.62	113	7.84	1.72	1.72	-3.82	-0.21	CERAPP chemicals
CERAPP 26k Chemicals	3-Methylhex-2-en-1-ol	70771-72-1	DTXSID6021612	114.104	175	-5.99	-54	4.93	2.06	2.06	0	-1.13	CERAPP chemicals
CERAPP 26k Chemicals	Tetracosanoic acid	557-59-5	DTXSID6021664	368.365	344	-7.16	84	10.44	8.86	9.34	-6.99	-6.73	CERAPP chemicals
CERAPP 26k Chemicals	1,1,1,3-Tetrachloropropanone	16995-35-0	DTXSID6021662	193.886	183	-5.2	65	4.44	2.22	2.22	0.53	-1.22	CERAPP chemicals
CERAPP 26k Chemicals	Pamoic acid	130-85-8	DTXSID9048984	388.095	370	-9.95	315	9.44	0.58	3.27	-10.1	-2.89	CERAPP chemicals
CERAPP 26k Chemicals	Tetradecanoic acid	544-63-8	DTXSID6021666	228.209	326	-6.62	54	8.54	5.63	6.11	-5.85	-5.33	CERAPP chemicals
CERAPP 26k Chemicals	2-Aminobenzenemethanol	5344-90-1	DTXSID6063800	123.068	273	-7.04	84	7.74	0.85	0.9	-2.88	-1.51	CERAPP chemicals
CERAPP 26k Chemicals	2,3,5,6-Tetrachloroanisidine	70439-96-2	DTXSID00220701	258.913	307	-6.87	78	9.1	4.12	4.12	-2.39	-4.89	CERAPP chemicals
CERAPP 26k Chemicals	Tetrachlorocyclopropene	6262-42-6	DTXSID6021660	175.875	168	-2.51	-38	4.56	3.04	3.04	0.17	-2.42	CERAPP chemicals
CERAPP 26k Chemicals	1-Pentanol	71-41-0	DTXSID6021741	88.089	138	-4.89	-79	4.66	1.53	1.53	0.34	-0.6	CERAPP chemicals
CERAPP 26k Chemicals	Lumiracoxib	220991-20-8	DTXSID9049035	293.062	309	-9.81	208	9.26	1.5	4.53	-9.17	-3.45	CERAPP chemicals
CERAPP 26k Chemicals	Benzenethiol, pentafluoro-	771-62-0	DTXSID10227887	199.972	143	-1.2	-24	3.32	3.55	3.58	-1.37	-2.02	CERAPP chemicals
CERAPP 26k Chemicals	Silanediamine, 1,1-dimethyl-N,N'-bis(1-methylethyl)-	6026-42-2	DTXSID6064086	174.155	164	-5.67	72	6.84	0.08	1.47	0.51	-2.67	CERAPP chemicals
CERAPP 26k Chemicals	Tribromoacetic acid	75-96-7	DTXSID6021668	293.753	230	-8.48	132	6.38	-2.17	2.83	-1.55	-0.17	CERAPP chemicals
CERAPP 26k Chemicals	6-methoxy-3-methyl-2-[3-methyl-3-(4-nitrophenyl)-1-triazenyl]-Benzothiazolium	89923-56-8	DTXSID80275810	358.097	349	-4.74	150	9.98	-0.84	3.25	-7.98	-4.42	CERAPP chemicals
CERAPP 26k Chemicals	Milacemide	76990-56-2	DTXSID10227786	144.126	298	-8.08	65	7.84	1.28	1.28	-2.16	-0.9	CERAPP chemicals
CERAPP 26k Chemicals	3-Acetylphenanthrene	2039-76-1	DTXSID9049243	220.089	350	-6.49	124	8.97	4.98	4.98	-5.51	-4.41	CERAPP chemicals
CERAPP 26k Chemicals	Xanthone	90-47-1	DTXSID6021795	196.052	351	-7.47	174	7.45	3.39	3.39	-5.11	-3.35	CERAPP chemicals
CERAPP 26k Chemicals	Dibenz[a,c]anthracene	215-58-7	DTXSID9049245	278.11	522	-6.07	272	11.69	6.43	6.43	-10	-8.26	CERAPP chemicals
CERAPP 26k Chemicals	N,N-Diethylcyclohexylamine	91-65-6	DTXSID6021799	155.167	193	-3.6	-45	4.97	-2.97	2.73	-0.45	-1.84	CERAPP chemicals
CERAPP 26k Chemicals	3-Pentanone	96-22-0	DTXSID6021820	86.073	102	-4.3	-42	3.2	0.91	0.91	1.57	-0.26	CERAPP chemicals
CERAPP 26k Chemicals	1-Naphthol	90-15-3	DTXSID6021793	144.058	288	-7.22	95	8.36	2.85	2.85	-3.56	-2.17	CERAPP chemicals
CERAPP 26k Chemicals	Nortopixantrone	156090-17-4	DTXSID70166041	366.217	328	-9.15	192	9.44	0.05	2.39	-9.39	-2.56	CERAPP chemicals
CERAPP 26k Chemicals	Cloperidone	4052-13-5	DTXSID30193530	398.151	341	-9.7	205	10.2	0.54	2.68	-7.04	-5.1	CERAPP chemicals
CERAPP 26k Chemicals	2,4-Dichloropyrimidine	3934-20-1	DTXSID9049293	147.96	219	-6.21	53	4.45	1.06	1.06	0.11	-0.83	CERAPP chemicals
CERAPP 26k Chemicals	Dichlorophen	97-23-4	DTXSID6021824	268.006	384	-8.83	177	9.09	4.25	4.26	-10	-3.95	CERAPP chemicals
CERAPP 26k Chemicals	N,N-Diisopropylaminoethanol	96-80-0	DTXSID6021822	145.147	190	-5.56	-39	5.69	-3.01	1.67	-1.09	-1.08	CERAPP chemicals
CERAPP 26k Chemicals	Acetophenone	98-86-2	DTXSID6021828	120.058	202	-4.98	18	4.44	1.58	1.58	-0.4	-1.29	CERAPP chemicals
CERAPP 26k Chemicals	1-Bromo-2-phenoxyethane	589-10-6	DTXSID9049322	199.984	236	-4.52	39	5.28	2.99	2.99	-0.51	-2.37	CERAPP chemicals
CERAPP 26k Chemicals	1-Bromopropane	106-94-5	DTXSID6021874	121.973	71	-2.64	-110	2.8	2.1	2.1	2.05	-1.72	CERAPP chemicals
CERAPP 26k Chemicals	2-Benzoxazolinone	59-49-4	DTXSID9049324	135.032	335	-8.21	138	8.51	0.81	1.16	-4.61	-2.1	CERAPP chemicals
CERAPP 26k Chemicals	Propylamine	107-10-8	DTXSID6021878	59.073	48	-4.83	-83	3.79	-4.68	0.48	2.49	1.23	CERAPP chemicals
CERAPP 26k Chemicals	Methylpyruvate	600-22-6	DTXSID9049326	102.032	136	-6.36	-56	3.13	-0.13	-0.13	0.3	0.02	CERAPP chemicals
CERAPP 26k Chemicals	4-Methylbenzenamine	106-49-0	DTXSID6021872	107.073	202	-5.7	42	5.91	1.28	1.39	-0.55	-1.21	CERAPP chemicals
CERAPP 26k Chemicals	1-Adamantanol	768-95-6	DTXSID10227620	152.12	227	-5.98	149	7.51	2.14	2.14	-1.73	-2.18	CERAPP chemicals
CERAPP 26k Chemicals	7-Methyladenine	935-69-3	DTXSID9049376	149.07	293	-6.82	201	8.78	0.34	0.34	-9.85	-1.5	CERAPP chemicals
CERAPP 26k Chemicals	Benzene, 4-ethenyl-1,2-dimethoxy-	6380-23-0	DTXSID6064296	164.084	264	-4.16	30	5.08	2.23	2.23	-1.9	-2.71	CERAPP chemicals
CERAPP 26k Chemicals	Allyl cyanide	109-75-1	DTXSID6021905	67.042	119	-4.3	-86	2.85	0.4	0.4	1.27	-0.22	CERAPP chemicals
CERAPP 26k Chemicals	1-Bromobutane	109-65-9	DTXSID6021903	135.989	101	-2.02	-112	3.32	2.75	2.75	1.62	-2.29	CERAPP chemicals
CERAPP 26k Chemicals	Propanedinitrile	109-77-3	DTXSID6021907	66.022	219	-6.96	32	3.1	-0.6	-0.6	-0.7	0.3	CERAPP chemicals
CERAPP 26k Chemicals	Etabenzarone	15686-63-2	DTXSID70166147	365.199	402	-7.14	101	11.72	2.91	3.32	-8.02	-6.79	CERAPP chemicals
CERAPP 26k Chemicals	2,3,3-Trimethylindolenine	1640-39-7	DTXSID9049403	159.105	244	-4.22	67	4.85	2.51	2.51	-1.03	-2.9	CERAPP chemicals
CERAPP 26k Chemicals	O6-Methylguanine	20535-83-5	DTXSID9049405	167.081	295	-9.27	193	7.41	-0.38	-0.36	-9.46	-1.49	CERAPP chemicals
CERAPP 26k Chemicals	Propyl acetate	109-60-4	DTXSID6021901	102.068	101	-3.66	-91	3.19	1.24	1.24	1.55	-0.72	CERAPP chemicals
CERAPP 26k Chemicals	Phthalazine	253-52-1	DTXSID9049407	130.053	316	-6.35	88	5.08	0.57	0.57	-3.31	-0.42	CERAPP chemicals
CERAPP 26k Chemicals	Fensulfothion	115-90-2	DTXSID6021953	308.031	366	-6.37	60	10.44	2.23	2.23	-4.3	-2.26	CERAPP chemicals
CERAPP 26k Chemicals	Phenyl salicylate	118-55-8	DTXSID6021957	214.063	325	-8.85	67	8.89	3.6	3.6	-6.24	-3.15	CERAPP chemicals
CERAPP 26k Chemicals	Diethylamine	109-89-7	DTXSID6021909	73.089	56	-4.6	-50	3.87	-2.74	0.58	2.37	0.97	CERAPP chemicals
CERAPP 26k Chemicals	2,6-Dimethyl morpholine	141-91-3	DTXSID6022002	115.1	147	-6.11	-88	4.79	0.09	1.04	0.52	0.58	CERAPP chemicals
CERAPP 26k Chemicals	Ethanolamine	141-43-5	DTXSID6022000	61.053	171	-7.22	10	6.72	-5.28	-1.31	-0.39	1.21	CERAPP chemicals
CERAPP 26k Chemicals	Benzaldehyde, 2,4-dihydroxy-3-methyl-	6248-20-0	DTXSID6064161	152.047	270	-8.54	114	7.84	0.29	0.96	-5.09	-1.32	CERAPP chemicals
CERAPP 26k Chemicals	1,3-Dichloropropane	142-28-9	DTXSID6022004	111.985	121	-3.01	-99	3.18	2	2	1.26	-1.62	CERAPP chemicals
CERAPP 26k Chemicals	2-Naphthalenesulfonic acid, 7-(acetylamino)-4-hydroxy-	6334-97-0	DTXSID6064242	281.036	297	-10.5	237	9.27	2.47	2.47	-10.1	-2.27	CERAPP chemicals
CERAPP 26k Chemicals	Dimethyl hexynol	1321-33-1	DTXSID9051323	130.136	173	-4.46	-20	5.02	3.06	3.06	0.02	-2.18	CERAPP chemicals
CERAPP 26k Chemicals	2,4,6-Tribromophenol	118-79-6	DTXSID6021959	327.773	286	-6.98	95	8.48	4.13	4.13	-1.66	-2.25	CERAPP chemicals
CERAPP 26k Chemicals	Tricyclo[2.2.1.02,6]heptane, 1-ethyl-3-methoxy-	31996-78-8	DTXSID9051371	152.12	185	-4.32	40	4.46	4.23	4.23	-0.3	-2.29	CERAPP chemicals
CERAPP 26k Chemicals	1-Nonanol	143-08-8	DTXSID6022008	144.151	213	-4.62	-5	6.74	3.72	3.72	-1.64	-3.01	CERAPP chemicals
CERAPP 26k Chemicals	2,6,6,7,8,8-Hexamethyldecahydro-2H-indeno[4,5-b]furan	338735-71-0	DTXSID9051373	250.23	305	-2.91	67	7.42	6.07	6.07	-4.78	-5.3	CERAPP chemicals
CERAPP 26k Chemicals	2-Tolunitrile	529-19-1	DTXSID6022050	117.058	206	-4.47	-7	4.31	2.21	2.21	-0.35	-0.79	CERAPP chemicals
CERAPP 26k Chemicals	Hexyl acetate	142-92-7	DTXSID6022006	144.115	169	-3.28	-79	4.58	2.96	2.96	0.12	-2.45	CERAPP chemicals
CERAPP 26k Chemicals	2H-Indeno[4,5-b]furan, decahydro-2,2,6,6,7,8,8-heptamethyl-	476332-65-7	DTXSID9051379	264.245	315	-3.06	66	7.46	6.23	6.23	-4.73	-6.37	CERAPP chemicals
CERAPP 26k Chemicals	Dibutyl sulfide	544-40-1	DTXSID6022058	146.113	174	-2.13	-80	4.84	4.81	4.81	0.08	-4.29	CERAPP chemicals
CERAPP 26k Chemicals	2-Amino-5,6-dihydro-4H-1,3-thiazin-4-one	24676-14-0	DTXSID30179410	130.02	221	-7.9	165	7.18	0.21	0.21	-2.06	-0.61	CERAPP chemicals
CERAPP 26k Chemicals	1,3-Dichlorobenzene	541-73-1	DTXSID6022056	145.969	173	-2.58	-24	4.16	3.53	3.53	0.33	-3.07	CERAPP chemicals
CERAPP 26k Chemicals	2-Propanone, 1-(2-furanyl)-	6975-60-6	DTXSID6064535	124.052	180	-7.2	29	3.96	1.44	1.44	-0.02	-0.27	CERAPP chemicals
CERAPP 26k Chemicals	Methyl chlorosulphate	812-01-1	DTXSID10230937	129.949	134	-4.27	-70	2.94	0.55	0.55	-0.01	0.17	CERAPP chemicals
CERAPP 26k Chemicals	4-Cyclohexyl-2-methyl-2-butanol	83926-73-2	DTXSID9051402	170.167	238	-4.78	46	7.71	3.66	3.66	-1.47	-2.82	CERAPP chemicals
CERAPP 26k Chemicals	Diphenyl disulfide	882-33-7	DTXSID6022131	218.022	310	-3.61	62	8.2	4.41	4.41	-3.66	-5.77	CERAPP chemicals
CERAPP 26k Chemicals	Pentylbenzene	538-68-1	DTXSID6022054	148.125	197	-2.1	-72	5.08	4.9	4.9	-0.3	-4.64	CERAPP chemicals
CERAPP 26k Chemicals	Bicyclo[2.2.1]heptane, 2-ethyl-6-methoxy-	862111-34-0	DTXSID9051404	154.136	180	-2.57	11	4.61	4.52	4.52	-0.98	-2.27	CERAPP chemicals
CERAPP 26k Chemicals	1,5-Heptadiene, 2,6-dimethyl-	6709-39-3	DTXSID6064458	124.125	143	-1.4	-70	3.84	4.48	4.48	1.3	-4.04	CERAPP chemicals
CERAPP 26k Chemicals	Carbonic acid, methyl octahydro-1-pentalenyl ester	87731-19-9	DTXSID9051406	184.11	212	-4.14	11	5.06	2.55	2.55	-1.91	-1.92	CERAPP chemicals
CERAPP 26k Chemicals	1,5-Hexadien-3-ol	924-41-4	DTXSID6022135	98.073	134	-5.05	-7	4.31	1.15	1.15	0.44	-0.27	CERAPP chemicals
CERAPP 26k Chemicals	alpha-Methyl-4-methylenecyclohexaneacetaldehyde	89116-22-3	DTXSID9051408	152.12	228	-3.79	-4	4.99	2.77	2.77	-0.81	-2.34	CERAPP chemicals
CERAPP 26k Chemicals	3-Methylstyrene	100-80-1	DTXSID9051454	118.078	168	-2.52	-53	4.44	3.66	3.66	0.23	-3.12	CERAPP chemicals
CERAPP 26k Chemicals	Ethyl 6-(acetyloxy)hexanoate	104986-28-9	DTXSID9051531	202.121	251	-6.71	-16	5.75	1.63	1.63	-1.42	-1.39	CERAPP chemicals
CERAPP 26k Chemicals	1,4-Piperazinediethanamine	6531-38-0	DTXSID6064400	172.169	266	-9.08	48	7.94	-2.91	-0.92	-2.26	1.08	CERAPP chemicals
CERAPP 26k Chemicals	Bis(2-methylbutan-2-yl) peroxide	10508-09-5	DTXSID9051533	174.162	173	-3.04	-50	4.31	3.63	3.63	0.99	-3.37	CERAPP chemicals
CERAPP 26k Chemicals	Acetamide, N-(7-hydroxy-1-naphthalenyl)-	6470-18-4	DTXSID6064377	201.079	328	-8.8	188	8.99	2.62	2.62	-8.55	-2.93	CERAPP chemicals
CERAPP 26k Chemicals	Octyl cyanide	2243-27-8	DTXSID6022183	139.136	224	-3.65	-34	4.84	3.12	3.12	-0.75	-3.3	CERAPP chemicals
CERAPP 26k Chemicals	2-Phenylvinyl acetate	10521-96-7	DTXSID9051535	162.068	256	-6.26	5	5.19	2.14	2.14	-2.05	-2.84	CERAPP chemicals
CERAPP 26k Chemicals	2-Acetyl-1-methylpyrrole	932-16-1	DTXSID6022139	123.068	201	-7.02	27	4.32	1.33	1.33	-0.55	0.15	CERAPP chemicals
CERAPP 26k Chemicals	Acetamide, N-phenyl-N-propyl- (9CI)	2437-98-1	DTXSID30179117	177.115	268	-6.34	49	7.25	2.79	2.8	-2.8	-1.44	CERAPP chemicals
CERAPP 26k Chemicals	Vinyl propionate	105-38-4	DTXSID9051537	100.052	92	-3.7	-75	3.13	1.18	1.18	1.58	-0.71	CERAPP chemicals
CERAPP 26k Chemicals	2-Methoxybenzamide	2439-77-2	DTXSID6022189	151.063	293	-8.42	137	8.46	0.86	0.86	-1.49	-1.78	CERAPP chemicals
CERAPP 26k Chemicals	2,2'-(Disulfanediylbis(carbonyloxy))dipropane	26555-54-4	DTXSID9051539	238.033	264	-6.59	62	7.26	2.77	2.77	-3.64	-2.66	CERAPP chemicals
CERAPP 26k Chemicals	2,3,6-Trimethylphenol	2416-94-6	DTXSID6022187	136.089	226	-5.93	58	6.99	2.67	2.67	-1.46	-1.93	CERAPP chemicals
CERAPP 26k Chemicals	1-Bromodecane	112-29-8	DTXSID9051581	220.083	241	-2.63	-29	5.72	5.52	5.52	-1.4	-6.2	CERAPP chemicals
CERAPP 26k Chemicals	Octadecanoyl chloride	112-76-5	DTXSID9051583	302.238	340	-6.52	23	9.37	8.47	8.47	-5.3	-8.27	CERAPP chemicals
CERAPP 26k Chemicals	Isopropyl disulfide	4253-89-8	DTXSID6022216	150.054	177	-2.41	-68	4.45	2.97	2.97	0.01	-3.61	CERAPP chemicals
CERAPP 26k Chemicals	Bis(2-chloroethyl) vinylphosphonate	115-98-0	DTXSID9051589	231.982	249	-6.47	-27	7.55	1.59	1.59	-1.18	-1.81	CERAPP chemicals
CERAPP 26k Chemicals	Isopropyl methacrylate	4655-34-9	DTXSID6022218	128.084	125	-3.79	-46	4.01	2.25	2.25	1.28	-1.56	CERAPP chemicals
CERAPP 26k Chemicals	2,4'-Methylenedianiline	1208-52-2	DTXSID9051616	198.116	386	-6.97	99	8.38	1.45	1.45	-4.68	-2.48	CERAPP chemicals
CERAPP 26k Chemicals	1,3-Dichloro-4,6-dinitrobenzene	3698-83-7	DTXSID6022210	235.939	332	-6.32	66	6.08	2.46	2.46	-3.79	-4.41	CERAPP chemicals
CERAPP 26k Chemicals	1-Dodecene-1-sulfonic acid	89560-82-7	DTXSID80276589	248.145	291	-7.6	20	9.11	-1.09	3.39	-5.17	-2.38	CERAPP chemicals
CERAPP 26k Chemicals	2-Pentanone, 4-methyl-4-phenyl-	7403-42-1	DTXSID6064664	176.12	251	-3.99	9	5.74	3.61	3.61	-1.33	-2.9	CERAPP chemicals
CERAPP 26k Chemicals	Pentafluoroiodobenzene	827-15-6	DTXSID10231969	293.896	166	-1.19	-29	3.91	3.78	3.78	0.98	-2.01	CERAPP chemicals
CERAPP 26k Chemicals	3-Methylbenz[a]anthracene	2498-75-1	DTXSID30179697	242.11	444	-5.26	150	9.82	5.72	5.72	-7.71	-6.71	CERAPP chemicals
CERAPP 26k Chemicals	N,N,3-Trimethylaniline	121-72-2	DTXSID9051618	135.105	211	-3.95	-44	4.86	2.8	2.8	-0.4	-2.3	CERAPP chemicals
CERAPP 26k Chemicals	3,5-Dichlorotoluene	25186-47-4	DTXSID30179854	159.985	200	-2.58	14	4.85	3.99	3.99	0.19	-3.81	CERAPP chemicals
CERAPP 26k Chemicals	1,2-Dihydro-1-methyl-5H-tetrazole-5-thione	13183-79-4	DTXSID9051662	116.016	208	-8.3	136	3.68	-0.99	-0.04	-1.79	-0.95	CERAPP chemicals
CERAPP 26k Chemicals	3-Hydroxy-2-nitropyridine	15128-82-2	DTXSID6022264	140.022	323	-7.02	128	6.36	-0.01	0.4	-2.33	-1.38	CERAPP chemicals
CERAPP 26k Chemicals	4-Benzoylpyridine	14548-46-0	DTXSID6022262	183.068	314	-6.97	67	7.25	1.98	1.98	-4.47	-3.07	CERAPP chemicals
CERAPP 26k Chemicals	Phantolide	15323-35-0	DTXSID9051743	244.183	322	-4.69	44	8.41	5.26	5.26	-2.54	-5.1	CERAPP chemicals
CERAPP 26k Chemicals	5-Ethyl-1,3-diglycidyl-5-methylhydantoin	15336-82-0	DTXSID9051745	254.127	345	-7.15	39	9.59	0.69	0.69	-6.68	-1	CERAPP chemicals
CERAPP 26k Chemicals	Prometon	1610-18-0	DTXSID6022341	225.159	336	-7.52	92	8.41	2.99	2.99	-5.64	-2.52	CERAPP chemicals
CERAPP 26k Chemicals	2-(o-Tolyl)benzothiazole	15903-58-9	DTXSID70166561	225.061	359	-4.02	92	8.96	3.66	3.66	-4.01	-5.37	CERAPP chemicals
CERAPP 26k Chemicals	Thiophene, 3-nitro-	822-84-4	DTXSID10231621	128.988	225	-4.92	72	3.96	1.55	1.55	0.81	-2.35	CERAPP chemicals
CERAPP 26k Chemicals	Methyl (chlorocarbonyl)[4-(trifluoromethoxy)phenyl]carbamate	173903-15-6	DTXSID9051793	297.002	312	-7.86	97	8.2	1.78	2.24	-2.91	-3.68	CERAPP chemicals
CERAPP 26k Chemicals	6-Chloro-2-pyridinol	16879-02-0	DTXSID6022268	128.998	259	-6.82	162	6.05	-1.61	0.93	-0.98	-1.13	CERAPP chemicals
CERAPP 26k Chemicals	2-((3-(Dimethylamino)propyl)methylamino)ethanol	82136-26-3	DTXSID10231580	160.158	208	-6.53	-3	6.45	-4.37	0.14	-1.63	0.87	CERAPP chemicals
CERAPP 26k Chemicals	o,p'-DDT	789-02-6	DTXSID6022345	351.915	371	-4.84	104	9.57	6.92	6.92	-5.87	-6.67	CERAPP chemicals
CERAPP 26k Chemicals	Isopropyl carbamate	1746-77-6	DTXSID9051795	103.063	183	-6.06	93	4.77	0.5	0.5	-0.9	-0.06	CERAPP chemicals
CERAPP 26k Chemicals	4-Octylaniline	16245-79-7	DTXSID6022266	205.183	310	-4.86	20	8.94	4.84	4.92	-1.94	-4	CERAPP chemicals
CERAPP 26k Chemicals	Tetrahydro-2-pyrimidinone	1852-17-1	DTXSID9051820	100.064	262	-6.4	265	7.58	-0.63	-0.63	-2.85	-0.34	CERAPP chemicals
CERAPP 26k Chemicals	2-Aminobenzonitrile	1885-29-6	DTXSID9051824	118.053	268	-6.83	51	7.23	1.4	1.4	-2.9	-1.47	CERAPP chemicals
CERAPP 26k Chemicals	3-(4-Hydroxyphenyl)-1-(2,4,6-trihydroxyphenyl)propan-1-one	60-82-2	DTXSID6022393	274.084	377	-7.97	226	9.39	2.85	2.85	-9.19	-3.23	CERAPP chemicals
CERAPP 26k Chemicals	Apigenin	520-36-5	DTXSID6022391	270.053	396	-9.98	347	9.25	3.02	3.02	-8.88	-3.77	CERAPP chemicals
CERAPP 26k Chemicals	m-Formylbenzonitrile	24964-64-5	DTXSID30179677	131.037	210	-6.9	86	5	1.18	1.18	-1.66	-2.07	CERAPP chemicals
CERAPP 26k Chemicals	Decane, 1-methoxy-	7289-52-3	DTXSID6064616	172.183	216	-3.01	-59	5.56	4.73	4.73	-0.31	-2.98	CERAPP chemicals
CERAPP 26k Chemicals	3,7-Dimethyl-2-methylene-6-octenal	22418-66-2	DTXSID9051872	166.136	226	-4.18	6	5.2	3.57	3.57	-0.32	-2.59	CERAPP chemicals
CERAPP 26k Chemicals	4,4'-Diaminobiphenyl methane	101-77-9	DTXSID6022422	198.116	398	-6.97	93	8.38	1.48	1.59	-5.48	-2.3	CERAPP chemicals
CERAPP 26k Chemicals	Dopamine	51-61-6	DTXSID6022420	153.079	262	-9.08	128	8.12	-2.39	-0.98	-3.93	-1.37	CERAPP chemicals
CERAPP 26k Chemicals	3-Pentyn-1-ol	10229-10-4	DTXSID6065008	84.058	154	-4.99	-27	4.07	0.36	0.36	0.84	0.41	CERAPP chemicals
CERAPP 26k Chemicals	Ethyl 4-Methylphenyl carbonate	22719-81-9	DTXSID9051878	180.079	234	-4.44	0	5.19	2.42	2.42	-2.25	-2.74	CERAPP chemicals
CERAPP 26k Chemicals	Dibenzo-18-crown-6	14187-32-7	DTXSID6022428	360.157	398	-5.31	163	11.55	2.2	2.2	-9.83	-4.69	CERAPP chemicals
CERAPP 26k Chemicals	2-Heptyltetrahydrofuran	2435-16-7	DTXSID9051901	170.167	235	-2.99	-10	5.86	4.91	4.91	-0.07	-2.71	CERAPP chemicals
CERAPP 26k Chemicals	Coumestrol	479-13-0	DTXSID6022399	268.037	401	-9.52	259	9.33	3.45	3.45	-9.84	-3.4	CERAPP chemicals
CERAPP 26k Chemicals	Butylbenzene	104-51-8	DTXSID6022472	134.11	183	-2.09	-86	4.6	4.38	4.38	0.03	-4.06	CERAPP chemicals
CERAPP 26k Chemicals	4-Hydroxyphenyl benzoate	2444-19-1	DTXSID9051905	214.063	330	-8.93	151	8.85	3.29	3.29	-6.29	-4.01	CERAPP chemicals
CERAPP 26k Chemicals	2-Isobutyl-3-methoxypyrazine	24683-00-9	DTXSID9051907	166.111	187	-4.31	70	5.56	1.89	1.89	-1.47	-1.49	CERAPP chemicals
CERAPP 26k Chemicals	AGN-PC-0JPKKC	947-28-4	DTXSID80276448	259.985	299	-10.9	207	9.02	-1.8	-1.12	-5.92	0.46	CERAPP chemicals
CERAPP 26k Chemicals	(E)-3-Ethoxy-1,1,5-trimethylcyclohexane	24691-15-4	DTXSID9051909	170.167	204	-2.55	-38	4.97	4.56	4.56	0.03	-2.49	CERAPP chemicals
CERAPP 26k Chemicals	Pentanoic acid, phenylmethyl ester	10361-39-4	DTXSID6065052	192.115	250	-4.22	-6	6.32	3.54	3.54	-1.48	-2.81	CERAPP chemicals
CERAPP 26k Chemicals	2(3H)-Furanone, 5,5-dibutyldihydro-	7774-47-2	DTXSID6064797	198.162	262	-5.79	10	7.05	3.76	3.76	-1.38	-4.07	CERAPP chemicals
CERAPP 26k Chemicals	1,3-Benzodioxolane	274-09-9	DTXSID9051951	122.037	173	-6.95	23	4.56	2.08	2.08	-1.7	-1.59	CERAPP chemicals
CERAPP 26k Chemicals	4-Ethyl-7-OH-3-(p-methoxyphenyl)-dihydro-1-benzopyran-2-one	5219-17-0	DTXSID6022505	296.105	391	-10.9	240	10.62	2.91	2.91	-8.43	-4.32	CERAPP chemicals
CERAPP 26k Chemicals	3-Thiophenethiol	7774-73-4	DTXSID6064799	115.975	188	-3.56	35	3.96	1.81	1.81	-0.08	-1.89	CERAPP chemicals
CERAPP 26k Chemicals	2,2'-[(2-Methylphenyl)imino]bisethanol	28005-74-5	DTXSID9051955	195.126	331	-9.08	55	8.13	1.31	1.31	-4.54	-1.29	CERAPP chemicals
CERAPP 26k Chemicals	2,6-Diisopropylphenyl isocyanate	28178-42-9	DTXSID9051959	203.131	268	-3.83	19	5.82	1.97	3.31	-2.45	-4.72	CERAPP chemicals
CERAPP 26k Chemicals	2-Methyl-4-(2,6,6-trimethyl-1-cyclohexen-1-yl)-2-butenal	3155-71-3	DTXSID9052000	206.167	272	-3.5	30	7.24	4.36	4.36	-0.99	-3.18	CERAPP chemicals
CERAPP 26k Chemicals	N,S-Diacetylcysteamine	1420-88-8	DTXSID40161922	161.051	279	-8.7	33	8.45	-0.79	-0.79	-3.34	-0.77	CERAPP chemicals
CERAPP 26k Chemicals	Nonanoic acid, 4-sulfophenyl ester	102568-16-1	DTXSID80276529	314.119	326	-9.16	123	11.06	-0.15	3.87	-6.62	-4.61	CERAPP chemicals
CERAPP 26k Chemicals	2-Propenamide, N-octyl-	10124-68-2	DTXSID6064955	183.162	263	-7.11	72	8.7	2.36	2.36	-2.77	-2.65	CERAPP chemicals
CERAPP 26k Chemicals	Adenine	73-24-5	DTXSID6022557	135.054	325	-7.48	226	8.08	-0.09	-0.09	-10.3	-2.19	CERAPP chemicals
CERAPP 26k Chemicals	2-(3-Phenylpropyl)tetrahydrofuran	3208-40-0	DTXSID9052004	190.136	273	-3.68	39	6.9	3.81	3.81	-1.8	-3.45	CERAPP chemicals
CERAPP 26k Chemicals	Fenoxon sulfone	14086-35-2	DTXSID40161482	294.033	336	-6.43	51	9	1.78	1.78	-5.02	-3.13	CERAPP chemicals
CERAPP 26k Chemicals	2-{[3,3-Bis(3-tert-butyl-4-hydroxyphenyl)butanoyl]oxy}ethyl 3-(3-tert-butyl-4-hydroxy-5-methylphenyl)-3-(3-tert-butyl-4-hydroxyphenyl)butanoate	32509-66-3	DTXSID9052006	794.476	463	-7.89	210	9.56	7.97	7.97	-8.89	-5.03	CERAPP chemicals
CERAPP 26k Chemicals	3-(4-Hydroxyphenoxy)benzoic acid	35065-12-4	DTXSID50188569	230.058	306	-9.71	194	8.38	2.43	3.51	-8.74	-2.95	CERAPP chemicals
CERAPP 26k Chemicals	Pyrazine, 2-ethyl-5-methyl-	13360-64-0	DTXSID6065422	122.084	176	-5.17	36	4.47	0.99	0.99	-0.19	0.28	CERAPP chemicals
CERAPP 26k Chemicals	Benzene, 1,4-bis[2-(2-methylphenyl)ethenyl]-	13280-61-0	DTXSID6065395	310.172	402	-5.94	79	10.42	7.17	7.17	-6.31	-6.57	CERAPP chemicals
CERAPP 26k Chemicals	1,1-Bis(trifluoromethyl)ethene	382-10-5	DTXSID9052056	164.006	26	-1.82	-83	0.36	2	2	3.37	-3.86	CERAPP chemicals
CERAPP 26k Chemicals	Octadecanamide, N-octadecyl-	13276-08-9	DTXSID6065393	535.569	483	-7.54	58	10.57	7.17	8.87	-10.6	-7.7	CERAPP chemicals
CERAPP 26k Chemicals	4-(4,8-Dimethylnona-3,7-dienyl)pyridine	38462-23-6	DTXSID9052058	229.183	288	-4.63	54	8.41	3.09	4.15	-2.4	-4.17	CERAPP chemicals
CERAPP 26k Chemicals	Biperiden	514-65-8	DTXSID6022680	311.225	342	-6.53	114	10.84	2.34	4.25	-7.85	-4.09	CERAPP chemicals
CERAPP 26k Chemicals	gamma Bisabolene	495-62-5	DTXSID9052131	204.188	258	-2.57	45	7.25	5.43	5.43	-1.77	-5.31	CERAPP chemicals
CERAPP 26k Chemicals	Azatadine	3964-81-6	DTXSID6022636	290.178	341	-6.7	166	10.91	2.99	3.59	-7.64	-3.32	CERAPP chemicals
CERAPP 26k Chemicals	Indoline	496-15-1	DTXSID9052133	119.073	229	-5.68	83	6.88	1.81	2.06	-2.03	-1.04	CERAPP chemicals
CERAPP 26k Chemicals	3,7-Dimethylocta-1,3,7-triene	502-99-8	DTXSID9052135	136.125	167	-1.43	-62	4.52	4.19	4.19	0.57	-4.58	CERAPP chemicals
CERAPP 26k Chemicals	Azelastine	58581-89-8	DTXSID6022638	381.161	353	-8.49	144	11.72	-0.43	4.12	-8.96	-5.54	CERAPP chemicals
CERAPP 26k Chemicals	2,2'-Dichlorobenzidine	84-68-4	DTXSID10232890	252.022	366	-7.19	165	9.12	3.13	3.13	-7.03	-4.27	CERAPP chemicals
CERAPP 26k Chemicals	Methane, bromomethoxy-	13057-17-5	DTXSID6065341	123.952	87	-3.82	-67	2.81	0.86	0.86	1.15	0.28	CERAPP chemicals
CERAPP 26k Chemicals	Bromhexine	3572-43-8	DTXSID6022686	373.999	381	-5.25	238	11.24	3.25	4.99	-6.07	-3.49	CERAPP chemicals
CERAPP 26k Chemicals	C.I. Pigment Yellow 109	5045-40-9	DTXSID9052137	651.816	483	-11.6	186	9.74	5.48	5.5	-10.4	-6.37	CERAPP chemicals
CERAPP 26k Chemicals	1-Pentyne, 4-methyl-	7154-75-8	DTXSID00221778	82.078	61	-0.95	-105	2.26	2.47	2.47	2.56	-2.27	CERAPP chemicals
CERAPP 26k Chemicals	Bromodiphenhydramine	118-23-0	DTXSID6022688	333.073	350	-5.41	76	9.67	2.43	3.79	-4.91	-3.58	CERAPP chemicals
CERAPP 26k Chemicals	Oxazoline	504-77-8	DTXSID9052139	71.037	87	-4.97	43	2.27	-1.33	-1.15	1.92	0.92	CERAPP chemicals
CERAPP 26k Chemicals	Bisoprolol	66722-44-9	DTXSID6022682	325.225	300	-8.12	100	9.2	-0.13	1.87	-6.69	-2.03	CERAPP chemicals
CERAPP 26k Chemicals	Phenanthridine, 1,2,3,4,7,8,9,10-octahydro-6-pentyl-	10594-03-3	DTXSID6065135	259.23	311	-3.64	77	8.62	4.51	5.15	-4.75	-3.47	CERAPP chemicals
CERAPP 26k Chemicals	4-(1-Hydroxyethyl)phenyl acetate	53744-50-6	DTXSID9052181	180.079	269	-8.53	57	7.73	2.79	2.79	-4.54	-1.5	CERAPP chemicals
CERAPP 26k Chemicals	Bopindolol	62658-63-3	DTXSID6022684	380.21	401	-8.41	148	9.53	2.57	4.11	-7.8	-3.89	CERAPP chemicals
CERAPP 26k Chemicals	2,5-Dichlorophenylboronic acid	135145-90-3	DTXSID00378413	189.976	255	-7.42	263	7.84	1.82	1.82	-3.74	-2.51	CERAPP chemicals
CERAPP 26k Chemicals	2,4'-Dihydroxydiphenyl sulfone	5397-34-2	DTXSID9052183	250.03	396	-9.68	248	8.42	-1.42	-0.08	-9.72	-2.75	CERAPP chemicals
CERAPP 26k Chemicals	Buthiazide	2043-38-1	DTXSID6022713	353.027	264	-9.57	222	9.22	1	1.09	-10.1	-3.05	CERAPP chemicals
CERAPP 26k Chemicals	Ethane-1,2-dithiol	540-63-6	DTXSID9052187	93.991	146	-2.75	-41	2.7	1.05	1.05	0.75	-2.12	CERAPP chemicals
CERAPP 26k Chemicals	Butriptyline	35941-65-2	DTXSID6022715	293.214	351	-5.06	115	10.2	4.08	5.42	-7.28	-5.19	CERAPP chemicals
CERAPP 26k Chemicals	Salicyloyl chloride	1441-87-8	DTXSID40162616	155.998	225	-7.5	20	7.7	2.37	2.38	-2.92	-1.86	CERAPP chemicals
CERAPP 26k Chemicals	5-(2-Methylpropyl)-5-(2-propen-1-l)-2,4,6(1H,3H,5H)-pyrimidinetrione	77-26-9	DTXSID6022711	224.116	257	-8.45	138	9.14	1.25	1.57	-7.69	-2.1	CERAPP chemicals
CERAPP 26k Chemicals	2-Amino-4,6-dimethylpyridine	5407-87-4	DTXSID9052189	122.084	222	-6.67	91	7.18	-0.2	0.39	-0.84	-1.45	CERAPP chemicals
CERAPP 26k Chemicals	3-Methyl-5-phenylpentanal	55066-49-4	DTXSID9052212	176.12	254	-3.55	10	5.96	2.81	2.81	-0.74	-3.22	CERAPP chemicals
CERAPP 26k Chemicals	Octadecanamide, N,N'-1,6-hexanediylbis[12-hydroxy-	55349-01-4	DTXSID9052214	680.643	484	-7.6	132	9.55	9.38	9.38	-8.59	-5.82	CERAPP chemicals
CERAPP 26k Chemicals	2,6-Diphenyl-4H-pyran-4-one	1029-94-3	DTXSID40300571	248.084	350	-5.58	147	8.84	3.66	3.66	-7.11	-3.78	CERAPP chemicals
CERAPP 26k Chemicals	Ethyl 5-oxohexanoate	13984-57-1	DTXSID6065688	158.094	221	-4.88	-32	4.82	1	1	-0.59	-0.67	CERAPP chemicals
CERAPP 26k Chemicals	1,2,3,4,7,8,9-Heptachlorodibenzofuran	55673-89-7	DTXSID9052216	405.785	464	-2.99	221	11.27	7.92	7.92	-9.83	-11.1	CERAPP chemicals
CERAPP 26k Chemicals	N-(3-(6-Methoxy-2-benzothiazolyl)-2-oxo-2H-1-benzopyran-7-yl)benzenesulphonamide	84271-53-4	DTXSID10233221	464.05	478	-10.6	208	10.19	3.18	3.22	-9.66	-5.96	CERAPP chemicals
CERAPP 26k Chemicals	Meclinertant	146362-70-1	DTXSID40163360	586.198	409	-8.74	182	9.75	2.1	3.72	-10.1	-4.81	CERAPP chemicals
CERAPP 26k Chemicals	Disulfide, methyl phenyl	14173-25-2	DTXSID6065719	156.007	236	-2.77	60	5.75	3.9	3.9	-1.07	-2.88	CERAPP chemicals
CERAPP 26k Chemicals	Clomethiazole	533-45-9	DTXSID6022842	161.007	206	-4.17	-16	5.01	2.12	2.12	-0.28	0.13	CERAPP chemicals
CERAPP 26k Chemicals	p-Tolyl octanoate	59558-23-5	DTXSID9052262	234.162	292	-6.9	21	7.38	4.88	4.88	-2.54	-3.64	CERAPP chemicals
CERAPP 26k Chemicals	2,4-Dihydro-4-phenyl-5-(phenylamino)-3H-1,2,4-triazole-3-thione	14132-84-4	DTXSID6065715	268.078	332	-9.5	160	10.65	1.48	2.78	-6.11	-4.37	CERAPP chemicals
CERAPP 26k Chemicals	Ethanol, 2-(3-methylphenoxy)-	13605-19-1	DTXSID6065559	152.084	246	-6.54	44	7.55	1.76	1.76	-1.79	-1.12	CERAPP chemicals
CERAPP 26k Chemicals	Clonidine	4205-90-7	DTXSID6022846	229.017	331	-8.85	130	8.11	1.59	1.6	-4.74	-0.11	CERAPP chemicals
CERAPP 26k Chemicals	2,2,5-Trimethyl-5-pentylcyclopentan-1-one	65443-14-3	DTXSID9052341	196.183	252	-3.66	4	6.1	4.91	4.91	-1.74	-3.41	CERAPP chemicals
CERAPP 26k Chemicals	3,9-Dicyclohex-3-enyl-2,4,8,10-tetraoxaspiro[5.5]undecane	6600-31-3	DTXSID9052343	320.199	318	-5.98	91	9.82	3.29	3.29	-5.84	-5.28	CERAPP chemicals
CERAPP 26k Chemicals	Clomipramine	303-49-1	DTXSID6022844	314.155	344	-5.4	189	9.83	3.26	5.19	-6.72	-4.64	CERAPP chemicals
CERAPP 26k Chemicals	1-Methyl-4-(4-methylpentyl)cyclohex-3-ene-1-carbaldehyde	66327-54-6	DTXSID9052345	208.183	249	-3.75	15	6.88	4.64	4.64	-1.65	-3.48	CERAPP chemicals
CERAPP 26k Chemicals	Dehydronifedipine	67035-22-7	DTXSID9052347	344.101	352	-9.06	123	10.83	2.14	2.14	-7.11	-5.15	CERAPP chemicals
CERAPP 26k Chemicals	Desipramine	50-47-5	DTXSID6022896	268.194	371	-5.25	113	10.93	4.74	4.9	-8.65	-3.69	CERAPP chemicals
CERAPP 26k Chemicals	Pyrazine, 2-ethenyl-5-methyl-	13925-08-1	DTXSID6065680	120.069	182	-5.4	30	4.56	0.69	0.69	-0.41	-0.39	CERAPP chemicals
CERAPP 26k Chemicals	Tasosartan	145733-36-4	DTXSID40163148	411.181	327	-9.07	202	10.2	2.96	3.28	-8.96	-7.49	CERAPP chemicals
CERAPP 26k Chemicals	Dodec-3-en-1-al	68083-57-8	DTXSID9052391	182.167	232	-3.34	26	6.07	4.51	4.51	-1.85	-3.94	CERAPP chemicals
CERAPP 26k Chemicals	Delavirdine	136817-59-9	DTXSID6022892	456.194	328	-10.8	237	9.47	2.47	2.62	-8.95	-4.34	CERAPP chemicals
CERAPP 26k Chemicals	1-[2,3-Dihydro-1,1,2,6-tetramethyl-3-(1-methylethyl)-1H-inden-5-yl]ethanone	68140-48-7	DTXSID9052393	258.198	324	-4.32	45	7.88	5.59	5.59	-4.35	-5.25	CERAPP chemicals
CERAPP 26k Chemicals	1,1-Dimethoxy-2-methylundecane	68141-17-3	DTXSID9052395	230.225	252	-3.99	-40	6.89	5.19	5.19	-1.97	-4.97	CERAPP chemicals
CERAPP 26k Chemicals	Cyclohexylidenebis(tert-amyl) peroxide	15667-10-4	DTXSID6065921	288.23	308	-6.11	-1	8.41	5.17	5.17	-1.51	-4.56	CERAPP chemicals
CERAPP 26k Chemicals	1-(2,3,8,8-tetramethyl-1,2,3,5,6,7,8,8a-octahydronaphthalen-2-yl)ethan-1-one	68155-66-8	DTXSID9052397	234.198	301	-4.03	-1	7.51	4.39	4.39	-2.68	-3.35	CERAPP chemicals
CERAPP 26k Chemicals	Diethylpropion	90-84-6	DTXSID6022929	205.147	289	-6.3	1	6.88	1.72	3.21	-2.54	-1.9	CERAPP chemicals
CERAPP 26k Chemicals	Phenol, 2,2'-sulfonylbis[4-(1,1,3,3-tetramethylbutyl)-	15452-89-8	DTXSID6065892	474.28	430	-9.92	213	9.6	5.7	6.97	-8.6	-5.72	CERAPP chemicals
CERAPP 26k Chemicals	Diclofenac	15307-86-5	DTXSID6022923	295.017	317	-9.8	234	9.3	3.08	4.52	-8.58	-5.21	CERAPP chemicals
CERAPP 26k Chemicals	4-[(Diphenylhydrazinylidene)methyl]-N,N-diethylaniline	68189-23-1	DTXSID9052399	343.205	349	-5.97	95	10.26	4.78	5.33	-6.81	-5.7	CERAPP chemicals
CERAPP 26k Chemicals	Methyl 2-{[(2,4-dimethylcyclohex-3-en-1-yl)methylidene]amino}benzoate	68845-02-3	DTXSID9052422	271.157	307	-7.05	63	8.42	2.07	3.73	-5.13	-5.19	CERAPP chemicals
CERAPP 26k Chemicals	Droperidol	548-73-2	DTXSID6022973	379.17	385	-9.75	146	10.24	3.07	3.49	-6.78	-4.68	CERAPP chemicals
CERAPP 26k Chemicals	Ezogabine	150812-12-7	DTXSID40164615	303.138	331	-9	157	9.28	2.6	2.72	-8.9	-5.41	CERAPP chemicals
CERAPP 26k Chemicals	1,2,3,7,8,9-Hexachlorodibenzofuran	72918-21-9	DTXSID9052470	371.824	428	-3.44	230	10.88	7.24	7.24	-8.67	-10.3	CERAPP chemicals
[truncated: 23,072 more rows]

## Sheet: Table S6
Table S6. Details of pKa prediction for 116 chemicals used for model performance and 15 chemicals for model application
Compound	CAS	SMILES	A/B	pKa	abs(pKa-pH 7.4)	IOC type	IOC pKa
Caffeine	58-08-2	CN1C=NC2=C1C(=O)N(C)C(=O)N2C	Base	2.1	5.3	Neutral
			Base	2.4	5
			Base	2	5.4
			Base	2.2	5.2
Lamotrigine	84057-84-1	NC1=NC(N)=C(N=N1)C1=CC=CC(Cl)=C1Cl	Acid	12.9	5.5	Base	6.6
			Acid	12.9	5.5
			Acid	13.2	5.8
			Acid	13.2	5.8
			Base	6.6	0.8
			Base	3.9	3.5
			Base	5.2	2.2
Diclofenac	15307-79-6	[Na+].[O-]C(=O)CC1=C(NC2=C(Cl)C=CC=C2Cl)C=CC=C1	Acid	13.8	6.4	Base	17.6
			Base	17.6	10.2
2,4-Dichlorophenoxyacetic	94-75-7	OC(=O)COC1=C(Cl)C=C(Cl)C=C1	Acid	2.7	4.7	Acid	2.7
(S)-Naproxen	22204-53-1	COC1=CC2=CC=C(C=C2C=C1)[C@H](C)C(O)=O	Acid	4.4	3	Acid	4.4
Ibuprofen	15687-27-1	CC(C)CC1=CC=C(C=C1)C(C)C(O)=O	Acid	5.4	2	Acid	5.4
Torasemide	56211-40-6	CC(C)NC(=O)NS(=O)(=O)C1=C(NC2=CC(C)=CC=C2)C=CN=C1	Acid	9.3	1.9	Acid	4
			Acid	4	3.4
			Acid	11.1	3.7
			Base	4.9	2.5
			Base	4.1	3.3
			Base	4.2	3.2
Warfarin	81-81-2	CC(=O)CC(C1=CC=CC=C1)C1=C(O)C2=CC=CC=C2OC1=O	Acid	4.5	2.9	Acid	4.5
di-n-butylphthalate	84-74-2	CCCCOC(=O)C1=CC=CC=C1C(=O)OCCCC	do not find any ionizable groups			Neutral
hexachlorophene	70-30-4	OC1=C(CC2=C(Cl)C(Cl)=CC(Cl)=C2O)C(Cl)=C(Cl)C=C1Cl	Acid	6.2	1.2	Acid	6.2
			Acid	6.2	1.2
hexamethylenetetramine	100-97-0	C1N2CN3CN1CN(C2)C3	Base	6.4	1	Base	6.4
			Base	6.4	1
			Base	6.4	1
			Base	6.4	1
Malathion	121-75-5	CCOC(=O)CC(SP(=S)(OC)OC)C(=O)OCC	do not find any ionizable groups			Neutral
pentachlorophenol	87-86-5	OC1=C(Cl)C(Cl)=C(Cl)C(Cl)=C1Cl	Acid	5	2.4	Acid	5
2,2,2-trichloroethanol	115-20-8	OCC(Cl)(Cl)Cl	Acid	12.2	4.8	Neutral
diethylphthalate	84-66-2	CCOC(=O)C1=CC=CC=C1C(=O)OCC	do not find any ionizable groups			Neutral
4-chlorophenol	106-48-9	OC1=CC=C(Cl)C=C1	Acid	9.5	2.1	Neutral
permethrin	52645-53-1	CC1(C)C(C=C(Cl)Cl)C1C(=O)OCC1=CC(OC2=CC=CC=C2)=CC=C1	do not find any ionizable groups			Neutral
Aniline	62-53-3	NC1=CC=CC=C1	Acid	13.8	6.4	Neutral
			Acid	13.8	6.4
			Base	4.8	2.6
[truncated: 217 more rows]

## Sheet: Table S7
Table S7. Detailed information and predictions of parameters used for Fischer et al. (2017) model.
[truncated: 116 more rows]

[truncated: 4 more sheets: Table S8, Table S9, Table S10, Table S11]
